# Supplementary material for: Myotis fimbriatus Virome, a Window to Virus Diversity and Evolution in the Genus Myotis
Source: Viruses. 2022 Aug 27;14(9):1899. doi: 10.3390/v14091899 (PMC9505981; doi:10.3390/v14091899)
Supplement: Supplementary file 1 [file viruses-14-01899-s001.zip]

Archive with 9 entries (8 files):
- Supplementary/
- Supplementary/.DS_Store
- Supplementary/FileS1.fasta
- Supplementary/SupplementaryFigures.pdf
- Supplementary/TableS1.pdf
- Supplementary/TableS2.xls
- Supplementary/TableS3.xls
- Supplementary/TableS4.xls
- Supplementary/TableS5.xls
