# Supplementary material for: Myotis fimbriatus Virome, a Window to Virus Diversity and Evolution in the Genus Myotis
Source: Viruses. 2022 Aug 27;14(9):1899. doi: 10.3390/v14091899 (PMC9505981; doi:10.3390/v14091899)
Supplement: Supplementary file 1 [file viruses-14-01899-s001.zip › Supplementary/FileS1.fasta]

>OP121130.1 Myotis fimbriatus astrovirus isolate Individual1-2 nonstructural ORF1ab polyprotein gene, partial cds
AAGGGTCACTTCACTGTGACCGTTGCAACTATAGTCTCGTACTTTGTCAGAGCTGCAAAT
GTCCCAGACATGGTTATTGTTTCAGTTTTGGTTGTGTGGAGGTTGTGTAGTGTCCTTCAG
ATGCTTGGTGAACGCATTGAGATCAAGGATATAAATGGTAAGATGGTTAGGGCTGTTTCA
ACAAAGCCGGCTTGGCTTGCTAAGGCTGCTGGCCTTAGTGGGTTTTTCCAGAAAGGGATA
CGTAAGAAAACATCTGTTCCTGTCAGGGTTATGACAAATTCTATTCTTGGCATCGAGGGC
CAGGGCGGACTTGGCACTGGCTTCAGGCTGGCTAATTACATTGTCACTGCTAGCCATGTT
GTTGGCGGTGATAGTGTTGTTCGCGTTGCGTGGGGTGCTGCAAACTTCACCGCGCGTGTT
GTTAAACATCTAGGCAATGATGTTTGCCTTTTGTCTCTTCCAGCTGAGGCTCAGGCCATA
CAACCTTTTAGGTTCGCCAAGACCCTTAGTGATGGCCTTATTGTTGTAACTGGACTTAAT
GCCAATGGCGACTATATTGTTGCCACTGCTGATGGGGTTATAATTAAAGATCAGTGGACT
TATGCCATTCAAACTTTGGATGGCATGAGTGGAGCCCCTGTTACAAATGAGAATGGTCGT
GTTGTTGGTGTCCACTTATCAAACACTGGTTTTACTGGTGGTGGAGCTGTTTTAAGACCT
GGTGATGTTCATGAGGAGTCTGAGCTTGAGAAACTTCGTAGGGAGGTTGCTGAGCTTAAG
GCTCGTAGTGAGCCCCCTTCTGAGCCCAGTGCTCCTGAGCCTGATCCGCCTGCTCCTGTT
GCACCGACCGTTCCTGATCCACCTGCTAAGAAACCAACCGATCAGTGTGCTGCCTGCAAT
GTTTTCCCTGTTGTTAGTGAGCTTGACACTCAGGATATTGTCAACCTCATTCGTGAGGCT
GTACGTACTGAGATGGAGGTTTTGCGTCATGAACTTGATGCAAACTTTGATCAAGCTAAA
GGTAAGACCAAGCGCAAGGTTCGTATCATGCGCGGTGGCAAAGGGAAACCTAAGCGTAGG
CGAGCATTTACAGAAGAGGAGTATCGAGATCTACAGGAAAAAGGTTATAGTCGTGATCAG
ATTCGCGACATGGCCCAAGCCATTCTTGAACGAATGGCAGGACCTGATCTCCTCATTGAT
GAAGGTGATGTTGGTTATCCACAGTGGGAGGATCCTAATGATGATGAACGGCGTGAGATC
GAGCGTGAGTGGCTTGGAACGAATGAGGAGCACGAGGACTATGTGCGTAGTGGTTATCGT
CAGTGTGCCTTAGTTGACACTTCTGATGATGGTGAGGAGGATGTTGAGGTTGTTCCTCCA
CCTCCCGCTCCTAAACCACGTCGTAGGAAGTTTGATAGCCCCCCCCCTCCTCCTCGTGAA
CCCACACCTCCACCTGTTTTCGAGCAAAAAGCCCCTTCTAGGCCGGAGTATAAGGCTGAT
AAGATCACTGTTGAGGCTGATTTCAATCCCAAGACTCATCCTGGTGACGTTTATGATAAG
TACTCGTTGAGTATGTATTATGTAACTGATGCCGACGTTAAGTTTGTTGGTGATGCTCTC
AATGACTACGATGAATATGTCACTATTTGGATGATGCGCAACCTCACCAATTCTGGCGAG
TGGCGTTCTGGTGTTGATCCTGCTACAGCACTTAAAGAACTCTCCGGTGAGAAGTACAAG
CTTGAGTGTACAATGCTAGAACATGGGCTTGTTCCCTTTTGTCAGCGTAAGAAAAAGGAA
AAAAGGCCTCGTAACATCAAAAAGGCTTCAAAAAACGTGCAGAGCCCCCCACCACAGGGG
GGCCAGGATCAGAAG
>OP121131.1 Myotis fimbriatus astrovirus isolate Individual1-1 polyprotein 1ab gene, partial cds
ACTCGATGGAAACATGGCCAATGTGGCTGGTCGCCCTTTGAGGGTGGCTTTGATGAGGTC
CTCCGTCGCCTCGAGAGGGGCGATAATCAGTTTATTGAGTTGGATTGGACTAGGTATGAT
GGTACCATTCCTACTGAGGTGTTTCGGCACATTAAGTGGTTTAGGTATCATATGCTTGAC
CCTGTTTATCACACCGATGAGAATCGTGGTGTTTATTCATGGTATGTTGACCAGATGTGC
AGGAGACACGTTCTTCTGCCTAGTGGTGAAGTCACAATCCAGGATCGTGGCAATCCCTCT
GGTCAAATTTCTACTACTATGGATAATAATATGGTCAATACCTTTTTGCAAGCTTTTGAG
TTTGCTTATGTCCATCCCCATTATTCTGAACAAGAGCTTGAGGACGAGTGGAAGAAATGT
GACTCCATTGTGTATGGAGATGATCGTGTTTCATCTTGGCCTAGTGTTCCACCTGATTAT
GTTGAGCAGGTTGTTGAAATGTATAAGGTTGTCTTTGGTATGTGGGTCAAACCTGAGAAG
GTTGTAGTCAGAAATGAGCTTAGTGGTGTTTCTTTTTGTGGTTTTACGGCTATCCTGTCT
GATGGAATGTATTTGCCTGTCCCAAATGATGCATATAAGTTCATA
>OP121132.1 Myotis fimbriatus astrovirus isolate Individual1-3 nonstructural ORF1ab polyprotein gene, partial cds
CTCAGTTTCCAGATCCTTGTTCATAATCTTCCGGATGACGATCCGGTCAAGATCTGGTTC
GAGGAGGCGCATGCCGCCCTCTCGCTGCATGCATCCGCTGGTGGTGAGGAACCTATCCCC
ACCATTACGCGGGACATGCGTGAGTTTCTTTGGAGGGGAGGACCAAAGATTAATGGCTGA
>OP121133.1 Myotis fimbriatus astrovirus isolate Individual1-4 capsid precursor protein gene, complete cds
ATGGCTGACACGGCTCCCAAGCCGAAGCGTCAAAGACGCAGGCGTGGTAATAACGGTGCT
GCACCCACTGCTGACGCTACTCCATCTGGATCTAATCCACGTGGTCCGCGTAAGCAGCGG
CGTCGTTGTCGCACTGTTGCTATCACACAAAATCCTGTTGTTTCAACCCGCAGGTATATT
CATAGGAGTATTAAGAGAGAACTTAAGAAGGAGGGCCTTGAAGGTCCACGAGTGTCTGTC
CAGCAGCGTATAACATCTACCAATGAGGCCAAAGGTAGATGTTATACGCTGCTGGACAGA
CACTCGTGGAAATGCAGAACTCTGGCCTTGGCTGCGCAGTATGCCCTTTGGAAGATCAAG
TACTTATCCCTTAGGTTTACACCTATGGTTGGCTCTTCTGCTGTTAGTGGTACAGTTGTG
CGTGCCTCTCTCAATCTCTCCCAGTCACCTGGGGGATCCAACTGGTCTGGCCTTGGTACT
AGGGTACATCTTGATATGCATCCTGGTCAATCCGCAACTTTTCATTTGCGAGGCGATCAA
GTTGGTGGTCCTCGGGATGGTGGTTGGTGGTTTACTGACACCAACGAAGAAGGTTCTCAG
TCCGCTGGACCTATTGTTGAGGTGCACACGCTTGGCAAGACCATGAGTACTTTCCAGGAC
AAGGAGTGGACTGGTCCACTCTTCCTGGTTGAGGGCATTGGCGTGTGGCAGTTTGCCAAT
TACCAGGTCAAGCCTGCTCTCGGTTCTCTTGAGCGCCGTGAAGCAGAGGTTGAGGCTGAT
ATCAATGGTGAGGCCGGTCAGCCGGTCACCATGGATTTGCCTAACAATTCAGACGTTGCC
CTTTTCATGGACAACTTGGAACCAGAGATTTACAATCCTGAAGCCCGATCTAGTGGCCAG
CAGTCTGTTGGTGAAACAATTTTTCAGGTTGTTGACGTTGGTGCACAACTTGCTGAGTCT
GCTGCTCCACCGCCCTTTAATTGGTTGATTAAGGGTGGTTGGTGGTTTGTCAAGAAATTG
CTTGGCAGATCTCAGAGGGCTGGTAAGTCTACTTACCTTGTCTACGCTTCTTTGTCAGAT
GCGCAGAATAATAAGCCCTGCATTGCCACTGGGACTGTTTCCAGTGACGCAAAACAGACT
AAGCTTCTTGTGACCCAAATCAACAGTCCCAACGTGGGTCCTAACCCTTCTGCTGCTGCT
TCAGCTCGAGCTGGTCACCAGACACTGTATCCCGGACAGCCTTTCCGGGTGCATTCTGAA
ATGATATCAGAGCTGATTGTTTCAATCGGGCCTACCTCTGGTTCTCTCACCCAAGTGCCA
GTCTCTGCCATTCCTGGTATGGCTAGAGATAGTAACAACTCTCCTGCCACCTCCCCAAAC
TTTACTAACATGGCTTATGTTCAGACACCTTGGTGGGTCGGTGTGCCTGGTCGCGCACCT
GATTCTACTTCTAATTTGGCCCCCACTGCTAATACAGGCTCATATATCCATTCTCTGTAC
CGACTTGTCAATCCTCGGTTCACCGACCAATCCGGTGAAATCGAGTACTTTCATCCTGTG
CCAGAATCTGGAGTCAATTTCTGCATGCTTCGTACTTTTGGAAGCACTGGTACTCCCAGT
ATGAGTAATCCTTATGCTGTTTTTGGTTCTGTTGTAGCCTGGAATTCTATCACTGCTGGT
ACTAACCCAGCTCTTAATATGATAATTTATCTTATTAAGACAACAAACACCTACAGGCGT
GATGAGGATAAGTGTCGCGACTTAGTCGCCGTTGTGGGAGACAATGCTGGTCAAGCCCGC
ATTGCGGGTATTCCTCATGTTAGTGGGCAAACTGAGTGGAGTATATTGGAACGTACCATT
CCTATTGGTACCTACCTCCTTGGTGTGACATACACCAATGATGTACAGCAAATTTTTGAC
GTTCCGATCGGGACGTCCCTGATTAACTCCACTTACAACCGCATGGATACACCATTAGCG
GCTGTGTTCCCCTACTACCTTAGTGGCCAGATGTTTGCTTCCTCCTCAGTTGACACTACA
CTCACACTTGCAGAACCTCCTGTTTCCAGTGCTCTTGCACTTGAGCTCCTGGACCAATTC
CAGAGGCTTGCGTTGCATGCACCTGTTCCCAGCCCCCTTGTAGTTGACTTGTCTAAGGAC
GATGATACATGGTGGCCCAATGACGGAAAGGTTGACGAAGATGCCTCTTCCACTTCTAGC
GAGGACTCTGTCATGGAGTTCTGGCGTGATGTTGGGAATGAGATGATCACAGTCCCCCGT
CGTTGGGAACATTTGTTTTCAGATGATGGCAACATTAAACATCAGTACAAGTAG
>OP121134.1 Myotis fimbriatus mastadenovirus isolate Individual19-9 hexon protein gene, partial cds
CTGAAGATGGCCACTCCATCGATGATGCCCCAATGGGCCTACATGCACATCGCCGGCCAA
GATGCCTCTGAGTATTTGTCGTCAGGCTTGGTGCAGTTTGCCAGGGCAACCGAATCCTAC
TTTGATCTCGGGAATAAATTCAGGAACCCCATGGTAGCCCCAACTCATGATGTAACCACA
GAGAGATCCCAGCGGTTGCAGCTCAGATTTGTGCCCGTGGACAAAGAAGACACCCAGTAT
GCTTACAAAACACGGTTCCAGCTGGCCGTGGGAGACAATAGGACCCTAGATATGGCCAGC
ACATACTTTGATATAAGGGGCGTCCTAGACCGCGGACCTTCCTTCAAACCCTATAGTGGG
ACCGCCTACAACTCTCTTGCCCCGAAGAGTGCCACCAACAACGCCCAGTACAGAGACAAT
GATGCCGTTAAAACCTATGCCCAGGCCGCTTTTGCCGCTCGGATTCAGGAGGATTCGGGC
AACTTGCTGATTGGCACCGATGCCAATGGGGGCAATATAGTGGCAGACCCCTCTTACCAA
CCAGAACCTCAGTTTGGTATTGACAATTGGGTGTCTGACACTCTTAACCCTCCCGGTTCC
TTCGGAGGACGTGTCCTTGATGTGACCGTG
>OP121135.1 Myotis fimbriatus mastadenovirus isolate Individual19-8 pVI gene, complete cds
ATGGAAGAGATCAATTTCACTGCGCTGGCCCCGCGGCTAGGCACCCGTCCCATGCTTAGC
GAGTGGGATGTAATTGGAACCTGCTCCATGAACGGAGGTGCCTTTAGTTGGGGCAGCCTT
TGGAATAGCGCGAGATCCATCGGCAGCCGCCTAAAAAACCTGGGATTGGCTGCCTGGAAC
AGCAGCACTGGGGAGGCTTTGAAACAAAAACTCCGAGACACCAATCTCCAGGAGAAGGTG
GTGGAAGGCATAAGCTCTGGCATTCACGGTGCTGTAGATATAGCACGTCAGCAAGTAGAG
AGAGCTATTGACAGACAGCTCGGGGCCAGGGCCCCCGTCAGGGAAATTGTAACGGAGGAA
GTAGCCGCGGTGCCCGTCAAGAGACCTCGTGAAGATGACGAGGAAGACTTGGTGATAAGA
ACCGACGAGCCCCCAGCTTATGATGAAATCTACACCTCTGGGGCTCCGGATATCCCCGTG
ACGCGGCCCATTGCTCCCCTAGTAACACCCGTGGCTCCGGCAGGGCCCCCGGTCCGGGTG
GTCCCGGCCGCGGCACCGGCTACCGTGGCATCCATAGCCTCCGTGGCGCGCAACCCCGTG
CTGGTGAAGGGGCCCAGCGCCTCAGCGCCTGTAGTGTCTGTCCCGGCCGCTAGGGTCGCT
CTACCGGCCTCTAGCTCGCGCTTGCAGCAGCGGCCCTGGCAGGCTGCCTTGAGCAATATT
GTCGGTGTGGGCGTGAATTTTTCCAAGCGGCGCCGTTGCTTTTAA
>OP121136.1 Myotis fimbriatus alphacoronavirus isolate Individual19-1 orf1ab polyprotein gene, partial cds
AAAACAGACCCTGTCATACTTTTGGAACGTTATGTTTCTTTGGCAATTGATGCATATCCA
TTGTCGAAGCATGATAATCCAGAATATAGACGCGTTTTTACCACTTTGTTGGAGTGGGTT
AAACATCTGTACAAGACACTTAATCAGGGTGTACTAGATTCCTTCTCAGTCACTTTGTTA
GAGGATTCAACTGCTAAGTTTTGGGATGAGTCGTTTTATGCAAACATGTATGAAAAATCA
GCTGTTTTACAA
>OP121137.1 Myotis fimbriatus alphacoronavirus isolate Individual19-2 S protein gene, partial cds
GAGTTTCCACTTGATGTCTTTAACTCTACCTATCTTAATTTGACTGGTGAGATTGCAGAC
CTCGAGAAGCGTGCTGAATCTCTGCAACAAACATCTGAAGAACTTAGAAGACTTATTGAT
AATATAAATAACACACTAGTTGACCTTGAATGGCTCAACAGAGTTGAGACCTATATCAAG
TGGCCATGGTGGGTTTGGTTAATTATCGTTATAGTTCTTCAGATGTTTGTTGCAGAGATT
CAGCAC
>OP121138.1 Myotis fimbriatus alphacoronavirus isolate Individual19-3 membrane glycoprotein gene, partial cds
GGACATTACAAGTACTCCAAACTACTTTATGGACTTAAGATGTTCATATTATGGTTGCTT
TGGCCACTTGTACTAGCTTTGTCACTTTTTGACGCTTGGGCTAGTTTTAATGTCAATTGG
TGGTTCTTTGCATTCAGCATCTTGATGGCTTGCATCACTTTGATTATGTGGATTATGTAT
TTTGTGAACAGTTTCAGGCTTTATAGACGAACTCATAGTTGGTGGTCTTTTAATCCTGAA
ACAGACTCACTGCTGACAACTTCTGTAATGGGAAGCCAAATTTCTATCCCTGTCTTAGGT
GCACCAACTGGCGTAACACTCACATTGCTTAATGGCACTTTGCTCGTTGAAGGCTATCAG
GTTGCTACTGGCTTCCAGGTACAAATGTTACCTGCGTATGTCACAGTCGCCAAGCCTTAC
ACGACAATTGTTTATCAGCGTGTGGGACGTTCAGTTAATGCTGCTTCCAGCACAGGCTGG
GCTTTCTATGTGAAGTCCAAGAATGGCGACTACTCCGCTGTGAGTAATCCTACAGAGGTT
ATTACAGATAGTGAGAAAGTTTTACATTTAATCTAA
>OP121147.1 Myotis fimbriatus poxvirus isolate Individual3-1 DNA-dependent RNA polymerase 132 kDa subunit gene, partial cds
GAGTCGAAGCTGTTCTGCGAGCATACGCTTTACGACCCCGAGACTGACCAGCCGTACGCT
GACAAGGTCTTCATGGGGCCCATCTACTACCTACGCCTGCGGCACCTCACGCAGGACAAA
GCCACGGTGCGTTGCCGCGGGAAGAAGACGAAGCTTATACGGCAGGCGAACGAGGGGCGC
AAGCGCGGCGGCGGCATAAAGTTCGGCGAGATGGAGCGCGACTGCCTGATAGCGCACGGC
GCC
>OP121139.1 Myotis fimbriatus alphacoronavirus isolate Individual19-4 ORF1ab polyprotein gene, partial cds
CTCTATAACCCCACTGTTGTATATCTATACAATAGGGGTTATATAGGTTCTTTAAGCTCA
AATCACCATGAACACTGCAATGTTCATAGAAATGAACATGTGGCTTCAGGAGATGCTATC
ATGACTAGGTGTTTGGCCATTCATGACTGTTTTGTTAAGAATGTTGACTGGTCTATCACA
TATCCA
>OP121140.1 Myotis fimbriatus alphacoronavirus isolate Individual19-5 orf1ab polyprotein gene, partial cds
ATTATGCGTGCTGCTATTAAGTTGTATAGTCCAAAGGCGATACATGATGTTGGCAACCCT
AAAGGTATTAGGTGTGTTGCCACAGATATCAGTTGGTATTGTTATGATAAACAACCTACT
AATACTAATGTTCGCACTTTGGAGTATGATTATATTACACATGGACAGTTGGATGGCTTA
TGTTTG
>OP121141.1 Myotis fimbriatus alphacoronavirus isolate Individual19-6 orf1ab polyprotein gene, partial cds
TCAGACAATGCAATGTTACAGAGTGTAGCTTCTACGTACTTGGCTATGCCTTCATATGTT
GCGTATGAAAATGCCAGACATAATTACGAAGAAGCAGTATCTAATGGCTCATCACCTCAG
CTAGTCAAGCAGTTGCGTACTGCTATGAATGTGGCAAAGAGTGATTTTGAGCGAGAGGCT
TCTACACAACGCAAGTTGGACAGAATGGCTGAACAAGCAGCGGCACAAATGTACAAAGAG
GCTAGGGCTGTTAACCGCAAGTCTAAGGTTACTAGCGCCATGCATTCATTGTTATTTGGC
ATGCTCAGAAGACTGGACATGTCTTCTGTAGATGTTATGCTAAACTTGGCCAAAGACGGC
GTTGTACCCCTCTCAATCATTCCAGCTGTTAGTGCTACAAAACTTAATATTGTTGTTGCA
GATCTCCAGTCTTACATACGTATACAACGCGATGGTTGTGTACATTATGCTGGTGTTATT
TGGACAATCATCGATGTCAAAGACAATGATGGTAAACAAGTACATATTAAGGAGATATGT
GAACAAAATGTCGAAAGCCTTTCTTGGCCACTTATCTTAAATTGTGAACGTATTGTTAAG
TTGCAGAATAATGAGATTATTCCAGGTAAGCTTAAACAGCGTGCAATTAAGGCAGAAGGT
GACGGTTTTGTGGCAGAAGGTAAAGCACTCTACAATAATGAGGGTGGTCGCACATTTATG
TACGCCTTTGTCTCTGATAAAGCAGACCTTAAATGTGTCAAATGGGAGTTTGAAGGCGGT
TGTAATACTGTAGAACTGGAACCACCTTGTAAGTTTATGGTGGAGTCAGGTAATGGTCCT
GTTGTTAAGTACCTCTATTTTGTGCGTAATCTC
>OP121142.1 Myotis fimbriatus alphacoronavirus isolate Individual19-7 hypothetical protein gene, partial cds
GTAAACCAAACGATGATTGCTGAATCACTGTTTGTTTTCGTTCTTCTTGCTACATTGACT
CTTGAAGTGTTTAAATCCCTGTATATAGCCACTACAGAATGTGTTCGCCCAGGTCAGTTT
GTAGCCATTGCAGATGGCTTATGGATTGATTCTCAGGCGGCCTGTTTTCTTTCACATCCT
CATTTTATCTTTGTGCTTTTACTGTTCTCTCTCTTTGGGGTTCCAGTTTTATGCATGGTT
GCATGGGGTGATGAAATTCTTGATGATTACCTCAATTTTATAAGACGGCTTCATGATCTT
TTGATTTGCGCCCTCTTTGAGGCTAGTCTCTTTACTATCTTTCTACTTGCTTCATTTCTA
ATTCTGACATGGTCGCTAGGTCACAGTTTTCTGTGA
>OP121143.1 Myotis fimbriatus picornavirus isolate Individual8-1 polyprotein gene, partial cds
CTTGGGCGTCGTACCCTTCTCCGTTTCTCACTTCTCAACCTTCCTGACGACGTTCGCCAC
TCTCCGGAGGACGTCGAACGCCAAGGCAATTCCGTGACAAACATCTACGGAAACGGCAAC
AGTGTCACCACTGATGTCGGTGCCAACGGCTGGACTCCAACAGTTAACACCTCTGTTGGA
GACAACCCAATGTCTTCTTCCTCTGCTTCTGAAACCCCAATTGGAGTCAAGGGCGGTTCA
TCCACCGCCTCTAAAACTACAACCTCTGTTTCCTCCGGCAATTCGGTCGGCTCCCGCTAT
CGTAAATGGTGGGAGCCCGCTGCAGCACGTGGTCTTGAGCGTGGCATTGACCACGCCATC
AACCTTGGAGACTCCATCGTT
>OP121144.1 Myotis fimbriatus picornavirus isolate Individual8-2 polyprotein gene, partial cds
AAGGTAGCCAAAGAACTTGGCAAGGTCATCTCCTTAGTAGAGAAAGTCATGAGCTGGTTG
GAAAAGAAAGCTGGGAATGATCCCGGCAAACAATTGGCTGACAACCACGAAAAGATCATG
CAACTCTACTCAGATTCAGTCACGGCAGTTAACTCCCCCCCCACCACAATTGAATTGGCT
AATGTGCGTGCCAACAAGAAACTCGCTGAGGATCTTGTTCCGGTCGCTTCCAAAGCAAAA
TCTCAAAACCACATTACCCTTCTCAAT
>OP121145.1 Myotis fimbriatus picornavirus isolate Individual8-3 polyprotein gene, partial cds
TGGCTGACTGCCTCTCTCAACATTGAAAATGTGATTGTTGATTCCAACTCTCTCATCTAT
GCTTGCTCTTCCTTCCCCGGTCTCTGTGGCTCCCCTGTCATCTCTTCAGACCCTTCTGGT
GTCCGTGTGTTGGGCATACACGTTGCCGGCATTCCGGGTAGCTCCGGGATGGGCTGCCAA
CTCAGTGATGAACGGTGGGCAAACATGCTCGCTGTGATGTCTGAGCGGCAGTCACGCATC
GTGATGGCTGACTATAACGGTCCCATGACC
>OP121146.1 Myotis fimbriatus poxvirus isolate Individual19-10 DNA-dependent RNA polymerase 132 kDa subunit gene, partial cds
TACCACCCCAGCCAGTACGTGTACTTCTGCCCCTCGGACGTGCCGGAGCGCGGCCCGCAG
GTGGGGCTGGTGTCGCAGCTGGCGGTGCTCACGTACGTGACCAACATCCGCACCGACGAG
TACCTGCGCCTGGAGCACAAGATCCGC
>OP121148.1 Myotis fimbriatus poxvirus isolate Individual19-11 MC079R gene, partial cds
CTGATGCAGGGCCTCACGGGCTCGCAGTACTACTTCGCGATGCTCATCGCGCGCTCGCAG
TCCACGGACATCGTCTGCGAGACCTCGCGCACCGGCACGCTCGCGCGCAAGATCATCAAG
AAGATGGAGGACATGGTGGTCAACGGGTACGGGCAGGTCGTCTACGGGAACACGCTCATC
AAGTACGCGGCCAACTACGCCAAGGTGCTGGGGTCGGTGTGCAAGTCCGTG
>pedaco_12
TTTGAAAATCCTATTCTTATGGGGTGGGACTACCCTAAGTGTGATAGAGCATTACCTAAT
ATGATTAGAATGATTTCTGCTATGATTTTGGGCTCTAAGCATGTCACTTGTTGTACTGCT
AGTGACAGGTTTTACAGACTCTCTAACGAGTTAGCTCAAGTTTTAACAGAGGTTATCTAT
TCTAATGGCGGGTTTTACCTTAAACCCGGCGGCACTAGTAGTGGTGATGCAACCAAGCCC
GGCGGCACTAGTAGTGGTGATGCAACCAAACCCGGCGGCACTAGTAGTGGTGATGCAACC
AGCCCGGCGGCACTA
>pedaco_1
CCTGCTCTTCTTATAGCTTCTTCACCAGCCTTGGTTGACCAGAGAACAGTATGTTTCTCA
GTCGCTGCCTTAGGCACGGGTATGACAAGTCAGACAGTCAAACCAGGTCACTTTAATAAG
GAGTTCTACGACTTCTTGAGATCTCATGGTTTCTTTGATGAAGGCTCTGAACTCACTTTA
AAACATTTCTTCTTTGCTCAGAAGGGTGATGCTGCCATTAAGGATTTTGACTATTATCGA
TATAATCGCACCACAGTCTTGGATATCTGCCAGGCTCGTGTTATATATCAAATAGTTCAA
CGCTATTTTGATATATATGAGGGCGGTTGTATTACAGCGAAAGAAGTGGTAGTCACTAAC
CTTAACAAGAGTGCTGGCTATCCATTTAACAAGTATGGTAAGGCCGGTTTATATTATGAG
TCTTTGTCATATGAGGAGCAGGATGAACCGGCCTTA
>pedaco_9
GTTGCAAGCGAACTTCGACCAGGGTTATTTAAACGAGTACGGGGCTCTAGTGCAGCTCGA
CTAGAGCCCTGCAATGGTACTGATACACACCATGTGTATCGTGCTTTTGATATTTACAAC
CGGGATGTGGCATGTATTAGCAAGTTTCTTAAGGTGAACTGTGTTCGCTTTAGAAACTTG
GACTTACATGACGCTTTTTGGGTTGTAAAGAAGTGTACGAAATCAGTTATGGAACACGAG
CAGTCCATATATCAGCTGATTTCAGATTGTGAA
>pedaco_5
GTGGTTGCTGTGGTGCTTGTTTTTCAGGTTGTTGTAAAGGTCCTAGACTTCAACCTTACG
AACAATTTGAAAAGGTGCACATTCAGTGATGACTTTCTTAGGTTTGTTTCAGTACACAAT
CACACATGCCGTATAGCATCAGCTGCTTCATTAGTTAAATTAGCTTGTTTAACAGCATGC
TCTACGGCATGTGTGATTGTGTACTGA
>pedaco_16
TTTGAAAATCCTATTCTTATGGGGTGGGACTATCCTAAGTGTGATAGAGCATTACCTAAT
ATGATTAGAATGATTTCTGCTATGATTTTGGGCTCTAAGCATGTCACTTGTTGTACTGCT
AGTGACAGGTTTTACAGACTCTCTAACGAGTTAGCTCAAGTTTTAACAGAGGTTATCTAT
TCTAATGGCGGGTTTTACCTTAAGCCCGGCGGCACTAGTAGTGGTGATGCAACCAAGCCC
GGCGGCACTAGTAGTGGTGATACAACCAAGCCC
>pedaco_15
TTTGAAAATCCTATTCTTATGGGGTGGGACTACCCTAAGTGTGATAGAGCATTACCTAAT
ATGATTAGAATGATTTCTGCTATGATTTTGGGCTCTAAGCATGTCACTTGTTGTACTGCT
AGTGACAGGTTTTACAGACTCTCTAACGAGTTAGCTCAAGTTTTAACAGAGGTTATCTAT
TCTAATGGCGGGTTTTACCTTAAGCCCGGCGGCACTAGTAGTGGTGAT
>pedaco_13
TTTGAAAATCCTATTCTTATGGGGTGGGACTACCCTAAGTGTGATAGAGCATTACCTAAT
ATGATTAGAATGATTTCTGCTATGATTTTGGGCTCTAAGCATGTCACTTGTTGTACTGCT
AGTGACAGGTTTTACAGACTCTCTAACGAGTTAGCTCAAGTTTTAACAGAGGTTATCTAT
TCTAATGGCGGGTTTTACCTTAAGCCCGGCGGCACTAGTAGTGGTGATGCAACCAAGCCC
GGCGGCACTAGTAGTGGTGATGCAACCAAGCCCGGCGGCACTAGTAGTGGTGAT
>pedaco_17
GCATGTTTTGAAAATCCTATTCTTATGGGGTGGGATTACCCTAAGTGTGACAGGGCTTTG
CCAAACATGCTCAGAATGATTTCTGCTATGATACTTGGTTCTAAACATGTTACTTGCTGT
AGTTCTAGTGATAGGTTTTACAGACTGTGTAACGAGTTAGCCCAAGTGTTAACTGAAATC
ATTTATTCTAATGGTGGTTTTTATATTAAGCCCGGCGGCACTAGTAGTGGTGATGCAACC
AAGCCCGGCGGCACTAGTAGTGGTGATGCAACCAAGCCCGGCGGCACTAGTAGTGGTGAT
GCAACC
>pedaco_14
TTTGAAAATCCTATTCTTATGGGGTGGGACTACCCTAAGTGTGATAGAGCATTACCTAAT
ATGATTAGAATGATTTCTGCTATGATTTTGGGCTCTAAGCATGTCACTTGTTGTACTGCT
AGTGACAGGTTTTACAGACTCTCTAACGAGTTAGCTCAAGTTTTAACAGAGGTTATCTAT
TCTAATGGCGGGTTTTACCTTAAGCCCGGCGGCACTAGTAGTGGTGATGCAACCAAGCCC
GGCGGCACTAGTAGTGGTGATGCAACCAAGCCCGGCGGCACTAGTAGTGGTGATGCAACC
>pedaco_10
CTTATAGACAATATTAATAGCACACTCGTGGACCTAGAATGGCTTAATAGAGTTGAAAAC
TATATTAAGTGGCCATGGTGGGTGTGGCTTATTATTGTTGTTGTGCTTATATTTGTTGTC
TCTTTGCTTGTGTTTTGCTGTATTTCTACAGGTTGTTGCGGATGCTGTGGTTGTTGTGCC
TCATGCCTTGTTGGTTGTTGTAAGGGTCCCAGACTTCAACCG
>pedaco_11
GCCACGGGCCACCTCAGAATTTGTAAATGGAGTTCACCAGTAAATCTCACCACATCAGCT
GGACCTTCTACAGCTACTGATTGTCTATTCAATAGACAGATACCCTTTACTTTGGTCGAC
AATCAGAATTACGTTTTTGGTCTAACTTGGAATGGTGAAAGGGTCACTGTATTTGCCGAT
AAGATTTATGTGTTCCGTCTCACAAATGCTGACTGGTCAACAGTGCGTTCTGTT
>seq_alpha_1_32-20
TGTACGTGGCCCCTCTGCTGTTCCGTCAGTGGAGGTGTGTGGATATAGTGTTCCGTCACT
GTTGAAACCACTAACAGAAGCAATGGCCTGCTGTCAGTACACACTTGCCGTGGCAAGTGA
TGTGGAAATAAATGGTTTTGGTTTTGCCGACATCGGAGATGCCGTCAG
>seq_alpha_2_32-20
CCCCTTTGCTGTCTATGACAATGTTGAATTTTATGTTGGTGATTTTTCTAATTTCACTAA
TTTAGAATTTGACTTTGTTGTTAACGCAGCTAATGAGAACTTGAGTCATGGTGGTGGCGT
TGCAAAGGCCATAAATGATTGTACTGGTGGACAAT
>seq_alpha_3_32-20
TTATGGAACACGAGCAGTCCATGTATAACGAACTTAAAGAAAGTAATGCTTTGGCCACAC
ATGACTTCTTCACTTGGAAGGAGGGTCGATCTGTGTATGGCAATATTAGTCGGCAAGACC
TTACAAAATATACTATGATGGATCTGTGTTATGCCCTACGTAATTTTGATGAACGTAATT
GTGATACTCTCAAAGAGATTCTTGTTCTTACAGGTTGTTGCGAGGAATCTTATTTCGATA
ATAAGAACTGGTACGATCCTGTTGAGAACGAGCAT
>seq_alpha_4_32-20
CTGCTTTAAGCACTGGTATGACACAACAAATTGTCAAGCCAGGCCACTTTAACAAAGAGT
TTTATGACTTTTTGTTGAAACAAGGGTTCTTTAGTGAGGGCTCAGAATTGACATTGAAGC
ATTTCTTCTTTGCTCAAAAGGATGATGCAGCGGTTAAAGACTTTGACTTTTACCGCTATA
ACAGGCCCACTATGCTGGATATTTGTCAGGCACGTGTCGCATACAAAATTGTGTCACGTT
ACTTTGAGTGCTATGAGGGTGGTTGTATTACTGCCAAGGAGGTTGTTGTTACCAATCTTA
ATAAGAGTGCTGGTTGGCCTCTTAATAAGTTTGGTAAGGCCGGACTTTA
>seq_alpha_5_32-20
TATTATCCCAACCACCTCAAGTCTATTGTCAACACACGTAATGCTGCTGTTGTTATTGGC
ACTACAAAGWYTTRWGGTGGTTGGGATAATATGCTCAAAAACCTTATTAATGGTGTTGAG
AATGCCAATCTTATGGGTTGGGATTATCCTAAGTGTGACCGTGCACTGCCTAATATGATT
AGGATGATTTCTGCAATGGTTTTGGGTTCCAAGCACACTACATGTTGTACGAGTACTGAC
AGGTTTTATAGGCTTAGCAATGAACTTGCACAAGTTCTCACAGAAGTTATTTATTCCAAT
GGTGGTTTCTATATGAAGCCTGGTGGTACAACTTCTGGTGATGCTACGACAGCCTATGCC
AACTCAGTCTTTAATATTTTTCAGGCTACTAGTGCTAATATTAACAGACTCCTTAGTGTT
GATAGTAACAATTGTAACAACATTGGTGTTAAGTCTCTGCAACGCAGGCTTTATGACTGC
TGCTACAGGTCTTCACACGTTGATGANATTTTGTCAGATGATGGTGTTGTCTGTTATAAC
AGCGAATATGCCGCACTTGGTTATGTAGCTGATATTAGTGCTTTTAAGGCAACTTTGTAT
TACCAAAACAATGTTTTCATGAGTACTTCCAAATGTTGGGTTGAGCCTGATGTTAATAAG
GGCCCTCATGAATTTTGTTCTCAGCATACTATGCAAATAGTTGATGAAGATGGTA
>seq_alpha_6_32-20
AGACTTTAAATGCAGGTATTCTTGATGCATTTTCCATAACTATGCTAGAGGACTCTACTT
CCAAATTTTGGGATGAGTCGTTCTATGCCAACCTCTATGAGAAGTCCACCGTTTTGCAGG
CCGCAGGTCTCTGTGTTGTTTGTGGATCTCAAACTGTGTTGCGTTGTGGTGATTGCATAC
GTCGTCCTATGTTGTGTACTAAATGTGCATACGACCATGTTGTTGGTACAACTCATAAGT
TCATTTTGTCTGTCACACCTTATGTGTGTAATGCCTCTGGTTGCACTGTTAACGACGTCA
CCAAGCTGTGGCTTGGTGGTCTTAGTTATTGGTGCACTGAACACAAGCCTCAATTAGCAT
TTCCACTTTGTTCAGGTGGTAATGTTTTCGGTTTGTATAAGAGTTCTGCCACTGGTTCTC
CAGATGTTGAAGTCTTTAATCAATTGGCTATGTCAGACTGGACTGATGTTAAGGATTATA
AAGTTGCAAATTCTGCCAAGGATAGTCTTAGACTTTTTGCTGCTGAAACTGTTAAAGCCA
AAGAAGAAAGTGTTAAGTCACAGTACGCTAGTGCTACTCTAAAAGAGGTCATTGGCCCTA
AGGAGTTGTTGCTAAGCTGGGAACCAGGTAAGGTTAAACCACCTCTTAACAGAAATTCTG
TCTTCACAGGTTTTCAGATTTCAAAGGATGCTNNNNNNNNNNNNNNNNNNNNNNNNNNNN
NNNAAGCGGATTATGACTCTGACACCGTGATATATAAGTCTACAGCAACCGCTAAGCTTG
TACCTGGAATGCTTTTTATCCTTACATCACATAATGTAGCACCACTCCGAGCACCCACAA
TTGCCAATCAAGAGCGTTATTCAACAATATATAAATTGCATCCTGCATTTAATATTGCTG
AAGCTTACTCTCAACTGGTACCTTATTACCAGATGATTGGAAAACAGCGGATTACCACGA
TACAAGGTCCTCCTGGTAGTGGTAAGTCACATTGTGTTATAGGCTTAGGCTTATATTATC
CTGGTGCTAGAATTGCATTTACTGCGTGCTCACATGCTGCTGTTGATTCTCTTTGTGTTA
AGGCTTTTGGTGCCTATGCTAGAGATCGTTGTAGCAGAATTGTTCCTGCACGTGCAAGAG
TGGAATGCTTTAGTGGCTTTAAGTCCAACAACACAAATGCACAGTACATCTTTTCAACTG
TTAATGCATTACCAGAGTGTAGCGTCGACATCGTTGTCGTCGATGAAGTCTCAATGTGCA
CAAATTATGACCTCTCTATAATCAATAGCCGCCTGTCT
>seq_alpha_7_32-20
GTGGGAGACTTTATCAAACCTGTTAGAGCACGTGCACCACCTGGCGATCAATTTACCCAT
TTGGTACCTCTTATTCGTAAGGGTCAACCATGGACCGTTGTTCGTCGTCGTATAGTGCAA
ATGGTTTCTGATAGTCTGAAAGGTTTATCAGACATCGTTGTATTTGTACTATGGGCAGGT
GGCCTGGAACTTACAACTATGAGATACTTTGTCAAGGTAGGTACTACTCAACATTGCTAT
TGTGGTAAAGAAGGTCGTTGTTACAATAGTAGTACACACTCCTACTATTGTTTCAAT
>seq_alpha_8_32-20
GTCTGGTGATGCTATTATGACTCGTTGTCTTGCTGTTTATGATTGCTTTGTAAAGAATGT
TGATTGGTCTATTACTTACCCTTTCATTTGCAATGAGAGTGTAGTTAATAAGAGTGGCAG
GATTGTGCAATCACATATTATGCGCGCTGCACTTGTTGTTTACGATCCAGTAGCCATACA
CGACATTGGTAATCCTAAGGGTATTCGCTGTGCAGTTACCAGTAAACCGTGGTACTGCTA
CGACAAGCAACCTCTTAATTCCAATGTACGGTGCCTGGAGTATGACTACATAACTCATGG
TCAAATGAATGGTTTGTGTCTCTTTTGGAACTGTAATGTTGACATGTATCCTGAGTTTAG
TATTGTTTGCCGTTTTGACACTCGCTGTAAGTCTTCCTTGAATTTGGAAGGCTGCAATGG
TGGTTCTTTGTATGTTAATAATCATGCATTCCACACACCAGCGTTTGATAAGCGTGCATT
TGCTAAACTTAAGGCCATGCCATTTTTCTTTTACGACACTAGTGATTGTGATAAAGTTCA
GGATCATGTTAATTATGTTCCCTTGCGTGCTAACAATTGCATTACACGCTGCAATATTGG
CGGTGCTGTTTG
>seq_alpha_9_32-20
AAACCCTACTAATGTGGCTTTTGAGTTATATGCCAAACRTWAGTWGGGTTTAACTCCACC
CCTTACAATTCTCAAGAATTTGGGTGTTACTGCCACTTACAAACATGTTCTTTGGGATTA
TGAAGCTGAAAGACCTCTGACACCTTACACACAGGGAGTTTGTAGTTATACAGACTTCGA
TCAGGATGTGTGTGTGTGCTTCGACAATTCTATACCAGGCTCTTTTGAGCGTTTCACCAT
GGCTAAGAATGCAGTGTTGTATTCCACTACTTGTATTAAGAAGTTGACCTGTATTAAGGT
TAACTTTGGTTACTTGAATGGTAATGCAGTTAGCACTGTTAAAGAAGTGGTTGGTGGTGA
AACACGTGTCGTAATACAGCGGATTTTATTCCTAGAAGTCAGATGGAAAAAGACTTTTTG
TCTATGGACACAACTGACTTC
>seq_alpha_10_32-20
TCAACACTCTTAAGTACACCCAGTTATGTCAGTACCTTAATAGTACCACTATGTGCGTGC
CGCATAATATGCGTGTTTTACACCTCGGTGCTGGCTCTGACAAGGGTGTTGCTCCAGGTA
CTTGTGTGCTTAAGCGCTGGTTGCCTTTAGACGCCATTGTTGTGGACAATGACATTAATG
AGTATGTAAGTGATGCAGATTTTAGTGTTACTGGTGATTGTAACACATTGTTCCTTGAGG
ACAAATTTGACCTTGTAATTTCTGACATGTATGACGGCCACACAAAGAGATGTGATGGCG
AAAATGTGTCAAAAGAAGGTTTCTTTCCATACATAAATGGTGTCATTACAGGCAAACTTT
CTCTTGGTGGTACGGTAGCCATCAAGATTACAGAGTATAGTTGGAATAAGCGCCTCTATG
AATTGATTCAGAAATTTGAGTTTTGGACGTTGTTTTGTACGAGTGTTAACACGTCCTCTT
CAGAAGCATTTTTAATAGGTATTAATTACCTAGGTGATTTCTGCGATAGGCCAATCGTAG
ATGGTAATACAATGCATGCCAACTACATTTTCTGGCGCAATTCAACTATTATGACTATGT
CATATAACTCTGTTTTAGAAAGATAGTGACATAAATGAAATGGTTTTAGGCCTTATTAAA
AGTGGAAGATTGCTGGTACGTAATAATAATAAGCTTTGTGGGTTTTCAAACCATTTAGTT
TC
>seq_alpha_11_32-20
CTGGAGTGCGCATTGAAGCGCTACCCCAATATGTCACCGTTGCCAAAGCCAACACAACCA
TTATTTACCACAGAGTTGGTAAAGCTGTGAATGACAAAACCCAGACGGGCTGGCTGTTCT
ATGTCAGAACTAAGCATGGTGACTACGCTGCTCATTCTACTGGAACAGGACAGATGACAG
AAAGCGAAAAATTGCTACATTTAGTATAAACTAAACAATGAGTTCTGTAAAATTTGAGGC
TGCTCGCGGTCGTCAAGGCAGAACCCCACTCTCTTATTTTGCACCCCTTACGGTGACCTC
TGATAAGAAATTTTGGAACGTCATTCCTAAAAATGCAGTCCCAACTGGCAAGGGCAAAGC
CAACCAGCAGGTTGGATATTGGTCTGAACAAACCAGATGGCGCATGCAGAAAGGAAACAG
GGTTGAGAAGCCTTCTTTCTGGCACTTCTACTATCTTGGTACCGGCCCTCACGCTGATGC
CAAGTTTAGAGAACGCATCCCAGGTGTTGTGTGGGTTAGCAAAGCCAATGCTGACCTTAA
ACCGACTGACCTTGGAACCAGGACTAAGGCTAGAAGTCTCATTACTCCAAAATTTGACAC
TGAGCTGCCTGCAGACATTGAAATCGTTGACAAGTCCTCTACACCGAACTCTCGGGCCAA
CTCGCGTAGCCAGAGCAGAGGTTCAAGAGGCGGTTCAAAGAGTCGCAGCAACTCCCAGAA
CAGAGACAACTCCCAGTCTCGTGACAATTCCAACAACAGAGGAAAATCTCAGTCTCGTAA
TAACTCACGCAACCGTGGACAGCAGCGTAATAACAACCAGCAACGCCAGGGCTCTGGTAA
CGCAGGTAATAACACTGCTGACCTCGCTGCCGCAATTGTGTTGGCCCTTGAAAAAGCTGG
CCTTACAAGAGAAACTGAGAAGGCACCTAAAAAGGAGAGTGCTAATAATAATAAGAAGGC
AAAATCCAGAGCAAGTTCTCCTGCTCCAGCTCCATCCAAGACAGACCAGCTAGGCCGGGT
GATGTGGAAACGCACACCTGATCCAAGCTGTGATGTGTCTCAGTGCTTTGGACCTCGTTC
CCAATATCAGAACTTTGGGGATGAGGACGCCATCAAGAATGGTGTCAAAGCTAAACACTT
TCCCTCTTGGGCTGAGCTAACACCTAACGCTGCAGCACTGTTGTTTGGCAGCGAAATTAT
TACAGTTGAGGATGGTGACGATGTCGTCATCCAGTACAACTACCAGCTTAGAGTACCTAA
GACTACTCCAGCACTTCAAACATTCTTGCCTCAAGTGAGTGCTTTCGCCAATGGTGGTGA
CAGTGATTCAATTGAAATTGTGCAAGAAACAGCAGCTGCCAGTGCTGCACCTAAAGCTAC
ACTTAACCCTAAAGCAGACACTTTCGTGCCACCTAAAGTGGATCCTAACTACTTTTCAGG
CATGAAGGTTGAAATTATGGACCAGACATTCACAGATGACAGTACGGTTTAAACTCAACG
AAATCTCTTGATTTCGAGTCATAGACTGGAGTTTGTAATAATTACTAATTGCTGTATCTT
AAGATGTTCACCGAGGAACAATTAGATAGCCTTGTTATCTTTTTGTGGCTCGGTGGGACC
ATGGGTTATATTACAATGTATCAATGGTGGTATAAGTGGTTTACCACAGGTGTGCTACCA
GATGACACATGGTTCATTGTCCTTTTGCTATTTCTATTTTGCTGTCCTGCATATATAGAT
TTCTTTAGCCCTGGGTTTTTAGAATCATGGTGTAGCTTTGCTCAATCTATTCATGATAAC
ATCTTACGCTGGCTATTTAGTGATATGCGGCCCCTAGGCTTCCTTAAGTGGATACTAGTT
TGTTTGGGCCTGGTCTTATACACAACGGTAGTCCAGTGGTAATTTCAGTATAAGAAGGAA
ATGACCATATTACAGAACCGAGGTGAACGCTATGTTTTAACTATCTAACACGGAGTTGGA
GTGATTTAAAGATCGCTTGACGAGCCAACAATGGAAGAGCCAACACGTGATTTAGCTACG
CATAGTTACTAACTTAAGACAGTTCTGT
>seq_alpha_1_32-22
CTGCTGCTCAGATGTACAAGGAAGCACGTGCCGAAAACCGCAAGTCTAAAATTATCAGCT
CAATGCATGCTTTGCTATTTGGTATGTTGCGTAAACTGGACATGTCTAGTGTTGACAACA
TACTCAACTTAGCAAAGAATGGTGTTGTCCCACTATCTATTATTCCTGCCACATCTGCCA
CTAAGCTTTGC
>seq_alpha_2_32-22
CTTTTGGACCGCTTTGCCGCAAGGTCTACATCGATGGTGTACCGCTTGTGGCTACAGCTG
GCTACCATTTTAAGCAGCTTGGTATTGTTTGGAATAAGGATATTAATACACATTCTTCTC
GTCTGAGCATCAATGATTTACTAATGTTTGTTACAGATCCATCTCTTATTGTTGCATCTT
CACCGGCTTTAGTGGACCAACGGACC
>seq_alpha_3_32-22
TGAGTGCTACGAGGGTGGTTGTATTACTGCCAAAGAGGTTGTTGTTACCAATCTTAATAA
GAGTGCTGGTTGGCCTCTTAATAAGTTTGGTAAAGCTGGACTTTATTATGAGTCACTGTC
GTACGAGGAACAGGACCAGCTATATGCTGTTACAAAGCGCAACATCTTGCCTACTATGAC
GCAGCTTAATCTTAAGTATGCTATTAGTGGCAA
>seq_alpha_4_32-22
TTGAAAATCCTATTCTTATGGGGTGGGACTATCCTAAGTGTGACCGTGCACTGCCTAATA
TGATTAGGATGATTTCTGCAATGGTTTTGGGTTCTAAGCACACTACATGTTGTACGAGTA
CTGACAGGTTTTATAGGCTTAGCAATGAACTTGCACAAGTTCTCACAGAAGTTGTTTATT
CCAATGGTGGTTTCTATATGAAGCCCGGCGGCACTAGTAGTGGTGATGCAAC
>seq_alpha_5_32-22
CGCAGGTCTCTGCGTTGTTTGTGGATCTCAAACTGTGTTGCGTTGTGGTGATTGCATACG
TCGTCCTATGTTGTGTACTAAATGTGCATATGACCATGTTGTTGGTACAACTCATAAGTT
CATTTTGTCTGTCACACCTTATGTGTGTAATGCCTCTGGTTGCACTGTTAATGATGTCAC
CAAGCTGTGGCTTGGTGGTCTTAG
>seq_alpha_6_32-22
AACTGGTACCTTATTACCAGATGATTGGAAAACAGCGGATTACCACGATACAAGGCCCTC
CTGGTAGTGGTAAGTCGCATTGTGTTATAGGCTTAGGCTTATATTATCCTGGTGCTAGAA
TTGCATTTACTGCGTGCTCACATGCTGCTGTTGATTCTCTTTGTGTTAAGGCTTTTGGAG
CCTATGCTAGAGATCG
>seq_alpha_7_32-22
ACAATAGTAGGAGTGTGTACTACTATTGTTTCAATCATGCCACTGGTTGTGATTACCTGT
ATAACCCATTTGTTATTGATATTCAGCAATGGGGTTATACTGGTTCTCTCAGTCTAAACC
ACCATGAGCATTGTAACGTGCATCGTAATGAGCATGTAGCGTCTGGTGATGCTATTATGA
CTCGTTGTCTTGCTGTTTATGATTGCTTTGTAAAGAATGTTGATTGGTCTATTACTTACC
CTTTCATTTGCAATGAGAGTGTAGTTAATAAGAGTGGCAGGATTGTGCAATCACATATTA
TGCGCGCTGCACTTGTTGTTTACGATCCAGTAGCCATACACGACATTGGTAATCCTAAGG
GTATTCGCTGTGCAGTTACCAGTAAACCGTGGTACTGCTACGACAAGCAACCTCTTAATT
CCAATGTACGGTGCCTGGAGTATGACTACATAACTCATGGTCAAATGAATGGTTTGTGTC
TCTTTTGGAACTGTAATGTTGACATGTATCCTGAGTTTAGTATTGTTTGCCGTTTTGACA
CTCGCTGTAAGTCTTCCTTGAATTTGGAAGGCTGCAATGGTGGTTCTTTGTATGTTAATA
ATCATGCATTCCACACACCAGCGTTTGATAAGCGTGCATTTGCTAAACTTAAGGCTATGC
CATTTTTCTTTTACGACACTAGTGATTGTGATAAAGTTCAGGNNNNNNNNNNNTATGTTC
CTTTGCGTGCTAACAATTGCATTACACGCTGCAATATTGGCGGTGCTGTTTGCAGTAAGC
ATGCTGAGCTTTATAAGAAGTATGTTGAAGCATACAACACTTTCACACAAGCAGGTTTTA
CACTATGGTGTCCTACATCTTTTGATGTTTACAACCTGTGGCAAACATTCTCTTCAAACC
TTCAAGGTCTTGA
>seq_alpha_8_32-22
AAGAATTTGGGTGTTACTGCCACTTACAAACATGTTCTTTGGGATTATGAAGCTGAAAGA
CCTCTGACACCTTACACACAGGGAGTTTGTAGTTATACAGACTTCGATCAGGATGTGTGT
GTGTGCTTCGACAATTCTATACCAGGCTCTTTTGAGCGTTTCACCATGGCTAAGAATGCA
GTGTTGTATTCCACTACTTGTATTAAGAAGTTGACCTGTATTAAGGTTAACTTTGGTTAC
TTGAATGGTAATGCAGTTAGCACTGTTAAAGAAGTGGTTGGTGGTGAAACACGTGTCGTA
ATACAGCGGATTTTATTCCTAGAAGCCAGATGGAAAAAGACTTTTTGTCTATGGACACAA
CTGTGTTCGTTTCCAAATATGGCCTTGAAGACTTTAATTTTGAGCATGTTGTTTATGGTG
ACGTCTCCAAGAACACATTAGGTGGTTTACACTTGCTCATTTCCCAGGTGCGACTTGCAC
AGATAGGGATATTGAAGGTTGATGAGTTTGGT
>seq_alpha_9_32-22
TGGACCTGTCAGTAGTTTCTAAGGTYCATGAAGTTATTGTAGACTGTAAGGCTTGGAGAT
GGATGCTCTGGTGTAAAGATTCACACGTTGAGACTTTCTACCCACAATTGCAGTCTGCGG
AATGGAAGTGTGGATATTCAATGCCCTCACTATACAAAATACAGCGCATGTGCATGGAAC
CTTGCAATTTGTACAATTATGGTGCTGGACTTAAATTACCTGACGGTATTATGTTCAACA
CTCTTAAGTACACCCAGTTATGTCAGTACCTTAATAGTACAACTATGTGCGTGCCGCATA
ATATGCGTGTTTTACACCTCGGTGCTGGCTCTGACAAGGGTGTTGCTCCAGGTACTTGTG
TGNNNNNNNNNTGGTTGCCTTTAGACGCCATTGTTGTGGACAATGACATTAATGAGTATG
TAAGTGATGCAGATTTTAGTGTTACTGGTGATTGTAACACATTGTTCCTTGAGGACAAAT
TTGACCTTGTAATTTCTGACATGTATGACGGCCACACAAAGAGATGTGATGGCGAAAATG
TGTCAAAAGAAGGTTTCTTTCCATATATAAATGGTGTCATTACAGGCAAACTTTCTCTTG
GTGGTACGGTAGCCATCAAGATTACAGAGTATAGTTGGAATAAGCGCCTCTATGAATTGA
TTCAGAAATTTGAGTTTTGGACGTTGTTTTGTACGAGCGTTAACACGTCCTCTTCTGAAG
CATTTTTAATAGGTATTAATTACCTAGGTGATTTCTGCGATAGGCCAATCGTAGATGGTA
ATACAATGCATGCCAACTACATTTTCTGGCGCAATTCAACTATTATGACCATGTCATATA
ACTCTGTTTTAGAAAGATAGTGACATAAATGAAATGGTTTTAGGCCTTATTAAGA
>seq_alpha_10_32-22
TTTCAATCCTGAAACTGACGCTATCATAGTCTTTTCTGTCTACGGGACCTCGTACTCAAT
TCCCGTGATTCAGGCTCCTACTGGAATTACATTCACAGTACTTAGTGGTACATTGTTGGT
TGACGGCATAAAGGTTGCTACTGGAGTGCGCATTGAAGCGCTACCCCAATATGTCACCGT
TGCCAAAGCCAACACAACCATTATTTACCACAGAGTTGGTAAAGCTGTGAATGACAAAAC
CCAGACGGGCTGGCTGTTCTATGTCAGAACTAAGCATGGTGACTACGCTGCTCATTCTAC
TGGAACAGGACAGATGACAGAAAGCGAAAAATTGCTACATTTAGTATAAACTAAACAATG
AGTTCTGTAAAATTTGAGGCTGCTCGCGGTCGTCAAGGCAGAACCCCACTCTCTTATTTT
GCACCCCTTACGGTGACCTCTGATAAGAAATTTTGGAACGTTATTCCTAAAAATGCAGTC
CCAACTGGCAAGGGCAAAGCCAACCAGCAGGTTGGATATTGGTCTGAACAAACCAGATGG
CGCATGCAGAAAGGAAACAGGGTTGAGAAGCCTTCTTTCTGGCACTTCTACTATCTTGGT
ACCGGCCCTCACGCTGATGCCAAGTTTAGAGAACGCATCCCAGGTGTTGTGTGGGTTAGC
AAAGCCAATGCTGACCTTAAACCGACTGACCTTGGAACCAGGACTAAGGCTAGAAGTCTC
ATTACTCCAAAATTTGACACTGAGCTGCCTGCAGACATTGAAATCGTTGACAAGTCCTCT
ACACCGAACTCTCGGGCCAACTCGCGTAGCCAGAGCAGAGGTTCAAGAGGCGGTTCAAAG
AGTCGCAGCAACTCCCAGAACAGAGACAACTCCCAGTCTCGTGACAATTCCAACAACAGA
GGAAAATCTCAGTCTCGTAATAACTCACGCAACCGTGGACAGCAGCGTAATAACAACCAG
CAACGCCAGGGCTCTGGTAACGCAGGTAATAACACTGCTGACCTCGCTGCCGCAATTGTG
TTGGCCCTTGAAAAAGCTGGCCTTACAAGAGAAACTGAGAAGGCACCTAAAAAGGAGAGT
GCTAATAATAATAAGAAGGCAAAATCCAGAGCAAGTTCTCCTGCTCCAGCTCCATCCAAG
ACAGACCAGCTAGGGCGCGTGATGTGGAAACGCACACCCGACCCTAACTGCGATGTGTCT
CAGTGCTTTGGACCTCGTTCCCAATATCAGAATTTTGGAGACGAGGACGCCATCAAGAAT
GGTGTCAAAGCTAAACACTTCCCCTCTTGGGCTGAGCTAACACCTAACGCTGCAGCACTG
TTGTTTGGCAGCGAAATTATTACAGTTGAGGATGGTGACGACGTCGTCATCCAGTACAAC
TACCAGCTGAGAGTACCCAAGACTACTCCAGCACTTCAAACATTCTTGCCTCAAGTGAGT
GCTTTCGCCAATGGTGGTGACAGTGATTCAATTGAAATTGTGCAAGAAACAGCAGCTGCC
AGTGCTGCACCTAAAGCTACACTTAACCCTAAAGCAGACACTTTCGTGCCACCTAAAGTG
GATCCTAACTACTTTTCAGGCATGAAGGTTGAAATTATGGACCAGACATTCACAGATGAC
AGTACGGTTTAAACTCAACGAAATCTCTTGATTTCGAGTCATAGACTGGAGTTTGTAATA
ATTACTAATTGCTGTATCTCAAGATGTTCACAGAGGAACAATTAGATAGTCTTGTTATCT
TCTTGTGGCTCGGTGGGACCATGGGTTATATTACAATGTATCAATGGTGGTATAAGTGGT
TTACCACAGGTGTGCTACCAGATGACACATGGTTCATTGTCCTTTTGCTATTTCTATTTT
GCTGCCCTGCATATATAGATTTCTTTAGCCCTGGGTTTTTAGAATCATGGTGTAGCTTTG
CTCAATCTATTCATGATAACATCTTACGCTGGCTATTTAGTGATATGCGGCCCCTAGGCT
TCCTTAAGTGGATACTAGTTTGTTTGGGCCTGGTCTTATACACAACGGTAGTCCAGTGGT
AATTTCAGTATAAGAAGGAAATGACCATATTACAGAACCGAGGTGAACGCTATGTTTTAA
CTATCTAACACGGAGTTGGAGTGATTTAAAGATCGCTTGACGAGCCAACAATGGAAGAGC
CAACACGTGATTTAGCTACGCATAGTTACTAACTTAAGACAGTTCTGT
>seq_alpha_1_32-29
TATCCGTAGATAGATTGTACTCTCTCTAGACCTTGTGTCTACTCTACTCAACTAAACGAA
ATTTTTGCCTTTTTGCACCTGGGTTTTCCTAGATGCATAAGGGCACTTGCCTGTATTTCG
GTTAGACAGCCCCTATTTGCTTCAAAGTAGTGTGCCTAGTACATTCCCTGCCGTGGTGTT
CCGTCACCAGTGTGCATAGTGTACGTGGCCCCTCTGCTGTTCCGTCAGTGGAGGTGTGTG
GATATAGTGTTCCGTCACTGTTGAAACCACTAACAGAAGCAATGGCCTGCTGTCAGTACA
CACTTGCCGTGGCAAGTGATGTGGAAATAAATGGTTTTGGTTTTGCCGACATCGGAGATG
CCGTCAGTGCTTTCAGCCTGGCCGCTGCCGATGTTTTCGCGCAATGCCGTTATGTTCCAT
TTGGGTTGCAAGATTGTGTCACTGGTGTTCATGATGACGATTATGTTATGGTGCTCACTG
GTGACCATGTTCTTAATGCCTATTTGGACAAGTTTTCAGCTCGAGCTCCTGCGCTTAGGG
GTTGGCTGATATTTTCCAACTGCAACTATGTTCTGGAGGATTTTGATGTTATTCTCGGTC
GTAGAGGTGGTTCTGCTCCAGTTTATGTGGACAACTATCTTTGCGGTTACGATGGCACAC
CAGTAGTTGCAGAAGACATGTGGTCCTTCACTGATCATTTTGAAGATGGTGTCGATGAGA
TTGTTATTAGTGGTATTCACTATGTTCATGCTTGGTCTGTTCAGCGTGCTGAGCTGCCAT
ATGCAGAGCAGAACATCACTAGTATTCTTTCCATTGAATACCTTTTGGATGTTNNNNNNN
NNNNNNNNNNNNNGGCAAAGCTTGTAGTTGCTCAAGCTGCTAAGTACAAGAAAAGCGTTG
TTTTATCGGAGGTTTACAAACCCCTTTATGACGCATGTGGCTCACCTTTTGTGCAAAATG
GTACAACACTTGTTGACATTGTTGCCAACCCTAAGTTCTTTCATGCGATTGTGGAGTGTA
ATTGCGGACGCAGTTCTTACACAGTTGGTGACTGGGCAAAGGGATTTAGCTCTGTTTGCT
GTGGTAAGC
>seq_alpha_2_32-29
GTTAACAACAAWGTYRAATTYTAWRTTRGTGAWWTTWSWAAWWTCACYAAYWTARAATTY
RACWTTGTTGTTAACGCAGCTAATGAGAACTTGAGTCATGGTGGTGGCGTTGCAAAGGCC
ATAAATGATTGTACTGGTGGACAATTGCAAGTTTTGTCCAAGAGTTATGTGAAGAAACAT
GGTCAGGTCAGAACCGGTGCTGGTGCAGTTATTAACTGCAAGGCTTTTAAAGTTCTTAAT
GTTGTTGGTCCTAAGAAAGGTGGTAAGAGTTGGCAAAAACTTTTGCGCCTAGCTTATGAG
ACAATATTTAAAGAACCC
>seq_alpha_3_32-29
GCAATTATTGTACAATGCCTTTAGAGTCTTTAATATGGACTTTAGTACGGCAGCTCTCTC
AGGTCAGATGATGTTTAATGTTATAATTGCTGGTATTGCTATTGCTAGCTGCTTTGTTAT
TACAAAATTTAAGCGCGTTTTTGGTGACATGTCTTATGGTGTTTTCACTGTAATATGCAC
GGCGCTTATTTGTAACTTATC
>seq_alpha_4_32-29
AGAAAATGGCACAGCCGTCTGGCGTTGTTGAGCCATGTGTAGTGCGTGTTTCATACAATC
GCACAGTTCTTAATGGGCTCTGGCTTGGTGACACTGTTTACTGTCCTCGACATGTTATTG
CATCTAACACTTCATCCGTTATAGATTACGACCATGAGTTTACTATGATGCGTTTGCATA
ATTTTAGTATCTCTGCTGGCAATCTATTCTTGGGTGTTGTAGGTGCTACTATGCATGGAG
CTAATTTGCATATCAAGGTTAACCAGAGTAATATGCAAACACCGAATTACAGTTTTAGAA
CTGTTAAACCAGGTGAGATGTTTAATATTCT
>seq_alpha_5_32-29
CTTCACCTCAAATTGTGAAACAACTACGCCGTGCTATGCACCTTGCTAAGGCAGAGTATG
ATCGTGAAGCCTCCGTTCAAAAGAAAATTGAGCGTATGGCTGAGAATGCTGCTGCTCAGA
TGTACAAGGAAGCACGTGCCGAAAATCGCAAGTCTAAAATTATCAGCTCAATGCATGCTT
TGCTATTTGGTATGTTGCGTAAACTGGATATGTCTAGTGTTGACAACATACTCAACTTAG
CAAAGAATGGTGTTGTCCCACTATCTATTATTCCTGCTACATCTGCCACTAAGCTTTGCG
>seq_alpha_7_32-29
ATTGAACTTGAAGCTCCTTGTAGATTTGCTGTTGAAACTGGTAGTGGTACTATGATTAAG
TACCTCTATTTTGTTAAAAACCTCAACACTATAAGGCGTGGTGCTGTTCTAGGTTTTATT
GGTGCTACAGTTAGACTGCAGGCCGGTAAACAAACTGAACAGGCTTCTAACAGTTCATTG
TTGACAATGTGTGCATTCGCTGTTGACCCTGCTAAATGTTATCTTGATGCCGTTAAGAGT
GGTATCAAACCAGTTGGCAATTGCATTAAAATGTTGTCTAATGGTTCTGGTACTGGACAG
GCCATTACTAATGGTGTAGAGTCTAATACAAACCAGGATACATATGGTGGTGCTTCTGTT
TGTCTCTATTGTAGAGCACATGTTGAACACCCCAGTATGGATGGATTTTGTAGACTTAAA
GGTAAATATGTCCAAGTGCCTATAGGAACATTAGATCCTATAAGGTATTGCTTAGAGAAC
ACTGTCTGTAAAGTTTGTGCCTGCTGGTTAAATAACGGTTGTCAGTGCGACCGCACATGT
GTGCAGAGCATGGATACTGGTTATTTAAACGAGTGCGGGGCTCTAGTGATGCTCGACTAG
AGCCCCTTAATGGTACTGACACAGATAGATGTGTTCGTGCTTTTGACGTTTACAACAAGG
ACGTTGCTTGCATTGGTAAATTTTTGAAGGTGAATTGTGTTCGCTTTCAGAATACCAGCA
AGCATGATGCGTTCTTTGTTGTTAAGCGTTGTACTAAGTCCGTTATGGAACACGAGCAGT
CCATGTATAACGAACTTAAAGAAAGTAATGCTTTGGCCACACATGACTTCTTCACTTGGA
AGGAGGGTCGATCTGTGTATGGCAATATTAGTCGGCAAGACCTTACAAAATATACTATGA
TGGATCTGTGTTATGCCCTACGTAATTTTGATGAACGTAATTGTGATACTCTCAAAGAGA
TTCTTGTTCTTACAGGTTGTTGCGAGGAATCTTATTTCGATAATAAGAACTGGTACGACC
CTGTTGAGAACGAGCATGTTCACAAGGTTTATGCAAAGCTTGGCGTCATTGTAGCAAATG
CCATGATAAAATGTGTCCGATTATGTGACACCATGGTTGCTAAAGGCGTTGTGGGCATTA
TCACCTTAGACAATCAAGAT
>seq_alpha_8_32-29
TTGAAAATCCTATTCTTATGGGGTGGGACTACCCTAAGTGTGACCGTGCACTGCCTAATA
TGATTAGGATGATTTCTGCAATGGTTTTGGGTTCTAAGCACACTACATGTTGTACGAGTA
CTGACAGGTTTTATAGGCTTAGCAATGAACTTGCACAAGTTCTCACAGAAGTTGTTTATT
CCAATGGTGGTTTCTATATGAAGCCCGGCGGCACTAGTAGTGGTGATGCAAC
>seq_alpha_9_32-29
GAATATGCTGCACTTGGTTATGTGGCTGATATTAGTGCTTTTAAGGCAACTTTGTATTAC
CAAAACAATGTTTTCATGAGTACTTCCAAATGTTGGGTTGAACCTGATGTTAACAAGGGA
CCTCATGAATTTTGTTCACAGCATACTATGCAAATAGTTGATGAAGATGGTAAATACTTT
TTGCCTTTTCCAGACCCTTCAAGAATTATTTCTGCTGGTGTCTTTGTAGATGACATTGTT
AAAACAGACCCTGTGATTTTGATGGAGCGTTATGTGTCTTTGGCAATTGACGCTTACCCA
TTATCAAAGCATGAAAATCCAGAGTATAGGAAAGTTTTCTATGCTCTTTTGGAGTGGGTC
AAACATCTTAACAAGACTCTAAATGCAGGTATTCTTGACGCCTTTTCCATAACTATGCTA
GAGGACTCCACTTCCAAATTTTGGGATGAGTCATTCTATGCCAACCTCTATGAGAAGTCC
ACTGTTTTACAGGCCGCAGGTCTCTGCGTTGTTTGTGGATCTCAAACTGTGTTGCGTTGT
GGTGATTGCATACGTCGTCCTATGTTGTGTACTAAATGTGCATATGACCATGTTGTTGGT
ACAACTCATAAGTTCATTTTGTCTGTCACACCTTATGTGTGTAATGCCTCTGGTTGCACT
GTTAATGATGTCACCAAGCTGTGGCTTGGTGGTCTTAGTTATTGGTGCACCGATCACAAG
CCTCAATTAGCATTTCCACTTTGCTCAGGTGGTAATGTTTTTGGTTTGTATAAGAGTTCT
GCCACTGGTTCTCCAGATGTTGAAGTCTTTAACCAATTGGCTATGTCAGACTGGACTGAT
GTTAAGGATTATAAAGTTGCAAATTCTGCTAAGGATAGTCTTAGACTTTTTGCTGCTGAA
ACTGTTAAAGCCAAAGAAGAAAGTGTTAAGTCCCAGTACGCTAGTGCTACTCTAAAAGAG
GTCATAGGCCCTAAGGAGTTGTTGCTAAGCTGGGAACCAGGTAAGGTTAAACCACCTCTT
AACAGAAATTCTGTCTTCACAGGTTTTCAGATTTCGAAGGATGCTAAATATCAGGTTGGT
GAGTTTACGTTTGAAAAAGCGGATTATGACTCTGATACCGTGATATATAAGTCCACAGCA
ACCGCTAAGCTTGTACCTGGAATGCTCTTTATCCTTACATCACATAATGTAGCACCACTC
CGAGCACCCACAATTGCCAATCAAGAGCGTTATTCAACAATATATAAATTGCATCCTGCA
TTTAATATTGCTGAAGCTTACTCTCAACTGGTACCTTATTACCAGATGATTGGAAAACAG
CGGATTACCACGATACAAGGCCCTCCGGGTAGTGGTAAGTCGCATTGTGTTATAGGCTTA
GGCTTATATTATCCTGGTGCTAGAATTGCATTTACTGCGTGCTCACATGCTGCTGTTGAT
TCTCTTTGTGTTAAGGCTTTTGGAGCCTATGCTAGAGATCGTTGTAGCAGAATTGTTCCT
GCACGTGCAAGAGTGGAATGCTTTAGTGGCTTTAAGTCCAACAACACAAACGCACAGTAC
ATTTTTTCAACTGTTAATGCGTTACCAGAGTGTAGCGTCGACATTGTTGTCGTCGATGAA
GTCTCAATGTGCACAAATTATGACCTCTCTATAATTAATAGCCGCCTGTCTTATAGACAT
ATTGTCTATGTGGGTGACCCGCAACAGCTTCCTGCACCACGTACTATGATTACTAAAGGT
GTTCTTGAACCGGTGGACTACAATGTTGTTACACAACGTATGTGTAGTGTTGGTCCTGAC
ATCTTCTTGCATAGGTGTTTTAGGTGCCCTGCTGAAATTGTTAACACTGTGTCTGAGCTT
GTGTATGAAAACAAGTTCAAGCCTGTTAACGCTGAAAGTAAGCAGTGTTTTAAGTTGTTT
GCGAAGGGTAATGTTCAAGTGGACAATGGTTCTAGTATTAATAGACACCAACTTGACATT
GTCAAAATGTTCATTGCTAAGAACCCTTCATGGTCTAATGCAGTTTTTATTTCACCATAT
AATAGTCAGAATTATGTCGCTGCTAGAGTTTTAGGTTTGCAAATACAGACTGTTGACTCA
TCACAGGGTAGCGAATATGACTATGTCATTTACACACAAACTTCGGATACCTCGCATGCT
TGCAATGTTAACAGGTTTAATGTTGCTATAACGCGTGCAAAGAAGGGTATTTTCTGTGTT
ATGTGTGACAGAACGCTTTATGATGCCTTGAAATTTTTTGAAGTTAAGACTTCAGACCTT
CAGGCAGACAATGGTTGTGGTCTCTTTAAAAACTGCATACGTAATGAGGTCGTGCTAAGT
CCGTCACATGCTCCCACATATATGGCTCTTTCAGATAGGTTTAAAACCTCTAATGATCTT
GCAGTAGCCATTGGTACAAGTAAGGATAGTGTTCGTTATGAACATGTGATTTCCTTTATG
GGTTTCCGGTTCGACCTTAATATACCTAATTACCACACTCTTTTCTGTACGCGTGATTTT
GCCATGCGTAATGTTAGAGGATGGCTTGGTATGGATGTCGAAGGAGCCCATGTTTGTGGC
GAAAACGTTGGCACCAATGTTCCATTACAAGTTGGTTTCTCTAACGGTGTTGATTTTGTT
GTCCAACCCGAGGGGTGTGTCTCTACTGAGGTGGGAGACTTTATCAAGCCTGTTAGAGCA
CGTGCACCACCTGGCGATCAATTTACCCATTTGGTACCTCTTATTCGTAAGGGTCAACCA
TGGACTGTTGTTCGTCGTCGTATAGTGCAAATGGTTTCTGATAGTCTGAAAGGTTTATCA
GACATCGTTGTATTTGTACTATGGGCAGGTGGCCTGGAACTTACAACTATGAGATACTTT
GTCAAGGTAGGTACTACTCAACATTGCTATTGTGGTAAAGAAGGTCGTTGTTACAATAGT
AGTACACACTCCTACTATTGTTTCAATCATGCCACTGGTTGTGATTACCTGTATAACCCA
TTTGTTATTGATATTCAGCAATGGGGTTATACTGGTTCTCTCAGTCTAAACCACCATGAG
CATTGTAACGTGCATCGTAATGAGCATGTAGCGTCTGGTGATGCTATTATGACTCGTTGT
CTTGCTGTTTATGATTGCTTTGTAAAGAATGTTGATTGGTCTATTACCTATCCTTTCATT
TGCAATGAGAGTGTAGTTAACAAGAGTGGCAGGATTGTGCAATCACATATCATGCGTGCT
GCACTTGTTGTTTACGATCCAGTAGCCATACACGACATTGGTAATCCTAAGGGTATTCGC
TGTGCAGTTACCAGTAAACCGTGGTACTGCTACGACAAGCAACCTCTTAATTCCAATGTA
CGGTGCCTGGAGTATGACTACATAACTCATGGTCAAATGAATGGTTTGTGTCTCTTTTGG
AACTGTAATGTTGACATGTATCCTGAGTTTAGTATCGTTTGCCGTTTTGACACTCGCTGT
AAGTCCTCTTTGAACTTGGAAGGCTGTAATGGTGGTTCTTTGTATGTTAACAACCATGCA
TTCCACACACCAGCGTTTGATAAGCGTGCATTTGCTAAACTTAAGGCTATGCCATTTTTC
TTTTACGACACTAGTGATTGTGATAAAGTTCAGGACCATGTTAATTATGTTCCTTTGCGT
GCTAACAATTGCATTACACGCTGCAATATCGGCGGTGCTGTTTGCAGTAAGCATGCTGAG
CTTTATAAGAAGTATGTTGAAGCGTACAACACTTTCACACAAGCAGGTTTTACACTTTGG
TGTCCCACATCTTTTGATGTTTATAACCTGTGGCAAACATTTTCCTCAAACCTTCAAGGT
CTTGAGAATATTGCCTTTAATGTCGTTAAGAAAGGTGGATTTGTTGGTGCTGATGGTGAA
TTACCTGTTGCTGTCATTAATGACAGAGTTATGGTAAGAGACGGTTTAACAGACACTCTG
GTTTTTACAAATAAWACCAATGTGGCTTTTGAGTTGTATGCCAAACGTAAGTTGGGCTTA
ACCCCACCCCTCACAATTCTTAAGAATTTGGGTGTTACTGCCACTTATAAACATGTTCTT
TGGGATTATGAAGCTGAGAGACCTTTGACACCTTACACACAGGGAGTTTGTAGTTATACA
GATTTCGACCAGGATGTGTGTGTGTGCTTCGACAATTCTATACCAGGCTCTTTTGAGCGT
TTCACCATGGCTAAGAATGCGGTGTTGTATTCCACTACTTGTATTAAGAGGTTGACCTGT
ATTAAGGTTAACTTTGGTTACTTGAATGGTAATGCAGTTAGCACTGTTAAAGAAGTGGTT
GGTGGTGAAACACGTGTCGTAATACAGCAGATTTTATTCCTAGAAGCCAGATGGAAAAAG
ACTTCTTGTCTATGGACACAACTGTGTTCATTTCCAAATATGGCCTTGAAGATTTTAATT
TTGAACATGTTGTTTATGGTGACGTTTCCAAGAACACATTAGGTGGTTTACACTTACTCA
TCTCTCAGGTGCGACTTGCACAGATAGGGATACTTAAGGTTGATGAATTCGGTGGTGCGG
ATGACAGCACTCTTAAGTGTTGCACTGTTACCTACTTGAATGACCCTAGTGGTAAGTTGG
TTTGCACCTATATGGATTTGTTACTTGATGATTTTGTCACCATCTTGAAGAGTTTGGACC
TATCAGTAGTTTCTAAGGTTCATGAAGTTATTGTGGACTGTAAAGCTTGGAGGTGGATGC
TCTGGTGTAAAGATTCACATGTTGAGACTTTCTACCCACAATTGCAGTCTGCGGAATGGA
AGTGTGGATATTCAATGCCCTCACTATATAAAATACAGCGCATGTGCATGGAACCTTGCA
ACTTGTACAATTATGGTGCTGGACTTAAATTACCTGATGGTATTATGTTCAACACTCTTA
AGTACACCCAGTTATGTCAGTACCTTAATAGTACCACTATGTGTGTGCCGCATAATATGC
GTGTTTTACACCTTGGTGCTGGGTCTGACAAGGGTGTTGCCCCAGGTACTTGTGTGCTTA
AGCGTTGGTTGCCTTTAGACGCCATTGTTGTGGACAATGACATAAATGAGTATGTAAGTG
ATGCAGATTTTAGTGTTACTGGTGATTGTAACACATTGTTCCTTGAGGACAAATTTGACC
TTGTAATTTCTGACATGTATGATGGCCACACAAAGAGATGTGATGGCGAAAATGTGTCAA
AAGAAGGTTTCTTTCCATATATAAATGGTGTCATTACAGGCAAACTTTCTCTTGGTGGTA
CGGTAGCCATCAAGATTACAGAGTATAGTTGGAATAAGCGCCTCTATGAATTGATTCAGA
AATTTGAGTTTTGGACGTTGTTTTGTACGAGCGTTAACACGTCCTCTTCAGAAGCATTTG
TAATAGGTATTAATTACCTAGGTGATTTCTGCGATAGGCCAATCGTAGATGGTAACACAA
TGCATGCCAACTACATTTTCTGGCGCAATTCAACTATTATGACTATGTCATATAACTCTG
TTTTGGAAAGATAGTGACATAAATGAAATGGTTTTAGGCCTTATTAAGAGTGGGAGATTG
CTGGTACGTAATAATAATAAGCTTTGTGGGTTTTCAAACCATTTAGTTTCAACTAAATAA
AATGTTTTTCACATTTTTGCTTTGTAGTGTGCCTCTTGTTCTGGCACAGAACACTGGCAC
ATGTTCAGGCACTATAAACAGGTTTATGTATCTGAAACTTGGTTTGCCCACTATTACTAA
TGATGCATACGTACCGGGTTATTTACCGCAACCTAATAATTGGACGTGTAGTAATGGTTA
CTGGAAGTATCACAACGCTCACGGTTTGTTCGTTTCATACTT
>seq_alpha_10_32-29
TCCGTAATTGGAGTTTTGCCTGGAACATCGTATTGACAGTGTTGATAGTGTTGCTCCAGT
ATGGCAATTTCAAGTACAGCAAAATCCTTTATGGACTCAAAATGCTTGTACTCTGGCTGC
TGTGGCCATTGGTCATAGCTCTGTCAGTCACAAATGCTTGGGCTGACTTTAACCAGAACT
GGGCGTATTTCGGCCTTAGCATCTTTATGCTTTGTGTTACCCTAATACTCTGGATTTTGT
ACTTTGTGGCAAGTATCAGGTTGTACCGCCGGACACGCACGTTCTGGGCTTTCAATCCTG
AAACAGACGCTATCATAGTCTTTTCTGTCTACGGGACTTCATACTCAATACCCGTGATTC
AGGCTCCTACTGGAATTACATTCACAGTACTTAGTGGTACATTGTTGGTTGACGGCATAA
AGGTTGCTACTGGAGTGCGCATTGAAGCGCTACCCCAATATGTCACCGTTGCCAAAGCCA
ACACAACCATTATTTACCACAGAGTTGGTAAAGCTGTGAATGACAAAACCCAGACGGGCT
GGCTGTTCTATGTCAGAACTAAGCATGGTGACTACGCTGCTCATTCTACTGGAACAGGAC
AGATGACAGAAAGCGAAAAATTGCTACATTTAGTATAAACTAAACAATGAGTTCTGTAAA
ATTTGAGGCTGCTCGCGGTCGTCAAGGCAGGACTCCACTCTCTTATTTTGCACCCCTTAC
GGTGACCTCTGACAAGAAATTTTGGAACGTCATTCCTAAAAATGCAGTCCCAACTGGCAA
GGGCAAAGCCAACCAGCAGGTTGGATATTGGTCCGAACAAACCAGATGGCGCATGCAGAA
AGGAAACAGGGTTGAGAAGCCTTCTTTCTGGCACTTCTACTATCTTGGTACCGGCCCTCA
CGCTGATGCCAAGTTTAGAGAACGCATCCCAGGTGTTGTGTGGGTTAGCAAAGCCAATGC
TGACCTTAAACCGACTGACCTTGGAACCAGGACTAAGGCTAGAAGTCTCATTACTCCAAA
ATTTGACACTGAGCTGCCTGCAGACATTGAAATCGTTGACAAGTCCTCTACACCGAACTC
TCGGGCCAACTCGCGTAGCCAGAGCAGAGGTTCAAGAGGCGGTTCAAAGAGTCGCAGCAA
CTCCCAGAACAGAGACAACTCCCAGTCTCGTGACAATTCCAACAACAGAGGAAAATCTCA
GTCTCGTAATAACTCACGCAACCGTGGACAGCAGCGTAATAACAACCAGCAACGCCAGGG
CTCTGGTAACGCAGGTAATAACACTGCTGACCTCGCTGCCGCAATTGTGTTGGCCCTTGA
AAAAGCTGGCCTTACAAGAGAAACTGAGAAGGCACCTAAAAAGGAGAGTGCTAATAATAA
TAAGAAGGCAAAATCCAGAGCAAGTTCTCCTGCTCCAGCTCCATCCAAGACAGACCAGCT
AGGTCGGGTGATGTGGAAACGCACACCTGATCCAAGCTGTGATGTGTCTCAGTGCTTTGG
ACCTCGTTCCCAATATCAGAACTTTGGGGATGAGGACGCCATCAAGAATGGTGTCAAAGC
TAAACACTTCCCCTCTTGGGCTGAGCTAACACCTAACGCTGCAGCACTGTTGTTTGGCAG
CGAAATTATTACAGTTGAGGATGGTGACGACGTCGTCATCCAGTACAACTACCAGCTGAG
AGTACCTAAGACTACTCCAGCACTTCAAACATTCTTGCCTCAAGTGAGTGCTTTCGCCAA
TGGTGGTGACAGTGATTCAATTGAAATTGTGCAAGAAACAGCAGCTGCCAGTGCTGCACC
TAAAGCTACACTTAACCCTAAAGCAGACACTTTCGTGCCTCCTAAAGTGGATCCTAACTA
CTTTTCAGGCATGAAGGTTGAAATTATGGACCAGACATTCACAGATGACAGTACGGTTTA
AACTCAACGAAATCTCTTGATTTCGAGTCATAGACTGGAGTTTGTAATAATTACTAATTG
CTGTATCTCAAGATGTTCACAGAGGAACAATTAGATAGTCTTGTTATCTTCTTGTGGCTC
GGTGGGACCATGGGTTATATTACAATGTATCAATGGTGGTATAAGTGGTTTACCACAGGT
GTGCTACCAGATGACACATGGTTCATTGTCCTTTTGCTATTTCTATTTTGCTGCCCTGCA
TATATAGATTTATTTAGCCCTGGGTTTTTAGAATCATGGTGTAGCTTTGCTCAATCTATT
CATGATAACATCTTACGCTGGCTATTTAGTGATATGCGGCCCCTAGGCTTCCTTAAGTGG
ATACTAGTTTGTTTGGGCCTGGTCTTATACACAACGGTAGTCCAGTGGTAATTTCAGTAT
AAGAAGGAAATGACCATATTACAGAACCGAGGTGAACGCTATGTTTTAACTATCTAACAC
GGAGTTGGAGTGATTTAAAGATCGCTTGACGAGCCAACAATGGAAGAGCCAACACGTGAT
TTAGCTACGCATAGTTACTAACTTAAGACAGTTCTGT
>seq_alpha_1_33-1
CTATCYRYRGATAGWKYGTACTCTCTCTAGACCTTGTGTCTACTCTACTCAACTAAACGA
AATTTTTGCCTTTTTGCACCTGGGTTTTCCTAGATGCATAAGGGCACTTGCCTGTATTTC
GGTTAGACAGCCCCTATTTGCTTCAAAGTAGTGTGCCTAGTACATTCCCTGCCGTGGTGT
TCCGTCACCAGTGTGCATAGTGTACGTGGCCCCTCTGCTGTTCCGTCAGTGGAGGTGTGT
GGATATAGTGTTCCGTCACTGTTGAAACCACTAACAGAAGCAATGGCCTGCTGTCAGTAC
ACACTTGCCGTGGCAAGTGATGTGGAAATAAATGGTTTTGGCTTTGCCGACATCGGAGAT
GCCGTCAGTGCTTTCAGCCTGGCCGCTGCCGATGTTTTCGCGCAATGCCGTTATGTTCCA
TTTGGGTTGCAAGATTGTGTCACTGGTGTTCATGATGACGATTACGTTATGGTGCTCACT
GGTGACCATGTTCTTAATGCCTATTTGGACAAGTTTTCAGCTCGAGCTCCTGCGCTTAGG
GGTTGGCTGATATTTTCCAACTGCAACTATGTTCTGGAGGATTTTGATGTTATTCTCGGT
CGTAGAGGTGGTTCTGCCCCAGTTTATGTGGACAACTATCTTTGCGGTTACGATGGCACA
CCAGTAGTTGCAGAAGACATGTGGTCCTTCACTGATCATTTTGAAGATGGTGTCGATGAG
ATTGTTATTAGTGGTATTCACTATGTTCATGCTTGGTCTGTTCAGCGTGCTGAGCTGCCA
TATGCAGAACAGAACATCACTAGTATTCTCTCCATTGAATACCTTTTGGATGTTGACCAC
AAGTTGCAGAATGGGGCAACACTTGTAGTT
>seq_alpha_2_33-1
CTACAGCAATGATTGCTATTACCCGTATGGTGAGGATGGTGTTGTGCCACTTTGCTATAA
ACGTGGTGGTGGCAAATTTGACAATCAAGTGCATTTTGGCGAGGAGGAGGTTAAAGAAAT
TCCACCTGTTAATAATGTCAAACTCATTTTTGAGTTTGAAAATGATGCTATTGCCGAGGC
ATGCAAAATTGCTATTGGTAAGCGTATCAGTTTTGAAGGTGGTTGGGATGATCTCTGTCA
CATGGTAGATGTTGCTAT
>seq_alpha_3_33-1
CACTTTATGCCTACAGCTGACACATTTCCTTATGGTGTCTGTGCTACGTGTAAACAAGTT
GCAATGCACACAATTGTTGGTATTGAAGGAACTGGTTTCTTTTGTCAGGAACCGGCTAGT
TTCGATATCACAAAATCATTGTGTTCTGTAGCTGCCACAGCCACCTTTGTAGGTGATGTT
AATGGTGGTCATTATAGGACTAATGATTTTGTTAATGGGCGTGCTATTGATGGTTGTAGC
ATTTCACCTTTGAATGTTACTGCTCCTGTTACCAACTGTTTGGTCGTAAATGCAAGCTAC
ATTAAGCCTCCCATGCAAATCAACCCCTTTGCTGTCTATGACAATGTTGAATTTTATGTT
GGTGATTTTTGTAATTTCACTAATTTAGAATTTGACTTTGTTGTTAACGCAGCTAATGAG
AACTTGAGTCATGGTGGTGGCGTTGCAAAGGCCATAAATGATTGTACTGGTGGACAATTG
CAAGTTTTGTCCAAGAGTTATGTGAAGAAACATGGTCAGGTCAGAACCGGTGCTGGTGCA
GTTATTAACTGCAAGGCTTTTAAAGTTCTTAACGTTGTCGGTCCTAAGAAAGGTGGTAAG
AGTTGGCAAAAACTTTTGCGCCTAGCTTATGAGACAATATTTAAAGAACCCGGCGTTCCA
CTAACTCCACTATTGAGTTGTGGTATCTATGGTGTGCCTCTGGAATCGTCTCTTAAGACA
TTACTAGATGTGCATGGTGATAGA
>seq_alpha_4_33-1
TTTAATGTTATAATTGCTGGTATTGCTATTGCTAGCTGCTTTGTTATTAYAAMATTWAAG
CGCGTTTTTGGTGACATGTCTTATGGTGTTTTCACTGTAATATGCACGGCGCTTATTTGT
AACTTATCCTATTTTGTTACACAAAATTATTTAGGGCTTTACATATTTTCATGTCTCTAT
TACTTAACTACACGTCAGTTAAAGTATGAATGGATA
>seq_alpha_5_33-1
GCGTTGTTGAGCCATGTGTAGTGCGTGTTTCATACAATCGCACAGTTCTTAATGGGCTCT
GGCTTGGTGACACTGTTTACTGTCCTCGACATGTTATTGCATCTAACACTTCATCCGTTA
TAGATTACGACCATGAGTTTACTATGATGCGTTTGCATAATTTTAGTATCTCTGCTGGCA
ATTTATTCTTGGGTGTTGTAGGTGCTACTATGCATGGAGCTAATTTGCATATCAAGGTTA
ACCAGAGTAATATGCAAACACCGAATTACAGTTTTAGAACTGTTAAACCAGGTGAGATGT
TTAATATTCTGGCTTGTTATGATGGCGTTCCATCGGGTGTTTACAGTGTTAATATGAGAA
CAAATCACACTATTAAGGGTTCATTCATTAATGGCGCATGTGGCTCACCGGGTTATAACG
TCGTTAATGGTGTTGTTGAGTTTGTGTACATGCATCAAATTGAGTTAGGTAGTGGTTGCC
ATGTTGGCTCTGACCTTACAGGTAAGATTTATGGCGGCTATGAAGACCAACCAACATTGC
AGATAGAGGGTTCTAGTAACCTTGTTACTGAAAATGTGATCTCATTTTTGTATGGTGCAC
TGCTTAATGGCATAACATGGTGGCTTAATACGTCACGTGTTAGTG
>seq_alpha_6_33-1
GCTTCAAAGTGTTGCTGCCACTTATGTGAACTTGCMAYMCTTTGWWGCCTATGAGACTGC
TAGACAGAACTATGAGGATGCTGTTAATAATGGCTCTTCACCTCAAATTGTGAAACAACT
ACGCCGTGCTATGCACCTTGCTAAGGCAGAGTATGATCGTGAAGCCTCCGTTCAAAAGAA
AATTGAGCGTATGGCTGAGAATGCTGCTGCTCAGATGTACAAGGAAGCACGTGCCGAAAA
TCGCAAGTCTAAAATTATCAGCTCAATGCATGCTTTGCTATTTGGTATGTTGCGTAAACT
GGACATGTCTAGTGTTGACAACATACTCAATTTAGCAAAGAATGGTGTTGTCCCACTATC
TATTATTCCTGCTACATCTGCTACTAAGCTTTGCGTTGTGTGTCCAGATCATGAGGCATA
TGTTAAACTTATTTTCAATCAATGCGTGCATTATGCTGGCGTTGTTTGGAATGTTATTGA
TGTTAAGGATAATGATGGCAAGGTTGTA
>seq_alpha_7_33-1
TATCAAACCAGTTGGCAATTGCATTAAAATGTTGTCTAATGGTTCTGGTACTGGACAGGC
CATTACTAATGGTGTAGAGTCTAATACAAACCAGGATACATATGGTGGTGCCTCTGTTTG
TCTCTATTGTAGAGCACATGTCGAACACCCCAGTATGGATGGATTTTGTAGACTCAAAGG
TAAATATGTCCAAGTGCCTATAGGAACATTAGATCCTATAAGGTATTGCCTAGAGAACAC
TGTCTGTAAAGTTTGTGCCWRCTGGTTKRATAACGGTTGTCAGTGCGACCGCACATGTGT
GCAGAGCATGGATACTGGTTATTTAAACGAGTGCGGGGCTCTAGTGATGCTCGACTAGAG
CCCCTTAATGGTACTGACACAGATAGATGTGTTCGTGCTTTTGACGTTTACAACAAGGAC
GTTGCTTGCATTGGTAAATTTTTGAAGGTGAATTGTGTTCGCTTTCAGAATACCAGCAAG
CATGATGCGTTCTTTGTTGTTAAGCGTTGTACTAAGTCCGTTATGGAACACGAGCAGTCC
ATGTATAACGAACTTAAAGAAAGTAATGCTTTGGCCACACATGACTTCTTCACTTGGAAG
GAGGGTCGATCTGTGTATGGCAATATTAGTCGGCAAGACCTTACAAAATATACTATGATG
GATCTGTGTTATGCCCTACGTAATTTTGATGAACGTAATTGTGATACTCTCAAAGAGATT
CTTGTTCTTACAGGTTGTTGCGAGGAATCTTATTTCGATGATAAGAACTGGTACGATCCT
GTTGAGAACGAGCATATTCACAAGGTTTATGCAAAGCTTGGCGTCATTGTAGCAAATGCC
ATGATAAAATGTGTCCGATTATGTGATACCATGGTTGCTAAAGGCGTTGTGGGCATTATC
ACCTTAGACAATCAAGATCTTAATGGTGATTTTTATGATTTTGGAGATTTTTGTAAAACT
GCTCCAGGTATGGGTGTGCCGTGCTGTACATCATATTATTCTTATATGATGCCCATCATG
GGTATGACCAATTGTTTGGCTTCAGAGTGTTTCATTAAGAGCGACATCTTTGGTCAGGAT
TTTAAGACATACGACCTTTTGACGTATGATTTTACAGATCACAAAGAGGCTCTTTTTAAG
AAATATTTTAAGTATTGGGATCAAGATTATCACCCGAATTGTGTTGATTGTTATGATGAG
ATGTGTATAGTGCATTGCGCTAATTTTAACACCCTTTTTGCAACCACTATACCAGGAACT
GCTTTTGGACCTCTTTGTCGCAAGGTTTACATCGACGGTGTACCACTTGTAGCAACAGCT
GGTTACCATTTTAAGCAGCTTGGTATTGTTTGGAATAAGGATATTAATACACATTCTTCT
CGTCTGAGCATCAATGATTTATTAATGTTTGTTACAGATCCATCTCTTATTGTTGCATCT
TCACCAGCTTTAGTGGACCAACGGACCGTATGTTTCTCAGTGGCTGCTTTAAGCACTGGT
ATGACACAACAAATTGTCAAGCCAGGCCACTTTAACAAAGAGTTTTATGACTTTTTGTTG
AAACAAGGGTTCTTTAGTGAGGGCTCAGAATTGACATTGAAGCATTTCTTCTTTGCTCAA
AAGGATGATGCAGCGGTTAAAGACTTTGACTTTTACCGCTATAACAGGCCCACTATGCTG
GATATTTGTCAGGCACGTGTCGCATACAAAATTGTGTCACGTTACTTTGAGTGCTATGAG
GGTGGTTGTATTACTGCCAAGGAGGTTGTTGTTACTAATCTTAATAAGAGTGCTGGTTGG
CCTCTTAATAAGTTTGGTAAGGCTGGACTTTATTATGAGTCACTATCGTACGAGGAACAG
GACCAGCTATATGCTGTAACCAAGCGCAACATTTTGCCTACTATGACGCAGCTTAATCTT
AAGTATGCTATTAGTGGCAAAGAGCGTGCTCGTACTGTTGGTGGCGTTTCATTGTTGTCT
ACCATGACCACTAGGCAGTATCATCAAAAACACCTCAAGTCTATTGTCAACACACGTAAT
GCTGCTGTTGTTATTGGCACTACAAAGTTTTATGGTGGTTGGGATAATATGCTCAAAAAC
CTTATTAATGGTGTTGAGAATGCCAATCTTATGGGTTGGGATTATCCTAAGTGTGACCGT
GCACTGCCTAATATGATTAGGATGATTTCTGCAATGGTTTTGGGTTCTAAGCACACTACA
TGTTGTACGAGTACTGACAGGTTTTATAGGCTTAGCAATGAACTTGCACAAGTTCTCACA
GAAGTTGTTTATTCCAATGGTGGTTTCTATATGAAGCCTGGTGGTACAACTTCTGGTGAT
GCTACGACAGCCTATGCCAACTCAGTCTTTAATATTTTTCAGGCTACTAGTGCTAATATT
AACAGACTCCTTAGTGTTGATAGTAACAATTGTAACAACATTGGTGTTAAGTCTCTGCAA
CGCAGGCTTTATGACTGCTGCTACAGGTCTTCACACGTTGATGANATTTTGTCAGATGAT
GGTGTTGTCTGTTATAACAGCGAATATGCCGCACTTGGTTATGTAGCTGATATTAGTGCT
TTTAAGGCAACTTTGTATTACCAAAACAATGTTTTCATGAGTACTTCCAAATGTTGGGTT
GAACCTGATGTTAATAAGGGCCCTCATGAATTTTGTTCTCAGCATACTATGCAAATAGTT
GATGAAGATGGTAAATACTTTTTGCCTTTCCCAGACCCTTCAAGAATTATTTCTGCTGGT
GTCTTTGTTGATGACATTGTTAAAACAGACCCCGTGATTTTGATGGAGCGCTATGTGTCG
TTGGCAATTGACGCTTATCCATTATCAAAGCATGCAAATCCAGAGTATAGGAAAGTTTTC
TACGCTCTGTTGGAGTGGGTCAAACATCTTAACAAGACTTTAAATGCAGGTATTCTTGAT
GCATTTTCCATAACTATGCTAGAGGACTCTACTTCCAAATTTTGGGATGAGTCGTTCTAT
GCCAACCTCTATGAGAAGTCCACTGTTTTGCAGGCCGCAGGTCTCTGTGTTGTTTGTGGA
TCTCAAACTGTGTTGCGTTGTGGTGATTGCATACGTCGTCCTATGTTGTGTACTAAATGT
GCATACGACCATGTTGTTGGTACAACTCATAAGTTCATTTTATCTGTCACACCTTATGTG
TGTAATGCCTCTGGTTGCACTGTTAACGACGTCACCAAGCTGTGGCTTGGTGGTCTTAGT
TATTGGTGCACTGAACACAAGCCTCAATTAGCATTTCCACTTTGTTCAGGTGGTAATGTT
TTTGGTTTGTATAAGAGTTCTGCCACTGGTTCTCCAGATGTTGAAGTCTTTAATCAATTG
GCTATGTCAGACTGGACTGATGTTAAGGATTATAAAGTTGCAAATTCTGCCAAGGATAGT
CTTAGACTTTTTGCTGCTGAAACTGTTAAAGCCAAAGAAGAAAGTGTTAAGTCACAGTAC
GCTAGTGCTACTCTAAAAGAGGTCATTGGCCCTAAGGAGTTGTTGCTAAGCTGGGAACCA
GGTAAGGTTAAACCACCTCTTAACAGAAATTCTGTCTTCACAGGTTTTCAGATTTCAAAG
GATGCTAAATATCAGGTTGGCGAGTTTACGTTTGAAAAAGCGGATTATGATTCTGACACC
GTGATATATAAGTCTACAGCAACCGCTAAGCTTGTACCTGGAATGCTTTTTATCCTTACA
TCACATAATGTAGCACCACTCCGAGCACCCACAATTGCCAATCAAGAGCGTTATTCAACA
ATATATAAATTGCATCCTGCATTTAATATTGCTGAAGCTTACTCTCAACTGGTACCTTAT
TACCAGATGATTGGAAAACAGCGGATTACCACGATACAAGGTCCTCCTGGTAGTGGTAAG
TCACATTGTGTTATAGGCTTAGGCTTATATTATCCTGGTGCTAGAATTGCATTTACTGCG
TGCTCACATGCTGCTGTTGATTCTCTTTGTGTTAAGGCTTTTGGTGCCTATGCTAGAGAT
CGTTGTAGCAGAATTGTTCCTGCACGTGCAAGAGTGGAATGCTTTAGTGGATTTAAGTCC
AACAACACAAATGCACAGTACATCTTTTCAACTGTTAATGCATTACCAGAGTGTAGCGTC
GACATTGTTGTCGTCGATGAAGTCTCAATGTGCACAAATTATGACCTCTCTATAATCAAT
AGCCGCCTGTCTTATAGACATATTGTCTATGTGGGTGACCCGCAACAGCTTCCTGCACCA
CGTACTATGATTACTAAAGGTGTTCTTGAACCAGTGGACTACAATGTTGTTACACAACGT
ATGTGTAGTGTTGGTCCTGACATCTTCTTGCATAGGTGTTTTAGGTGCCCTGCTGAAATT
GTTAACACTGTGTCTGAGCTTGTGTATGAAAACAAGTTCAAGCCTGTTAACGCTGAAAGT
AAGCAGTGTTTTAAGTTGTTTGCGAAGGGTAATGTTCAAGTGGACAATGGTTCTAGTATT
AATAGACACCAACTTGACATTGTCAAGATGTTCATTGCTAAGAACCCTTCNNNNNNNNNN
NNNNNNNNNNNNNNNNNNNNNNNNNNNNNNNNNNNNNNNNNNNNNNNNNNNNNNNNNNNN
NNNNNNNNNNNNNNNNNNNNNNNNNNNNNNNNNNNNNNNNNNNNNNNNNNNNNNNCACAA
ACTTCGGATACCTCGCATGCTTGCAATGTTAACAGGTTTAATGTTGCCATAACGCGTGCG
AAGAAGGGTATTTTCTGTGTTATGTGTGATAGAACATTGTATGACGCCTTGAAATTTTTC
GAAGTTAAGACTTCAGACCTTCAGGCAGACAATGGTTGTGGTCTTTTTAAAAACTGCATA
CGTAATGAGGTCATGCTAAGTCCGTCACATGCTCCCACATATATGGCGCTTTCAGATAGG
TTTAAAACCTCTAATGATCTTGCAGTAGCCATTGGTACAAGTAAGGATAGTGTTCGTTAT
GAACATGTGGTCTCCTTTATGGGTTTCCGATTTGACCTTAATATACCTAATTACCACACT
CTTTTCTGTACGCGTGATTTTGCCATGCGTAATGTTAGAGGATGGATAGGTATGGATGTC
GAAGGAGCCCATGTTTGTGGCGAAAATGTTGGCACCAATGTTCCATTACAAGTTGGTTTC
TCTAACGGTGTTGATTTTGTTGTCCAACCCGAGGGGTGTGTCTCTACTGAGGTGGGAGAC
TTTATCAAGCCTGTTAGAGCACGTGCACCACCTGGCGATCAATTTACCCATTTGGTACCT
CTTATCCGTAAGGGTCAACCATGGAATGTTGTTCGTCGTCGTATAGTGCAAATGGTTTCT
GATAGTCTGAAGGGTTTATCAGACATCGTTGTATTTGTACTATGGGCAGGTGGCTTGGAA
CTCACAACTATGAGATACTTTGTCAAGGTAGGTACTACTCAACATTGCTATTGTGGTAAG
GAAGGTCGTTGTTACAATAGTAGTACACACTCCTACTATTGTTTCAATCACGCCACTGGT
TGTGATTACCTGTATAACCCATTTGTTATTGATATTCAGCAATGGGGTTATACTGGTTCT
CTCAGTCTAAACCACCATGAGCATTGTAACGTGCACCGTAATGAGCATGTAGCGTCTGGT
GATGCTATTATGACTCGTTGTCTTGCTGTTTATGATTGCTTTGTAAAGAATGTTGACTGG
TCTATTACCTATCCTTTCATTTGCAATGAGAGTGTAGTTAACAAGAGTGGCAGGATTGTG
CAATCACATATTATGCGCGCTGCACTTGTTGTTTACGATCCAGTAGCCATACATGACATT
GGTAATCCTAAGGGTATTCGCTGTGCAGTTACCAGTAAACCGTGGTACTGCTACGACAAG
CAACCTCTTAATTCCAATGTACGGTGCCTGGAGTATGACTACATAACTCATGGTCAAATG
AATGGTTTGTGTCTCTTTTGGAACTGTAATGTTGACATGTACCCTGAGTTTAGTATTGTT
TGCCGTTTTGACACTCGCTGTAAGTCTTCCTTGAATTTGGAAGGCTGTAATGGTGGTTCT
TTGTATGTTAACAATCATGCATTCCACACACCAGCGTTTGATAAGCGTGCATTTGCTAAA
CTTAAGGCTATGCCATTTTTCTTTTACGACACTAGTGATTGTGATAAAGTTCAGGACCAT
GTTAATTATGTTCCTTTGCGTGCTAACAATTGCATTACACGCTGCAATATTGGCGGTGCT
GTTTGCAGTAAGCATGCTGAGCTTTATAAGAAGTATGTTGAAGCATACAACACTTTCACA
CAAGCAGGTTTTACACTATGGTGTCCTACATCTTTTGATGTTTACAACCTGTGGCAAACA
TTCTCTTCAAACCTTCAAGGTCTTGAGAACATTGCATTTAATGTCGTTAAGAAAGGTGGG
TTTGTTGGTGCTGATGGTGAATTACCTGTTGCTGTCATTAATGACAGAGTTATGGTAAGA
GACGGTTTAACAGACACTCTGGTTTTTACAAATAAWACYAATGTGGCTTTTGAGTTATAT
GCCAAACGTAAGTTGGGTTTAACTCCACCCCTTACAATTCTCAAGAATTTGGGTGTTACT
GCCACTTACAAACATGTTCTTTGGGATTATGAAGCTGAAAGACCTTTGACACCTTACACA
CAGGGAGTTTGTAGTTATACAGACTTCGATCAGGATGTGTGTGTGTGCTTCGACAATTCT
ATACCAGGCTCTTTTGAGCGTTTCACCATGGCTAAGAATGCAGTGTTGTATTCCACTACT
TGTATTAAGAAGTTGACCTGTATTAAGGTTAACTTTGGTTACTTGAATGGTAATGCAGTC
AGCACTGTTAAAGAAGTGGTTGGTGGTGAAACACGTGTCGTAATACAGCAGATTTTATTC
CTAGAAGCCAGATGGAAAAAGACTTTTTGTCTATGGACACAACTGTGTTCGTCTCCAAAT
ATGGCCTTGAAGACTTTAATTTTGAACATGTTGTTTATGGTGACGTTTCCAAGAACACAT
TAGGTGGTTTACACTTGCTCATTTCCCAGGTGCGACTTGCACAGATAGGGATATTGAAGG
TTGATGAGTTTGGTAGTTCAGATGACAGCACTCTTAAGTGTTGCACTGTTACTTACTTGA
ACGACCCTAGTGGTAAGTTGGTTTGCACCTATATGGATTTGTTACTTGACGACTTTGTCA
CCATCTTGAAGAGTTTGGACCTGTCAGTAGTTTCTAAGGTTCATGAAGTTATTGTAGACT
GTAAGGCTTGGAGATGGATGCTCTGGTGTAAAGATTCACACGTTGAGACTTTCTACCCAC
AATTGCAGTCTGCGGAATGGAAGTGTGGATATTCAATGCCCTCACTATATAAAATACAGC
GCATGTGCATGGAACCTTGCAACTTGTACAATTATGGTGCTGGACTTAAATTACCTGATG
GTATTATGTTCAACACTCTTAAGTACACCCAGTTATGTCAGTACCTTAATAGTACCACTA
TGTGCGTGCCGCATAATATGCGTGTCTTACACCTCGGTGCTGGCTCTGACAAGGGTGTTG
CTCCAGGTACTTGTGTGCTTAAGCGCTGGTTGCCTTTAGACGCCATTGTTGTGGACAATG
ACATTAATGAGTATGTAAGTGATGCAGATTTTAGTGTTACTGGTGATTGTAACACATTGT
TCCTTGAGGACAAATTTGACCTTGTAATTTCTGACATGTATGACGGCCACACAAAGAGAT
GTGATGGCGAAAATGTGTCAAAAGAAGGTTTCTTTCCATACATAAATGGTGTCATTACAG
GCAAACTTTCTCTTGGTGGTACGGTAGCCATCAAGATTACAGAGTATAGTTGGAATAAGC
GCCTCTATGAATTGATTCAGAAATTTGAGTTTTGGACGTTGTTTTGTACGAGCGTTAACA
CGTCCTCTTCAGAAGCATTTGTAATAGGTATTAATTACCTAGGTGATTTCTGCGATAGGC
CAATCGTAGATGGTAATACAATGCATGCCAACTACATTTTCTGGCGCAATTCAACTATTA
TGACTATGTCATATAACTCTGTTTTAGAAAGATAGTGACATAAATGAAATGGTTTTAGGC
CTTATTAAAAGTGGGAGGTTGCTGGTACGTAATAATAATAAGCTTTGTGGGTTTTCAAAC
CATTTAGTTTCAACTAAATAAAATGTTTTTCACATTTTTGCTTTGTAGTGTGCCTCTTGT
TCTGGCACAGAACACTGGCACATGTTCAGGCACTATAAACAGGTTTATGTATCTGAAACT
TGGTTTGCCCACTATTACTAATGATGCATACGTACCGGGTTATTTACCGCAACCTAATAA
TTGGACGTGTAGTAATGGTTACTGGAAGTATCACAACGCTCACGGTTTGTTCGTTTCATA
CTTTAGTTCAGGTTTAGATTTTGCCATAGGTGTTTCGTCCTCTAGTTCTTTTATGGACAC
ATGGG
>seq_alpha_8_33-1
TGTACTCTGGCTGCTGTGGCCATTGGTCATAGCTCTGTCAGTCACAAATGCTTGGGCTGA
CTTTAACCAGAACTGGGCGTATTTCGGCCTTAGCATCTTTATGCTTTGTGTTACCCTAAT
ACTCTGGATCTTGTACTTTGTGGCAAGTATCAGGTTGTACCGCCGGACACGCACGTTCTG
GGCTTTCAATCCTGAAACAGACGCTATCATAGTCTTTTCTGTCTACGGGACCTCGTACTC
AATTCCCGTGATTCAGGCTCCTACTGGAATTACATTCACAGTACTTAGTGGTACATTGTT
GGTTGACGGCATAAAGGTTGCTACTGGAGTGCGCATTGAAGCGCTACCCCAATATGTCAC
CGTTGCCAAAGCCAACACAACCATTATTTACCACAGAGTTGGTAAAGCTGTGAATGACAA
AACCCAGACGGGCTGGCTGTTCTATGTCAGAACTAAGCATGGTGACTACGCTGCTCATTC
TACTGGAACAGGACAGATGACAGAAAGCGAAAAATTGCTACATTTAGTATAAACTAAACA
ATGAGTTCTGTAAAATTTGAGGCTGCTCGCGGTCGTCAAGGCAGAACCCCACTCTCTTAT
TTTGCACCCCTTACGGTGACCTCTGATAAGAAATTTTGGAACGTCATTCCTAAAAATGCA
GTCCCAACTGGCAAGGGCAAAGCCAACCAGCAGGTTGGATATTGGTCTGAACAAACCAGA
TGGCGCATGCAGAAAGGAAACAGGGTTGAGAAGCCTTCTTTCTGGCACTTCTACTATCTT
GGTACCGGCCCTCACGCTGATGCCAAGTTTAGAGAACGCATCCCAGGTGTTGTGTGGGTT
AGCAAAGCCAATGCTGACCTTAAACCGACTGACCTTGGAACCAGGACTAAGGCTAGAAGT
CTCATTACTCCAAAATTTGACACTGAGCTGCCTGCAGACATTGAAATCGTTGACAAGTCC
TCTACACCGAACTCTCGGGCCAACTCGCGTAGCCAGAGCAGAGGTTCAAGAGGCGGTTCA
AAGAGTCGCAGCAACTCCCAGAACAGAGACAACTCCCAGTCTCGTGACAATTCCAACAAC
AGAGGAAAATCTCAGTCTCGTAATAACTCACGCAACCGTGGACAGCAGCGTAATAACAAC
CAGCAACGCCAGGGCTCTGGTAACGCAGGTAATAACACTGCTGACCTCGCTGCCGCAATT
GTGTTGGCCCTTGAAAAAGCTGGCCTTACAAGAGAAACTGAGAAGGCACCTAAAAAGGAG
AGTGCTAATAATAATAAGAAGGCAAAATCCAGAGCAAGTTCTCCTGCTCCAGTTCCATCC
AAGATAGACCAGCTAGGTCGGGTGATGTGGAAACGCACACCTGATCCAAGCTGTGATGTG
TCTCAGTGCTTTGGACCTCGTTCCCAATATCAGAATTTTGGAGACGAGGACGCCATCAAG
AATGGTGTCAAAGCTAAACACTTCCCCTCTTGGGCCGAGCTAACACCTAACGCTGCAGCA
CTGTTGTTTGGCAGCGAAATTATTACAGTTGAGGATGGTGACGACGTCGTCATCCAGTAC
AACTACCAGCTGAGAGTACCTAAGACTACTCCAGCACTTCAAACATTCTTGCCTCAAGTG
AGTGCTTTCGCCAATGGTGGTGACAGTGATTCAATTGAAATTGTGCAAGAAACAGCAGCT
GCCAGTGCTGCACCTAAAGCTACACTTAACCCTAAAGCAGACACTTTCGTGCCACCTAAA
GTGGATCCTAACTACTTTTCAGGCATGAAGGTTGAAATTATGGACCAGACATTCACAGAT
GACAGTACGGTTTAAACTCAACGAAATCTCTTGATTTCGAGTCATAGACTGGAGTTTGTA
ATAATTACTAATTGCTGTATCTCAAGATGTTCACAGAGGAACAATTAGATAGTCTTGTTA
TCTTCTTGTGGCTCGGTGGGACCATGGGTTATATTACAATGTATCAATGGTGGTATAAGT
GGTTTACCACAGGTGTGCTACCAGATGACACATGGTTCATTGTCCTTTTGCTATTTCTAT
TTTGCTGCCCTGCATATATAGATTTCTTTAGCCCTGGGTTTTTAGAATCATGGTGTAGCT
TTGCTCAATCTATTCATGATAACATCTTACGCTGGCTATTTAGTGATATGCGGCCCCTAG
GCTTCCTTAAGTGGATACTAGTTTGTTTGGGCCTGGTCTTATACACAACGGTAGTCCAGT
GGTAATTTCAGTATAAGAAGGAAATGACCATATTACAGAACYGAGGTGAACGCTATGTTT
TAACTATCTAACACGGAGTTGGAGTGATTTAAAGATCGCTTGACGAGCCAACAATGGAAG
AGCCAACACGTGATTTAGCTACGCATAGTTACTAACTTAAGACAGTTCTGT
>seq_alpha_1_33-25
CTATCYRYRGATAGWKYGTACTCTCTCTAGACCTTGTGTCTACTCTACTCAACTAAACGA
AATTTTTGCCTTTTTGCACCTGGGTTTTCCTAGATGCATAAGGGCACTTGCCTGTATTTC
GGTTAGACAGCCCCTATTTGCTTCAAAGTAGTGTGCCTAGTACATTCCCTGCCGTGGTGT
TCCGTCACCAGTGTGCATAGTGTACGTGGCCCCTCTGCTGTTCCGTCAGTGGAGGTGTGT
GGATATAGTGTTCCGTCACTGTTGAAACCACTAACAGAAGCAATGGCCTGCTGTCAGTAC
ACACTTGCCGTGGCAAGTGATGTGGAAATAAATGGTTTTGGTTTTGCCGACATCGGAGAT
GCCGTCAGTGCTTTCAGCCTGGCCGCTGCCGATGTTTTCGCGCAATGCCGTTATGTTCCA
TTTGGGTTGCAAGATTGTGTCACTGGTGTTCATGATGACGATTATGTTATGGTGCTCACT
GGTGACCATGTTCTTAATGCCTATTTGGA
>seq_alpha_2_33-25
AATGCAAGCTACATTAAGCCTCCCATGCAAATCAACCCCTTTGCTGTCTATGACAATGTT
GAATTTTATGTTGGTGATTTTTCTAATTTCACTAATTTAGAATTTGACTTTGTTGTTAAC
GCAGCTAATGAGAACTTGAGTCATGGTGGTGGCGTTGCAAAGGCCATAAATGATTGTACT
GGTGGACAATTGCAAGTTTTGTCCAAGAGTTATGTGAAGAAACATGGTCAGGTCAGAACC
GGTGCTGGTGCAGTTATTAACTGCAAGGCTTTTAAAGTTCTTAATGTTGTTGGTCCTAAG
AAAG
>seq_alpha_3_33-25
GTTGAGCCATGTGTAGTGCGTGTTTCATACAATCGCACAGTTCTTAATGGGCTCTGGCTT
GGTGACACTGTTTACTGTCCTCGACATGTTATTGCATCTAACACTTCATCCGTTATAGAT
TACGACCATGAGTTTACTATGATGCGTTTGCATAATTTTAGTATCTCTGCTGGCAATCTA
TTCTTGGGTGTTGTAGGTGCTACTATGCATGGAGCTAATTTGCATATCAAGGTTAACCAG
AGTAATATGCAAACACCGAATTACAGTTTTAGAACTGTTAAACCAGGTGAGATGTTTAAT
ATTCTGGCTTGTTATGATGGCGTTCCATCGGGTGTTTACAGTGTTAATATGAGAACAAAT
CACACTATTAAGGGTTCATTCATTAATGGCGCATGTGGCTCACCGGGTTATAACGTCGTT
AATGGTGTTGTT
>seq_alpha_4_33-25
TGCCTATGAGACTGCTAGACAGAACTATGAGGATGCTGTTAATAATGGCTCTTCACCTCA
AATTGTGAAACAATTACGCCGTGCTATGCACCTTGCTAAGGCAGAGTATGATCGTGAAGC
CTCCGTTCAAAAGAAAATTGAGCGTATGGCTGAGAATGCTGCTGCTCAGATGTACAAGGA
AGCACGTGCCGAAAATCGCAAGTCTAAAATTATCAGCTCAATGCATGCTTTGCTATTTGG
TATGTTGCGTAAACTGGACATGTCTAGTGTTGACAACATACTCAACTTAGCAAAGAATGG
TGTTGTCCCACTATCTATTATTCCTGCTACATCTGCCACTAAGCTTTGCGTTGTGTGTCC
AGATCATGAGGCATATGTTAAACTTATTTTCAATCAATGCGTGCATTATGCTGGCGTTGT
TTGGAATGTTATTGATGTTAAGGATAATGATG
>seq_alpha_5_33-25
CATTCGCTGTTGACCCTGCTAAATGTTATCTTGATGCCGTTAAGAGTGGTATCAAACCAG
TTGGCAATTGCATTAAAATGTTGTCTAATGGTTCTGGTACTGGACAGGCCATTACTAATG
GTGTAGAGTCTAATACAAACCAGGATACATATGGTGGTGCTTCTGTTTGTCTCTATTGTA
GAGCACATGTTGAACACCCCAGTATGGATGGATTTTGTAGACTTAAAGGTAAATATGTCC
AAGTGCCTATAGGAACATTAGATCCTATAAGGTATTGCCTAGAGAACACTGTCTGTAAAG
TTTGTGCCTGCTGGTTAAATAACGGTTGTCAGTGNNNNNNNNNNNNNNNNNNNNNNNNNN
NNNNNNNNNNNNNNNNNNNNNNCGGGGCTCTAGTGATGCTCGACTAGAGCCCCTTAATGG
TACTGACACAGATAGATGTGTTCGTGCTTTTGACGTTTACAACAAGGACGTTGCTTGCAT
TGGTAAATTTTTGAAGGTGAATTGTGTTCGCTTTCAGAATACCAGCAAGCATGATGCGTT
CTTTGTTGTTAAGCGTTGTACTAAGTCCGTTATGGAACACGAGCAGTCCATGTATAACGA
ACTTAAAGAAAGTAATGCTTTGGCCACACATGACTTCTTCACTTGGAAGGAGGGTCGATC
TGTGTATGGCAATATTAGTCGGCAAGACCTTACAAAATATACTATGATGGATCTGTGTTA
TGCCCTACGTAATTTTGATGAACGTAATTGTGATACTCTCAAAGAGATTCTTGTTCTTAC
AGGTTGTTGCGAGGTATCTTATTTCGATAATAAGAACTGGTACGATCCTGTTGAGAACGA
GCATATTCACAAGGTTTATGCAAAGCTTGGCGTCATTGTAGCAAATGCCATGATAAAATG
TGTCCGATTATGTGACACCATGGTTGCTAAAGGCGTTGTGGGCATTATCACCTTAG
>seq_alpha_6_33-25
TATGATTTTACAGATCACAAAGAAGCTCTTTTTAAGAAATATTTTAAGTATTGGGATCAA
GATTATCACCCGAATTGTGTTGATTGTTATGATGAGATGTGTATAGTGCATTGTGCTAAT
TTTAACACACTTTTTGCAACCACTATACCAGGAACTGCTTTTGGACCTCTTTGTCGCAAG
GTTTACATCGACGGTGTACCACTTGTAGCAACAGCTGGTTACCATTTTAAGCAGCTTGGT
ATTGTTTGGAATAAGGATATTAATACACATTCTTCTCGTCTGAGCATCAATGATTTATTA
ATGTTTGTTACAGATCCATCTCTTATTGTTGCATCTTCACCAGCTTTAGTGGACCAACGG
ACCGTATGTTTCTCAGTGGCTGCTTTAAGCACTGGTATGACACAACAAATTGTCAAGCCA
GGCCACTTCAACAAAGAGTTTTATGACTTTTTGTTGAAACAAGGGTTCTTTAGTGAGGGC
TCAGAATTGACATTGAAGCATTTCTTCTTTGCTCAAAAGGATGATGCAGCGGTTAAAGAC
TTTGACTTTTACCGCTATAACAGGCCCACTATGCTGGATATTTGTCAGGCACGTGTCGCA
TACAAAATTGTGTCACGTTACTTTGAGTGCTATGAGGGTGGTTGTATTACTGCCAAGGAG
GTTGTTGTTACCAATCTTAATAAGAGTGCTGGTTGGCCTCTTAATAAGTTTGGTAAGGCC
GGACTTTATTATGAGTCACTATCGTACGAGGAACAGGACCAGCTATATGCTGTAACCAAG
CGCAACATTTTGCCTACTATGACGCAGCTTAATCTTAAGTATGCTATTAGTGGCAAAGAG
CGTGCTCGTACTGTTGGTGGCGTTTCATTGTTGTCTACCATGACCACTAGGCAGTATCAT
CAAAAACACCTCAAGTCTATTGTCAACACACGTAATGCTGCTGTTGTTATTGGCACTACA
AAGTTTTATGGTGGTTGGGATAATATGCTCAAAAACCTTATTAATGGTGTTGAGAATGCC
AATCTTATGGGTTGGGATTATCCTAAGTGTGACCGTGCACTGCCTAATATGATTAGGATG
ATTTCTGCAATGGTTTTGGGTTCCAAGCACACTACATGTTGTACGAGTACTGACAGGTTT
TATAGGCTTAGCAATGAACTTGCACAAGTTCTCACAGAAGTTGTTTATTCCAATGGTGGT
TTCTATATGAAGCCTGGTGGTACAACTTCTGGTGATGCTACGACAGCCTATGCCAACTCA
GTCTTTAATATTTTTCAGGCTACTAGTGCTAATATTAACAGACTCCTTAGTGTTGATAGT
AACAATTGTAACAACATTGGTGTTAAGTCTCTGCAACGCAGGCTTTATGACTGCTGCTAC
AGGTCTTCACACGTTGATGANATTTTGTCAGATGATGGTGTTGTCTGTTATAACAGCGAA
TATGCCGCACTTGGTTATGTAGCTGATATTAGTGCTTTTAAGGCAACTTTGTATTACCAA
AACAATGTTTTCATGAGTACTTCCAAATGTTGGGTTGAGCCTGATGTTAATAAGGGCCCT
CATGAATTTTGTTCTCAGCATACTATGCAAATAGTTGATGAAGATGGTAAATACTTTTTG
CCTNNCCCAGACCCTTCAAGAATTATTTCTGCTGGTGTCTTTGTTGATGACATTGTTAAA
ACAGACCCCGTGATTTTGATGGAGCGCTATGTGTCGTTGGCAATTGACGCTTATCCATTA
TCAAAGCATGAAAATCCAGAGTATAGGAAAGTTTTCTACGCTCTGTTGGAGTGGGTCAAA
CATCTTAACAAGACTTTAAATGCAGGTATTCTTGATGCATTTTCCATAACTATGCTAGAG
GACTCTACTTCCAAATTTTGGGATGAGTCGTTCTATGCCAACCTCTACGAGAAGTCCACC
GTTTTGCAGGCCGCAGGTCTCTGTGTTGTTTGTGGATCTCAAACTGTGTTGCGTTGTGGT
GATTGCATACGTCGTCCTATGTTGTGTACTAAATGTGCATACGACCATGTTGTTGGTACA
ACTCATAAGTTCATTTTGTCTGTCACACCTTATGTGTGTAATGCCTCTGGTTGCACTGTT
AACGACGTCACCAAGCTGTGGCTTGGTGGTCTTAGTTATTGGTGCACTGAACACAAGCCT
CAATTAGCATTTCCACTTTGTTCAGGTGGTAATGTTTTCGGTTTGTATAAGAGTTCTGCC
ACTGGTTCTCCAGATGTTGAAGTCTTTAATCAATTGGCTATGTCAGACTGGACTGATGTT
AAGGATTATAAAGTTGCAAATTCTGCCAAGGATAGTCTTAGACTTTTTGCTGCTGAAACT
GTTAAAGCCAAAGAAGAAAGTGTTAAGTCACAGTACGCTAGTGCTACTCTAAAAGAGGTC
ATTGGCCCTAAGGAGTTGTTGCTAAGCTGGGAACCAGGTAAGGTTAAACCACCTCTTAAC
AGAAATTCTGTCTTCACAGGTTTTCAGATTTCAAAGGATGCTAAATATCAGGTTGGCGAG
TTTACGTTTGAAAAAGCGGATTATGACTCTGACACCGTGATATATAAGTCTACAGCAACC
GCTAAGCTTGTACCTGGAATGCTTTTTATCCTTACATCACATAATGTAGCACCACTCCGA
GCACCCACAATTGCCAATCAAGAGCGTTATTCAACAATATATAAATTGCATCCTGCATTT
AATATTGCTGAAGCTTACTCTCAACTGGTACCTTATTACCAGATGATTGGAAAACAGCGG
ATTACCACGATACAAGGTCCTCCTGGTAGTGGTAAGTCACATTGTGTTATAGGCTTAGGC
TTATATTATCCTGGTGCTAGAATTGCATTTACTGCGTGCTCACATGCTGCTGTTGATTCT
CTTTGTGTTAAGGCTTTTGGTGCCTATGCTAGAGATCGTTGTAGCAGAATTGTTCCTGCA
CGTGCAAGAGTGGAATGCTTCAGTGGCTTTAAGTCCAACAACACAAATGCACAGTACATC
TTTTCAACTGTTAATGCATTACCAGAGTGTAGCGTCGACATCGTTGTCGTCGATGAAGTC
TCAATGTGCACAAATTATGACCTCTCTATAATCAATAGCCGCCTGTCTTATAGACATATT
GTCTATGTGGGTGACCCGCAACAGCTTCCTGCACCACGTACTATGATTACTAAAGGTGTT
CTTGAACCGGTGGACTACAATGTTGTTACACAACGTATGTGTAGTGTTGGTCCCGACATC
TTCTTGCATAGGTGTTTTAGGTGCCCTGCTGAAATTGTTAACACTGTGTCTGAGCTTGTG
TACGAAAACA
>seq_alpha_7_33-25
AGTAAGGATAGTGTTCGTTATGAACATGTGATTTCCTTTATGGGTTTCCGGTTCGACCTT
AATATACCTAATTACCACACTCTTTTCTGTACGCGTGATTTTGCCATGCGTAATGTTAGA
GGATGGATTGGTATGGATGTCGAAGGAGCCCATGTTTGTGGCGAAAACGTTGGCACCAAT
GTTCCATTACAAGTTGGTTTCTCTAACGGTGTTGATTTTGTTGTCCAACCCGAGGGGTGT
GTCTCTACTGAGGTGGGAGACTTTATCAAGCCTGTTAGAGCACGTGCACCACCTGGCGAT
CAATTTACCCATTTGGTACCCCTTATTCGTAAGGGTCAACCATGGACTGTTGTTCGTCGT
CGTATAGTGCAAATGGTTTCTGATAGTCTGAAAGGTTTATCAGACATCGTTGTATTTGTA
CTATGGGCAGGTGGTCTGGAACTTACAACTATGAGATACTTTGTCAAGGTAGGTACTACT
CAACATTGCTATTGTGGTAAAGAAGGTCGTTGTTACAATAGTAGTACACACTCCTACTAT
TGTTTCAATCATGCCACTGGTTGTGATTACCTGTATAACCCATTTGTTATTGATATTCAG
CAATGGGGTTATACTGGTTCTCTCAGTCTAAACCACCATGAGCATTGTAACGTGCATCGT
AATGAGCATGTAGCGTCTGGTGATGCTATTATGACTCGTTGTCTTGCTGTTTATGATTGC
TTTGTAAAGAATGTTGACTGGTCTATTACCTATCCTTTCATTTGCAATGAGAGTGTAGTT
AACAAGAGTGGCAGGATTGTGCAATCACATATTATGCGCGCTGCACTTGTTGTTTACGAT
CCAGTAGCCATACACGACATTGGTAATCCTAAGGGTATTCGCTGTGCAGTTACCAGTAAA
CCGTGGTACTGCTACGACAAGCAACCTCTTAATTCCAATGTACGGTGCCTGGAGTATGAC
TACATAACTCATGGTCAAATGAATGGTTTGTGTCTCTTTTGGAACTGTAATGTTGACATG
TACCCTGAGTTTAGTATTGTTTGCCGTTTTGACACGCGCTGTAAGTCTTCCTTGAATTTG
GAAGGCTGTAATGGTGGTTCTTTGTATGTTAATAATCATGCATTCCACACACCAGCGTTT
GATAAGCGTGCATTTGCTAAACTTAAGGCTATGCCATTTTTCTTTTACGACACTAGTGAT
TGTGATAAAGTTCAGGACCATGTTAATTATGTTCCTTTGCGTGCTAATAATTGCATTACG
CGCTGCAACATCGGCGGCGCTGTTTGCAGTAAGCATGCTGAGCTTTATAAGAAGTATGTT
GAAGCATACAACACTTTCACACAAGCAGGTTTTACACTATGGTGTCCTACATCTTTTGAT
GTTTACAACCTGTGGCAAACATTCTCTTCAAACCTTCAAGGTCTTGAGAACATTGCATTT
AATGTCGTTAAGAAAGGTGGGTTTGTTGGTGCTGATGGTGAATTACCTGTTGCTGTCATT
AATGACAGAGTTATGGTAAGAGACNNNNNNNNNNNNNNNNNNNNNNNNNNNNNNNNNNNN
NNTGTGGCTTTTGAGTTATATGCCAAACGTAAGTTGGGTTTAACCCCACCCCTTACAATT
CTCAAGAATTTGAGTGTTACTGCCACTTACAAACATGTTCTTWGSSATTATGAAGCTGAA
AGACCTCTGACACCTTACACACAGGGAGTTTGTAGTTATACAGACTTCGATCAGGATGTG
TGTGTGTGCTACGACAATTCTATACCAGGCTCTTTTGAGCGYTTCAYMATGGCTAAGAAT
GCAGTGTTGTATTCCACTACTTGTATTAAGAAGTTGACCTGTATTAAGGTTAACTTTGGT
TACTTGAATGGTAATGCAGTTAGCACTATTAAAGAAGTGGTTGGTGGTGAAACACGTGTC
GTAATACAGCAGATTTTATTCCTAGAAGCCAGATGGAAAAAGACTTTTTGTCTATGGACA
CAACTGTGTTCGTCTCCAAATATGGCCTTGAAGACTTTAATTTTGAACATGTTGTTTATG
GTGACGTTTCCAAGAACACATTAGGTGGTTTACACTTGCTCATTTCCCAGGTGCGACTTG
CACAGATAGGGATATTGAAGGTTGATGAGTTTGGTAGTTCAGATGACAGCACTCTTAAGT
GTTGCACTGTTACTTACTTGAACGACCCTAGTGGTAAGCTGGTTTGCACCTATATGGATT
TGTTACTTGACGACTTTGTCACCATCTTGAAGAGTTTGGACCTGTCAGTAGTTTCTAAGG
TTCATGAAGTTATTGTAGACTGTAAGGCTTGGAGATGGATGCTCTGGTGTAAAGATTCAC
ACGTTGAGACTTTCTACCCACAATTGCAGTCTGCGGAATGGAAGTGTGGATATTCAATGC
CCTCACTATACAAAATACAGCGCATGTGCATGGAACCTTGCAACTTGTACAATTATGGTG
CTGGACTTAAATTACCTGACGGTATTATGTTCAACACTCTTAAGTACACCCAGTTATGTC
AGTACCTTAATAGTACCACTATGTGCGTGCCGCATAATATGCGTGTTTTACACCTCGGTG
CTGGCTCTGACAAGGGTGTTGCTCCAGGTACTTGTGTGCTTAAGCGCTGGTTGCCTTTAG
ACGCCATTGTTGTGGACAATGACATTAATGAGTATGTAAGTGATGCAGATTTTAGTGTTA
CTGGTGATTGTAACACATTGTTCCTTGAGGACAAATTTGACCTTGTAATTTCTGACATGT
ATGACGGCCACACAAAGAGATGTGATGGCGAAAATGTGTCAAAAGAAGGTTTCTTTCCAT
ATATAAATGGTGTCATTACAGGCAAACTTTCTCTTGGTGGTACGGTAGCCATCAAGATTA
CAGAGTATAGTTGGAATAAGCGCCTCTATGAATTGATTCAGAAATTTGAGTTTTGGACGT
TGTTTTGTACGAGCGTTAACACGTCCTCTTCAGAAGCATTTGTAATAGGTATTAATTACC
TAGGTGATTTCTGCGATAGGCCAATCGTAGATGGTAATACAATGCATGCCAACTACATTT
TCTGGCGCAATTCAACTATTATGACTATGTCATATAACTCTGTTTTGGAAAGATAGTGAC
ATAAATGAAATGGTTTTAGGCCTTATTAAAAGTGGAAGGTTGCTGGTACGTAATAATAAT
AAGCTTTGTGGGTTTTCAAACCATTTAGTTTCAACTAAATAAAATGTTTTTCACATTTTT
GCTTTGTAGTGTGCCTCTTGTTCTGGCACAGAACACTGGCACATGTTCAAGCACTATAAA
CAGGTTTATGTATCTGAAGCTTGG
>seq_alpha_8_33-25
AAAACTGTGTATACACCTGCTTATGGTATTTACAAACTTTACAAAGATTATATGCGAATT
ACGCCTTTGCCTCCAATTTACAATGTTTAAACTAAAACGATGAGCGCTAATAATACAGTG
CCCGTCACAGAAGTTCTTGAACATCTCCGTAATTGGAGTTTTGCCTGGAACATCGTATTG
ACAGTGTTGATAGTGTTGCTCCAGTATGGCAATTTCAAGTACAGCAAAATCCTT
>seq_alpha_9_33-25
ACAACCTGGATCTTGTACTTTGTGGCAAGWWYCAGGTTGTACCGCCGGACACGCACGTTC
TGGGCTTTCAATCCTGAAACAGACGCTATCATAGTCTTTTCTGTCTACGGGACCTCGTAC
TCAATTCCCGTGATTCAGGCTCCTACTGGAATTACATTCACAGTACTTAGTGGTACATTG
TTGGTTGACGGCATAAAGGTTGCTACTGGAGTGCGCATTGAAGCGCTACCCCAATATGTC
ACCGTTGCCAAAGCCAACACAACCATTATTTACCACAGAGTTGGTAAAGCTGTGAATGAC
AAAACCCAGACGGGCTGGCTGTTCTATGTCAGAACTAAGCATGGTGACTACGCTGCTCAT
TCTACTGGAACAGGACAGATGACAGAAAGCGAAAAATTGCTACATTTAGTATAAACTAAA
CAATGAGTTCTGTAAAATTTGAGGCTGCTCGCGGTCGTCAAGGCAGAACCCCACTCTCTT
ATTTTGCACCCCTTACGGTGACCTCTGATAAGAAATTTTGGAACGTCATTCCTAAAAATG
CAGTCCCAACTGGCAAGGGCAAAGCCAACCAGCAGGTTGGATATTGGTCTGAACAAACCA
GATGGCGCATGCAGAAAGGAAACAGGGTTGAGAAGCCTTCTTTCTGGCACTTCTACTATC
TTGGTACCGGCCCTCACGCTGATGCCAAGTTTAGAGAACGCATCCCAGGTGTTGTGTGGG
TTAGCAAAGCCAATGCTGACCTTAAACCGACTGACCTTGGAACCAGGACTAAGGCTAGAA
GTCTCATTACTCCAAAATTTGACACTGAGCTGCCTGCAGACATTGAAATCGTTGACAAGT
CCTCTACACCGAACTCTCGGGCCAACTCGCGTAGCCAGAGCAGAGGTTCAAGAGGCGGTT
CAAAGAGTCGCAGCAACTCCCAGAACAGAGACAACTCCCAGTCTCGTGACAATTCCAACA
ACAGAGGAAAATCTCAGTCTCGTAATAACTCACGCAACCGTGGACAGCAGCGTAATAACA
ACCAGCAACGCCAGGGCTCTGGTAACGCAGGTAATAACACTGCTGACCTCGCTGCCGCAA
TTGTGTTGGCCCTTGAAAAAGCTGGCCTTACAAGAGAAACTGAGAAGGCACCTAAAAAGG
AGAGTGCTAATAATAATAAGAAGGCAAAATCCAGAGCAAGTTCTCCTGCTCCAGCTCCAT
CCAAGACAGACCAGCTAGGTCGGGTGATGTGGAAACGCACACCTGATCCAAGCTGTGATG
TGTCTCAGTGCTTTGGACCTCGTTCCCAATATCAGAACTTTGGGGATGAGGATGCCATCA
AGAATGGTGTCAAAGCTAAACACTTCCCGTCTTGGGCTGAGCTAACACCTAACGCTGCAG
CACTGTTGTTTGGCAGCGAAATTATTACAGTTGAGGATGGTGACGACGTCGTCATCCAGT
ACAACTACCAGCTGAGAGTACCTAAGACTACTCCAGCACTTCAAACATTCTTGCCTCAAG
TGAGTGCTTTCGCCAATGGTGGTGACAGTGATTCAATTGAAATTGTGCAAGAAACAGCAG
CTGCCAGTGCTGCACCTAAAGCTACACTTAACCCTAAAGCAGACACTTTCGTGCCACCTA
AAGTGGATCCTAACTACTTTTCAGGCATGAAGGTTGAAATTATGGACCAGACATTCACAG
ATGACAGTACGGTTTAAACTCAACGAAATCTCTTGATTTCGAGTCATAGACTGGAGTTTG
TAATAATTACTAATTGCTGTATCTCAAGATGTTCACAGAGGAACAATTAGATAGTCTTGT
TATCTTCTTGTGGCTCGGTGGGACCATGGGTTATATTACAATGTATCAATGGTGGTATAA
GTGGTTTACCACAGGTGTGCTACCAGATGACACATGGTTCATTGTCCTTTTGCTATTTCT
ATTTTGCTGTCCTGCATATATAGATTTCTTTAGCCCTGGGTTTTTAGAATCATGGTGTAG
CTTTGCTCAATCTATTCATGATAACA
>seq_alpha_1_33-76
ATGATCGTGAAGCCTCCGTTCAAAAGAAAATTGAGCGTATGGCTGAGAATGCTGCTGCTC
AGATGTACAAGGAAGCACGTGCCGAAAACCGCAAGTCTAAAATTATCAGCTCAATGCATT
CTTTGCTATTTGGTATGTTGCGTAAACTGGACATGTCTAGTGTTGACAACATACTCAACT
TAGCAAAGAATG
>seq_alpha_2_33-76
GCATTAAAATGTTGTCTAACGGTTCTGGTACTGGACAGGCCATTACTAATGGTGTAGAGT
CTAATACAAATCAGGATACATATGGTGGTGCCTCTGTGTGTCTCTATTGTAGAGCACATG
TCGAACACCCCAGTATGGATGGATTTTGTAGACTCAAAGGTAAATATGTCCAAGTGCCTA
TAGGAACATTAGATCCTATAAGGTATTGCCTAGAGAACACTGTCTGTAAAGTTTGTGCCT
GTTGGTTAA
>seq_alpha_3_33-76
TGCGTTCTTTGTTGTTAAGCGTTGTACTAAGTCCGTTATGGAACACGAGCAGTCCATGTA
TAACGAACTTAAAGAAAGTAATGCTTTGGCCACACATGACTTCTTCACTTGGAAGGAGGG
TCGATCTGTGTATGGCAATATTAGTCGGCAAGACCTTACAAAATATACTATGATGGATCT
GTGTTATGCCCTACGTAATTTTGATGAACGTAATTGTGATACTCTCAAAGAGATTCTTGT
TCTTACAGGTTGTTGCGAGGAATCTTATTTCGATAATAAGAACTGGTACGATCCTGTTGA
GAACGAGCATATTCACAAGGTTTATGCAAAGCTTG
>seq_alpha_4_33-76
ATGATTTATTAATGTTTGTTACAGATCCATCTCTTATTGTTGCATCTTCACCAGCTTTAG
TGGACCAACGGACCGTATGTTTCTCAGTGGCTGCTTTAAGCACTGGTATGACACAACAAA
TTGTCAAGCCAGGCCACTTTAACAAAGAGTTTTATGACTTTTTGTTGAAACAAGGGTTCT
TTAGTGAGGGCTCAGAATTGACATTGAAGCATTTCTTCTTTGCTCAAAAGGATGATGCAG
CGGTTAAAGACTTTGACTTTTACCGCTATAACAGGCCCACTATGCTGGATATTTGTCAGG
CA
>seq_alpha_5_33-76
ATGCCAATCTTATGGGTTGGGATTATCCTAAGTGTGACCGTGCACTGCCTAATATGATTA
GGATGATTTCTGCAATGGTTTTGGGTTCTAAGCACACTACATGTTGTACGAGTACTGACA
GGTTTTATAGGCTTAGCAATGAACTTGCACAAGTTCTCACAGAAGTTGTTTATTCCAATG
GTGGTTTCTATATGAAGCCTGGTGGTACAACTTCTGGTGATGCTACGACAGCCTATGCCA
ACTCAGTCTTTAATATTTTTCAGGCTACTAGTGCTAATATTAACAGACTCCTTAGTGTTG
ATAGTAACAATTGTAACAACATTGGTGTTAAGTCTCTGCAACGCAGGCTTTATGACTGCT
GCTACAGGTCTTCACACGTTGATGANATTTTGTCAGATGATGGTGTTGTCTGTTATAACA
GCGAATATGCCGC
>seq_alpha_6_33-76
AATCCAGAGTATAGGAAAGTTTTCTACGCTCTGTTGGAGTGGGTCAAACATCTTAACAAG
ACTTTAAATGCAGGTATTCTTGATGCATTTTCCATAACTATGCTAGAGGATTCTACTTCC
AAATTTTGGGATGAGTCGTTCTATGCCAACCTCTATGAGAAGTCCACCGTTTTGCAGGCC
GCAGGTCTTTGTGTTGTTTGTGGATCTCAAACTGTGTTGCGTTGTGGTGATTGCATACGT
CGTCCTATGTTGTGTACTAAATGTGCATACGACCATGTTGTTGGTACAACTCATAAGTTC
ATTTTGTCTGTCACACCTTATGTGTGTAATGCCTCTGGTTGCACTGTTAATGATGTCACC
AAGCTGTGGCTTGGTGGTCTTAGTTATTGGTGCACCGATCACAAGCCTCAATTAGCATTT
CCACTTTGCTCAGGTGGTAATGTTTTTGGTTTGTATAAGAGTTCTGCCACTGGTTCTCCA
GATGTTGAAGTCTTTAACCAATTGGCTATGTCAGACTGGACTGATGTTAAGGATTATAAA
GTTGCAAATTCTGCTAAGGATAGTCTTAGACTTTTTGCTGCTGAAACTGTTAAAGCCAAA
GAAGAAAGTGTTAAGTCCCAGTACGCTAGTGCTACTCTAAAAGAGGTCATTGGCCCTAAG
GAGTTGTTGCTAAGCTGGGAACCAGGTAAGGTTAAACCACCTCTTAACAGAAATTCTGTC
TTCACAGGTTTTCAGATTTCAAAGGATGCTAAATATCAGGTTGGCGAGTTTACGTTTGAA
AAAGCGGATTATGACTCTGACACCGTGATATATAAGTCTACAGCAACCGCTAAGCTTGTA
CCTGGAATGCTTTTTATCCTTACATCACATAATGTAGCACCACTTCGAGCACCCACAATT
GCCAATCAAGAGCGTTATTCAACAATATATAAATTGCATCCTGCATTTAACATTGCTGAA
GCTTACTCTCAACTGGTACCTTATTACCAGATGATTGGAAAGCAGCGGATTACCACGATA
CAGGGTCCTCCTGGTAGTGGTAAGTCGCATTGTGTTATAGGCTTAGGCTTATATTATCCT
GGTGCTAGAATTGCATTTACTGCGTGTTCACATGCTGCTGTTGATTCTCTTTGTGTTAAG
GCTTTTAGTGCCTATGCTAGAGATCGTTGTAGCAGAATTGTTCCTGCACGTGCAAGAGTT
GAATGCTTTAGTGGTTTTAAGTCCAACAACACAAATGCACAGTACATCTTTTCAACTGTT
AATGCATTACCAGAGTGTAGTGTCGACATTGTTGTTGTCGATGAAGTCWYAATKTGYRCA
MATTRWGACTTC
>seq_alpha_8_33-76
ATGGTCTAATGCAGTTTTTATTTCACCATATAATAGTCAGAATTATGTCGCTGCTAGAGT
TTTAGGTCTGCAAATACAGACTGTTGACTCATCACAGGGTAGCGAATATGACTATGTCAT
TTATACACAAACTTCGGACACCTCGCATGCTTGCAATGTTAACAGGTTTAATGTTGCTAT
AACGCGTGCAAAGA
>seq_alpha_9_33-76
CAAGTAAGGATAGTGTTCGTTATGAACATGTGATTTCCTTTATGGGTTTCCGGTTCGACC
TTAATATACCTAATTACCACACTCTTTTCTGTACGCGTGATTTTGCCATGCGTAATGTTA
GAGGATGGATTGGTATGGATGTCGAAGGAGCCCATGTTTGTGGCGAAAACGTTGGCACCA
ATGTTCCATTACAAGTTGGTTTCTCTAACGGTGTTGATTTTGTTGTCCAACCCGAGGGGT
GTGTCTCTACTGAGGTGGGAGACTTTATCAAGCCTGTTAGAGCACGTGCACCACCTGGCG
ATCAATTTACCCATTTGGTACCCCTTATTCGTAAGGGTCAACCATGGACTGTTGTTCGTC
GTCGTATAGTGCAAATGGTTTCTGATAGTCTGAAAGGTTTATCAGACATCGTTGTATTTG
TACTATGGGCAGGTGGCCTGGAACTTACAACTATGAGATACTTTGTCAAGGTAGGTACTA
CTCAACATTGCTATTGTGGTAAAGAAGGTCGTTGTTACAATAGTAGTACACACTCCTACT
ATTGTTTCAATCATGCCACTGGTTGTGATTACCTGTATAACCCATTTGTTATTGATATTC
AGCAATGGGGTTATACTGGTTCTCTCAGTCTAAACCACCATGAGCATTGTAACGTGCATC
GTAATGAGCATGTAGCGTCTGGTGATGCTATTATGACTCGTTGTCTTGCTGTTTATGATT
GCTTTGTAAAGAATGTTGATTGGTCTATTACTTACCCTTTCATTTGCAATGAGAGTGTAG
TTAACAAGAGTGGCAGGATTGTGCAATCACATATTATGCGTGCTG
>seq_alpha_10_33-76
CAATTCTCAAGAATTTGGGTGTTACTGCCACTTATAAACATGTTCTGTGGGATTATGAAG
CTGAAAGACCTCTGACACCTTACACACAGGGAGTTTGTAGTTATACAGACTTCGATCAGG
ATGTGTGTGTGTGCTTCGACAATTCTATACCAGGCTCTTTTGAGCGTTTCACCATGGCTA
AGAATGCAGTGTTGTATTCCACTACTTGTATTAAGAAGTTGACCTGTATTAAGGTTAACT
TTGGTTACTTGAATGGTAATGCAGTTAGCACTGTTAAAGAAGTGGTTGGTGGTGAAACAC
GTGTCGTAATACAGCAGATTTTATTCCTAGAAGCCAGATGGAAAAAGACTTTTTGTCTAT
GGACACAACTGTGTTCGTTTCCAAATATGGCCTTGAAGACTTTAATTTTGAACATGTTGT
TTATGGT
>seq_alpha_11_33-76
TACAGCGCATGTGCATGGAACCTTGCAACCTGTACAATTATGGTGCTGGACTTAAATTAC
CTGATGGTATTATGTTCAATACTCTTAAGTACACCCAGTTATGTCAATATCTTAATAGTA
CCACTATGTGCGTGCCGCATAATATGCGTGTTTTACACCTCGGTGCTGGCTCCGACAAGG
GTGTTGCTCCAGGTACTTGTGTGCTTAAGCGCTGGTTGCCTTTAGACGCCATTGTTGTGG
ACAATGACATTAATGAGTATGTAAGTGATGCAGATTTTAGTGTTACTGGTGATTGTAACA
CATTGTTCCTTGAGGACAAATTTGACCTTGTAATTTCTGACATGTATGACGGCCACACAA
AGAGATGTGATGGCGAAAATGTGTCAAAAGAAGGTTTCTTTCCATACATAAATGGTGTCA
TTACAGGCAAACTTTCTCTTGGTGGTACGGTAGCCATCAAGATTACAGAGTATAGTTGGA
ATAAGCGCCTCTATGAATTGATTCAGAAATTTGAGTTTTGGACGTTGTTTTGTACGAGCG
TTAACACGTCCTCCTCAGAAGCATTTTTAATAGGTATTAATTACCTAGGTGATTTCTGCG
ACAGGCCAATCGTAGATGGTAATACAATGCATGCCAACTATATTTTTTGGCGCAATTCAA
CTATTATGACTATGTCATATAACTCTGTTTTAGA
>seq_alpha_12_33-76
GTTGACGGCATAAAGGTTGCTACTGGAGTGCGCATTGAAGCGCTACCCCAATATGTCACC
GTTGCCAAAGCCAACACAACCATTATTTACCACAGAGTTGGTAAAGCTGTGAATGACAAA
ACCCAGACGGGCTGGCTGTTCTATGTCAGAACTAAGCATGGTGACTACGCTGCTCATTCT
ACTGGAACAGGACAGATGACAGAAAGCGAAAAATTGCTACATTTAGTATAAACTAAACAA
TGAGTTCTGTAAAATTTGAGGCTGCTCGCGGTCGTCAAGGCAGAACCCCACTCTCTTATT
TTGCACCCCTTACGGTGACCTCTGATAAGAAATTTTGGAACGTTATTCCTAAAAATGCAG
TCCCAACTGGCAAGGGCAAAGCCAACCAGCAGGTTGGATATTGGTCCGAACAAACCAGAT
GGCGCATGCAGAAAGGAAACAGGGTTGAGAAGCCTTCTTTCTGGCACTTCTACTATCTTG
GTACCGGCCCTCACGCTGATGCCAAGTTTAGAGAACGCATCCCAGGTGTTGTGTGGGTTA
GCAAAGCCAATGCTGACCTTAAACCGACTGACCTTGGAACCAGGACTAAGGCTAGAAATC
TCATTAATCCAAAATTTGACATTGAGCTGCCTGCAGACATTGAAATCGTTGACAAGTCCT
CTACACCGAACTCTCGGGCCAACTCGCGTAGCCAGAGCAGAGGTTCAAGAGGCGGTTCAA
AGAGTCGCAGCAACTCCCAGAACAGAGACAACTCCCAGTCTCGTGACAATTCCAACAACA
GAGGAAAATCTCAGTCTCGTAATAACTCACGCAACCGTGGACAGCAGCGTAATAACAACC
AGCAACGCCAGGGCTCTGGTAACGCAGGTAATAACACTGCTGACCTCGCTGCCGCAATTG
TGTTGGCCCTTGAAAAAGCTGGCCTTACAAGAGAAACTGAGAAGGCACCTAAAAAGGAGA
GTGCTAATAATAATAAGAAGGCAAAATCCAGAGCAAGTTCTCCTGCTCCAGCTCCATCCA
AGACAGACCAGCTAGGTCGGGTGATGTGGAAACGCACACCTGATCCAAGCTGTGATGTGT
CTCAGTGCTTTGGACCTCGTTCCCAATATCAGAACTTTGGGGATGAGGACGCCATCAAGA
ATGGTGTCAAAGCTAAACACTTCCCGTCTTGGGCTGAGCTAACACCTAACGCTGCAGCAC
TGTTGTTTGGCAGCGAAATTATTACAGTTGAGGATGGTGACGACGTCGTCATCCAGTACA
ACTACCAGCTGAGAGTACCTAAGACTACTCCAGCACTTCAAACGTTCTTGCCTCAAGTGA
GTGCTTTCGCCAATGGTGGTGACAGTGATTCAATTGAAATTGTGCAAGAAACAGCAGCTG
CCAGTGCTGCACCTAAAGCTACACTTAACCCTAAAGCAGACACTTTCGTGCCACCTAAAG
TGGATCCTAACTACTTTTCAGGCATGAAGGTTGAAATTATGGACCAGACATTCACAGATG
ACAGTACGGTTTAAACTCAACGAAATCTCTTGATTTCGAGTCGTAGACTGGAGTTTGTAA
TAATTACTAATTGCTGTATCTCAAGATGTTCACAGAGGAACAATTAGATAGTCTTGTTAT
CTTCTTGTGGCTCGGTGGGACCATGGGTTATATTACAATGTATCAATGGTGGTATAAGTG
GTTTACCACAGGTGTGCTACCAGATGACACATGGTTCATTGTCCTTTTGCTATTTCTATT
TTGCTGCCCTGCATATATAGATTTCTTTAGCCCTGGGTTTTTAGAATCATGGTGTAGCTT
TGCTCAATCTATTCATGATAACATCTTACGCTGGCTATTTAGTGATATGCGGCCCCTAGG
CTTCCTTAAGTGGATACTAGTTTGTTTGGGCCTGGTCTTATACACAACGGTAGTCCAGTG
GTAATTTCAGTATAAGAAGGAAATGACCATATTACAGAACCGAGGTGAACGCTATGTTTT
AACTATCTAACACGGAGTTGGAGTGATTTAAAGATCGCTTGACGAGCCAACAATGGAAGA
GCCAACACGTGATTTAGCTACGCATAGTTACTAACTTAAGACAGTTCTGT
>k21_2_10359_Cytomegalovirus_32-29
CCATTATCATGGTTTCACAGCATAAGCGGTCCACAAAGAACTTCAACAGGTCGTTGAATT
GCTCCGTCTCCATACAGATGAAGGGCCAGACGCCTTTGAGGTTCTCGGCCTGGCCGCAGA
GCAGCAACGGACGCGTCATCTCGCCTGGAGTGCGCAGAGGCACGCATTCGCCGCGATAAC
GACAGGTCACACGCTGCAGTTCGCTGATGCTGTTGTCGTGCAGGCGA
>k29_14_10376_Lymphocryptovirus_33-25
CGACCTCCGACACTAAGCTTCGTTTCCAAAAACTTGAAAATCTGGCTGTGCCAGGGCTCC
ATGTAGGCCGCCACACTGACCGGCCTCTTGCAGCCTCGCTCGGTTCTTG
>k141_17_1965376_Felixounavirus_32-12
AGAATTGTCATTTTCTCTTACCACCAATTTCTACGTCAATAACTTGAACATCACCAGCAA
CATCAAACTTATGAATGATGCTTCCCACAGTGTAAGTCCAACCCTCGATGCGAACCAACT
CACCTTCTCGTGGGACGATTGGATTACGTTGAGCTACCGTTGTAGTGGAGTGAACAACAT
CATAACAATAGATATAGTTTACTAGGACTTCCATATCTTTTCCTTAAAATGATA
>k141_2_1985290_Suspvirus_32-12
CAAGCTCAAACCTTGTATTAGTGACGGTTCGAATCCGTCTTGGAACACCAATTTTAGGAG
ATTCCTATGAAGCCTTATGGTAGACACGGTAAAGTTGAAATTGCAAGTTGTGGTTGCTGT
GCTTCTCACGATGGTGAAGAAGATTACTACAAGTGTCGTACAGACCATCGTAGACGCTTT
CTCAAAAGAGATAAGAAGAGAGCTAGACAGGAATCTCAA
>k141_39_1985291_Suspvirus_32-12
AATAACCTGATGCGTGTGACAGTATGTAATGTGAACCCTTCATACGACCTAAGCGAAGAA
TGTCCATATTCCTTGATGGCTCTTGGTGAAGACAGCAAATTTAAGCTTGTTTGCCATGAT
TCTGAGACTTTCCTTAAGGTATTCTCAAACCTCATCCACAATTCTAAATATTCATACGTA
GATGGCTCTGTGTCATTCTACCCAGCAAACTACACATGTGTTCTTGTGGACAATATGAGA
AGTGGTGAGCTAATCCCTACAGATATCTCGTTTGATGTGAACACTACACCAGACGCAACT
CCAAGCAATGACTTCGACATGGATTATGCACTTGCTTTGAGTAAGAAATCTGAATCCATT
GACATACTCAATGAACTCAG
>k141_9_1985291_Suspvirus_32-12
TTTTACTGCTTCCTACAATCCTATGTACAAACAATTGAAGAAGGTGAGAGATATAATCTT
GAAGATGTTCTCCCAACCCCTTTAACGTGGTGTACTAGTCAATGGCCTGAAACGTAGTTC
CTGCTGATGCTGGTTCTTACACTTGTGTAGTGACTGGTGAAGGTGGTGCAACGGTAACGT
CAAATGCTG
>k21_0_1985309_Felixounavirus_32-12
CAATTGCTTGGGGTAATGCTCAGTTGACTGGTGTTGAAGCTTCTCTTCAGCCATCTAACC
AGAGACCTCTGACAAGCATTCAGAAGTCAGCCCTAGACGCACGTAACTGTAACTTCATTG
ACCTTGATGGTGGTGTCTCAGTGGTTCGTAGAGGTATCACATCTGGTGGTGAATGGATTG
ATATTATCCGTGGTGTTGACTGGTTAGAATCTGACTTGAAAACTTCTCTGAGAG
>k141_6_1965376_Felixounavirus_32-12
CTTCTCTGATATGGAGTTTAATCAGGTTGACGGGGCAAATGGTCGTACAAACTTCGAAGT
AATTCGTAGTAAGTATGAAAAAGCTGGATATGAGATGCCACAACTGGTATTCTGGTACTT
AGCAAACCGTAATGGTCACTGCGAAGTATCCGTAAAGGATAACGGAGTAGCGATGGTATC
AGGTTTCTCTCCAGCCACTTTAAAAGCTCTGCTTGGTGGTGAGAAGTTTGACCCAATCAG
C
>k141_85_1985291_Suspvirus_32-12
TGCCAAAGATTGGTTTGCCACCTGATTATCTGGATGAGAATGCTGAACCTGAAAAGAAAG
CTTTCGTAGAATACTGCAAATCTGTAGTTAATGATATGATTGCAAATGACCGAGCAGGTT
TAATCTGGCCTAGATTCATCGACCCAGAAACTAAAGAGG
>k21_2_1965382_Felixounavirus_32-12
CTAAAAATACTCTTCGGTAGCGAAAGGAAGAATACTCGTAGCAGGGCGTTATTATTTTAT
TTTGAGAGAGAGAGTAAAATAATTTGGAGCATCGAAAGGGAGTCGAACCCTCATAATCCT
GTTTTGCAGACAGGTACATAGCCATTTC
>k119_2_1675603_Mooglevirus_32-12
CAACATCTTTATGGAGTTTGAGCATCATCACAATATCTGGAATCAACTCTTCAGGGATGT
TATAGACTGTATTCTCACGAGAATAAGCTGTGAATGTTTCTGCATCAACATCTCTTGAAA
TCCTGCATCGAACACCATCAAGTTTTGGTTGACCATCAGCAGGGAATACCAGATACTTCT
TATGGCTTACCTTAGAAGCATCTTGAGCAAGCTGTACGCCAACCTTCTCAACACACTCTG
CTTCAGATTTTGTGTAAGCGTAACCTTTACGGTCAACCAAAACTTGATGGTGTTCGATGC
AGGATTTCAAGAGATGTTGATGCAGAAACATTCACAGCTTATTCTCGTGAGAAT
>k141_4_1985290_Suspvirus_32-12
GTAGAAATTCCATTTTCTGATTTATGTGATGAAACCTTAACCCGATTGTCTCTTTTTACC
TCAATGATTTGGCTGTCAAAAGACTTTAAGAACTCTGCTTCATGGTCAAATCGCAAGTCA
CTAATCAATGCGATGCCATACTGGTTATTATTTGAACATTCTTCAAAGAACCTTTCCATC
CTTTCTGCAAGGTTACGAATCCAGAACTTCTCACCGAGAACTTTCCTGACAACTTCAGTC
CC
>k141_4_1965376_Felixounavirus_32-12
GATTTTATCAGTGATACAACAGGTGTAAGTTTCAACGAGCACACTCACCATTATTATTGG
ACTGACCCTGCTGGTGAAGCAGATACTACAGAGGCACAATAATGAAGACAGATTTTGCAT
TGAACCTAAATTAGCTACGTAGCTTCCACCAAGATTCAAT
>k141_72_1985291_Suspvirus_32-12
CTAAAATCTTAGGTTGCATTCTTTACTTACCTCTTCAAATTTATTATCAGCGTCCACAAG
TCGTTTCTTATGAACCTTCATTCTCCAATAGGCAGCAATCATACCAGTAATTGGAAGTAT
ATACAAGAACCAGACAGAGAAGAAACTTGGTGAACTCTGGTTCTTGTATATACTTCCAAT
TACTGGTATGATTG
>k141_1_1985291_Suspvirus_32-12
GTTTTCTACAAGTTGACCTTGACGTGTGCGTAATAGGCTACCTTCGTAGCCCACTACAAC
AACACCAGAGATTCTAATATGCAAATTAAATACTCTGGTAAAGATGGTATTTACTTCCAT
CTGAGAGATAATGTTGACGCATTTTTGACATTATCTGCAACAGAGAATATGGAGTATGAT
TCACCTATGATGGTGACGACTCAAGCAATGCAATCTGGACAGACTGTAACTGATAACGTT
CAACGTGCTCCAAAGACTATTACTATCTCTGGTGTTGTTGTAGTGGGCTACGAAGGTAGC
CTATTACGCACACGTCAAGGTCAACTT
>k141_18_1965376_Felixounavirus_32-12
AGAATATTGGATTGCCACCTGCTGATGAATCTAAACCTGTGTCTGAAGCTTTATCTCCAA
ATACTCAGAGTCGTTCTGGTGATGGTTATAAGACTGCCGGAGAGGGAACTGCGAAGACCC
CTTCAGCAAAAGACCCAAGTACAGCGAATAAGGCAAATAAATAATGGCTGAAGTTATCTC
TATTTCAAATGCTACACGAGTGCATTCGAAATAGAGATAACTTCAGCCATTATTTATTTG
CCTTATTCGCTGTACTTGGGTCTTTTGCTGAAGGGGTCTTCGCAGTTCCCTCTCCGGCAG
TCTTATAACCATCACCAGAACGACTCTG
>k141_102_1985291_Suspvirus_32-12
ACCGGAAATATAACCGTAAGTATTTGGGTCTTTTCCGTTCTGCCCCAATTACTCAGACTA
CTTTCCTGATGGATTTAACTGAGTCTGATATTAGCTTACTGGATGCAGTAGACCGTACCA
GCCGTAAAGCTGAGACGAGTGCTCCAGAAAGAGTTAAGCAGATTAGCTTCCCAATGATGT
ACTTCAAGGAAGTGGAAAGCATTACTCCTGATGAGATTCAGGGTGTACGTCAGCCAGGCA
CTGCAAACGAACTGACTACTGAAGCTATCGTTCGTGCTCGTAAGCTGATGAAGATTCGTA
CCAAGTTCGATATTACTCGTGAGTTCTTGT
>k141_22_1985291_Suspvirus_32-12
TTTCAATCTCCAATGACAGTAAACAAAGAGTCTAACAGACTTGAGTACATTTTTTCACAA
AATGATTACAAAGTACTTGTCAAGGGTAAAGTATATGATATGATTGTAAATGTGGTGGAT
GAATCTGGTAACCATTCAACAGTCCTTAAACAGAAAGTAAGGTTCAATTAATGGGAACAT
TAACTATTGATGGTAAGAATAAAATCCTCGCCACGCTAACCCCAACGACTATTGTTTTAC
ACAATGTAGACCCAACGGCAGACCCTACAGCAAATAAGGTTACTCAGCCAGTGGCTATTT
ATTTCTCTGAACCGAACAACGGCTTAATTGCCTCAGAAGATACAGTCAACATTACTGTAC
CAGCTTCTGCAACGGTCTCACACTATAGCC
>k141_68_1985291_Suspvirus_32-12
GATATCCCCTACACCACCTGAGAAGTCTTTAAGCTTACCACGAAGATGCTCTTTCGGATG
GTCTTCTGGGTAACGGTGACGAACACGATAGCCTACATGCTCAAGCTTTCCATTTTCATC
TTTCTTGTAAGTTGGGTAAAAGTGCGCATCAATCTCACCTTCACCATCTACATCAACCTT
GATACCAAGACGGTCAAGAACCTTTGCAGGAATCTTACGGTCTTTTAAATCCATTGCTTC
AAGGTTGTCTTTTACATCATCTAAATCCATACCACGGAATGTACGATTTTTATTATCTGA
ACCTGTAGAATAAGTACTCACAATTTGCCCTTTATCAAAATCCCACTCTGGAAAACCTTT
GTTGCAACTAAAGCAAGTCATCGAATAAGAATCATCGTCGTGATGATAGATTGAACCAGC
ATCTGATGAACCACACTTAGGGCAAGCACAATGACCAACAAACTGACCAGCTTCCTTCAA
TTTACGACCTTTAGACATTAG
>k141_105_1985291_Suspvirus_32-12
CCAGCTTTTACATCTTCAATTGTCAGCTTGTTTGCTTTAGACATGGAGTAGATAAGTTTG
ACAAACCTTTACGATTCGGTGACATAGTGATGTACACAGAAGATTGTAAAGGGCGAAGTG
ATATCAAGTTTGGTCGTGTTACTGGTAAGAAGCGTGGTAACTTTGTTATTTCACGAATGG
AAGACAACCTGCACGAAAACCTTGAAAAACTGTTTGATGAAACTAAACGTTGGTGGTACT
GCAACGCAATGTCAAAGGCTTCACTGACTAAGGTTTCTAACAAATTCTA
>k141_0_1965376_Felixounavirus_32-12
TAAAGAATCAGTAACCCCTACGCATTTAGTTGCTTGTCGTGAGTATCTTCTGTCACGACC
TGAGTTTAAGCTTATCCTTAATGGGTTTGAAGCTGACTCAATCGTTATTGCAAAAGCTGA
GAAGATGGGTAAGAAGGCTGCTCTTATGAGTATTGATAAAG
>k141_9_1965376_Felixounavirus_32-12
TTCTCATTAGTATCTAGACAGGGTGCAAAAGCTTACGATACCGGAGCTATCATTGACCGT
TATTCTAAGCAGATTATGATGGCGTTTATGTCAGATGTTCTTGCAATGGGTCAGTCAAAA
TATGGTTCATTCTCTTTAGCAGATTCTAAGACAAGTTTACTTGCAATGTCTGTAGACATT
CTTCTGAAGCAAATTAAGAACGTTATTAATCGTGACCTAGTAGCACAGACTTATGCTCTT
AATATGTGGGATGATGAATGTCTACAGAC
>k141_82_1985291_Suspvirus_32-12
AGGCTGCTGGTAATCTCCTAAAGAGTTTAAATACAAAGATGGTATAAGAGTCTTACAGTT
TGATGATAGCGTAACAGTTTTCGTCAAGCATGACCTTCCAGCAAAACACATAGGTATGTT
GGAGTACTACATTTACCGCCATACGAATATGCGTGGTGATAATATCAAGATTTCTTCTTT
AGAGGTCTTTGAAACTCCTAACACACAACTTAAAAAATATTTAGTGAGGAAACTATAATG
TCTGAAGAAGTAAAAGCAGAGCACCAAGAAGATTTC
>k141_7_1965376_Felixounavirus_32-12
GCGTGACCCTGCTGTAGCGGCATCTGTAAACATTATTAAGATGTTTGTTAGAAAAGTCAA
TTGGAGATTTGTTCCTCCGAAGGGAAAAGAACAAGACCCTAAGATGATTGAACGAGCAGA
CTTCTTTAACTCTCTGATGGATGACATGGAGCATGATTGGGCTGACTTTATTAACTCTGT
AATGTCATTCTGTACCTACGGATTCTGCGTGAATGAGAAAGTTTACAAGAAGCGTCAGGG
TAATAAAGGGAAA
>k21_0_1985304_Mooglevirus_32-12
AGACCAGCCAAGTTAATGAAAAGGAGTTGACTAACCAGAAACTTGTAAGTGTTGCTAAGG
ATGCTTACCAAGAAGGTTTAGCAACACTTAGCTCCAATTATAAAAATGATTTGAAAGATG
TGCTTGCTAAAAACAAACACACAAAAGAGGTACTGACATAAGTATCAGTAGCACAAATGT
TATAAAACTCTGGCTTAGTCTTTTCATATGTCAAT
>k141_0_2732701_Teetrevirus_32-12
CTTTAGAAGTCTGACTGTCCGTCTTGTTCAGTCCAGCCAGTATCTCCTTCTCCTTCTTCG
CCAGTATAGCTAGACGGTTCAAGCCATCCTGTTTCTCTGTTGTACTCCATGTACCCAGCA
ATTCCAGTATCGCCAGTGAAACGACACTTAAGCAGG
>k141_9_2732699_Teetrevirus_32-12
CCCTGACCTACTGTCTCGTCCTGAGTCCGGTGAGTTCTTCCAGAACTACATCGACAACTC
CTTGGTGACAGGGATGACTGACAATCAGGCTCAACAGGTTATCTCTGCGTCCCTGAATGA
CGTGCTACAGCGTCCGGGTCAGACAGGACACCATTGAGTTCAACCTTCGAGTTCAGGATT
>k141_1_2732701_Teetrevirus_32-12
GTTGTGGCTAACCGCAACGTCGATTGGGTCATCGTCGGAGTAGTTTGACACGGAGGCCGA
GAAGAAGTTGAAGTATTTCGAGGTGCGAGACAAGATGATGTTCTCCCCACTAAGGAAGCC
TAAACGGTTACGGAAGAAGAAAATATCATTGATTGTCTGTCCGGTAAACGATGGGTATGG
GTTGGTTGTATCATCACCCACAGTACGAGCACCCCACTCAAGGTACTTGAAGTCAAAGTT
CCCGTCAGAAGCACGTACCAGCGCCCAAGGCATCGTGTGGTAATGTAGGTGAGTCCTTGT
GTTCCAGCCGATTGTTTCTACCCATACCTTACGGTTGAGGTCGAACCTAACGTAATACTG
GTCGGCAGTCTTTGAGGTATCACCAACAATCTTCACGATGTACCCATCTGGAGCGTTAAT
AGGCAACTTATGGAACGACTGAGTGTAGTGGGTTACAGGGTTGATTAGCTGGTCTGCGGA
TTCATCCATATCCTTGCGCCAAATAACGATAACGTTTGGGGACTACAGACTAAGGATGGT
TACGCAGACCAGC
>k21_0_2732700_Teetrevirus_32-12
AAAGCCTTCTTCGTGCTGACCTAATTGTTCAGTCACTTGGCTCAGTTCTTCTGGAGTGTC
ACCCAGCGGCTCAAACTCAGCGGCTTCACCTTCGGTCTCCACCTCAGCGTTATCGCTACC
AGTGTCGAACTCAGCTTCACTACCATCTTC
>k21_0_2732713_Teetrevirus_32-12
GTTGGAGAACGCACAAGGTCACTCGCAATGGAGCGAACAGTCGGGTTCTCCAACAGGGAT
GGAATCAGGCTCTAATGGTAAGTTCGGTGCGACAGCTTCTGACATTAAGGAGCGACTCCA
CGCGAACAACCAGCGCACCTACAATCAGCTTTACGATGCTGTGCGTACTGCAATGAAAGA
CCCTGAG
>k141_2_2732711_Teetrevirus_32-12
GCCGTCGGTAAAGTCAACCAGACGGTCTGTAGCGGAGGTGAACCGCCTGATTTCAATCAA
AGTATATCCGTCCGCTGGCCCCAATGCTCTCGTTGTGGAGATTGTGGTCTTAGTCGCAAA
ACGATAGTCTTGATTCAAGATGAGTTCCTTTCGGTCAACGCCGATAAGTGTCACTCGGAC
GAACTTACGAGCCAG
>k141_3_2732699_Teetrevirus_32-12
ATGGACTCGTACCGACTAAGCATCATATCACGATATTCGACTATTAACTTACGAAACTCT
AAGCGTTCCTTCAAGGTAAACAGTGGGACGTACTTAGAGGTAAGGAACCACACTCGGTCT
CCCTGATTGCCACCGATTGCCAACACAGCGTTATCGCTAAGCATAGCCACAGTGTTCTCA
TCAGGAATTACCTTTGGTTCGACACCCAATGCCTCAGCTTCCAGAATGTCCTCTACGGAC
GGCTGAAAGTTGTCAGCGTGGTTTTGTAAACACT
>k21_3_1965380_Felixounavirus_32-12
CCATGACCACGCTTATCAGTCTTTACACCAGTCACTTTAAACTCTTCAGTGTGCATCTTC
TTGTGCTTAATCAAGAAGTATGAACGGTGACCACACTCATAGAAAGATTCTGCTGAGATT
GAGCGGTACATTGCACCTTCAAACTTAGCTTCAACCCACTTATCATGGGCTTCATCAAAC
TCTTGGGAAGAGTTTGAT
>k59_32_1327935_NA_32-12
TCGACACACAAGATGGTTATGTATGGGAATATCTTTATACAATTCCGATTGACGTTGCAA
TAAACAGATGTACAAACGAATATATCGTTGTCCCTTTTCAGGACCAGTTGTACAGGGAAA
AGGATAAATGGGGATATGATAACGTTTTAGAATGGTATCCTAGTTCATCCGATTTGCT
>k59_41_1327935_NA_32-12
TACAGAATCGCTCTACGAAAGAAATTTACGAAACGCCTCAGTACGCTTATATGCTGATCG
GTATGTGTCTGCATCAAGAAGAAAAAGATAAAATGCAGCACGCAAAGAATTTCTATCAGC
AAGTTTCTGATAAAATTATTTCTCTTCCGACCCCTATCATGG
>k21_0_1985339_Slopekvirus_32-12
CTTGCAACCAGTCAGCATGTAATCAAACGGTGTATTGGTGTCAGTATAGACATAATAACC
GTTTTTAAGTCGCCCTGTCGCTAACGGGTGGGTTTCATCGGTTTCATGCATCCAACCAGA
CGCAGCCAGAACGCCTACAACGCGAGAAGAGGCCAGGACATAGGTAGCTTCAAATGAAGT
CGTTCTATTCATTTCCTGCCCCATTTCACACACTAATTGATACAAGAAACGACCTAAAGC
CGG
>k21_1_1985338_Slopekvirus_32-12
CTCGAATACGCTCGATATCTTCCGGGTCACCACCACCATCAGCACCTACATAATCAGGGG
TGTTGGTTGGGTTCTCTTTAATCGCCGTGATGCTAATATTGGTTAATGTATCGACATAGA
TAAAATCTTTTGCACCGTTAGCC
>k21_3_1985338_Slopekvirus_32-12
AGATCTGAACGTTGGTGATGGTTCGTCAATGGGTAAACTTCGTTTGAATGGTGGTTCATC
TAACGACTGGTCAATTCAAGCAAGTTCAGCCTCTTGGCGTATTGCAATGATCTCGACGGG
CAACACTGACACAGAAAGATGAACTGTGCC
>k39_1_2560439_Felixounavirus_32-12
CTTCCATCATTTGAATCAACACGGAGACCCGCTAAGGTCGTCTAAGTAATCTGCTAACTA
ATACTTTGCATGTCTTACCCTATGGCAATTTGAACATAGCAAAACACATTTGTCAAGTTC
GGCCTTTAGCTCCTGAGAGAACTTAAGACTTTTTCTATGACCAATGTTAAAATCTTTATC
TGAAGGATTCAAATGATG
>k39_0_1985310_Felixounavirus_32-12
CCGAGTAAGTGGAGTATGCGGGTTCGAGTCCTGCCGCCTCGACCAATTTTGGAGAAATCA
TGAAAACTTGTATTAGGTGCAAACTTAGCAAGGATGAAAATGATTTCTACATGAAAGATG
GTAGGAGAACTCATTCATACTTTAAAAATTGTGTTAATGAGCAAACCATAGAAAGACAAA
GAGCACTTAAACTCTCAGCTATTGAGTACAAAGGTGGGGTTTGTCACGATTGTGGTAAAA
GTATCATCC
>k141_9_2732711_Teetrevirus_32-12
GATCTTAACGATTGGGTCAACCGTGGTAAACCGCTTCGTTAATCATAGGGATGCCATGAG
TTATCGCAGAGACGTTACCTTTAGCCAGCATACCAGCGATTTCAGTAATGTTCTGTGCAC
CCATGTAGGCGTTCTTAGCGAAGAACGTAAGGTCATTGACGGAGCGTAGGGCTGTGCCCC
AAGCGCCTTCCGGGTTCCTACGGGC
>k21_0_1141137_NA_32-12
GAAATGTTATTGGCGGTTAATTAAGGAAAAATGAAATGGAAGACGCACTAAGAAATATTC
TTATCGGTGTAGCCACCTCGTTATCTGTCGCTTCGATTGGTGTCGGTATAAACACATATG
TGGATGTACAGATTCTCAAAAGCACACAGG
>k21_1_1141137_NA_32-12
TAAATCCACCAACAACGCGCAAGTAATGGCATTCATCAAGAAATTTGCGCCTGCAAAATG
GGTAAAAGCTGATGGTGCATTCAAGCTGGACAAAAACAGCCGCGTGGCTGAGGGCTTTGT
TGAATCTGAATTAGGTCAACTGCTGCTGTCCTCTTCTTATCATGACTTC
>k21_0_2733604_Drulisvirus_32-12
TGAAGGCCGACCCCACTCGTGGGGACGGCCTTCAAATAGCACAGCAGCGGCCACGTCTCA
ATCATACGAATGATTAGGTTCGCCACGTCGGATGCCTGCTTCTCTGCGCCAGACACAATC
AGGATACGACAGGACTGGTCCTGTATGAG
>k21_0_1920781_Drulisvirus_32-12
GCCAGAGTCAACACCTTTTACATTCTGGTATAAAAGGTTTTCGTGACCCATCGTAATTGG
CCCTATTCTCTGCCGGTGTTACTAGCCGAAGATTCGCAATTCTGTTATCCCACCTGTTCC
CGTTTATGTGGTCCACCCATAAACCCTTTGGTTTAGGCCCGTGGTGATATTCCCACACTA
TATCGTGAATGTACCCGTAATGGCAGTGCAGGTACTTTGCTCGATGTATACCCACCGGAA
CAAATCTATCCTGCTCTATAGGCACAAACTGGATGAGCGGGATAGATTTGT
>k29_0_1920779_Drulisvirus_32-12
CTCGGTTGGGCTGGAACCGTCGCTGTTCAGTGACATACTCGCCACCACTATGAAGTTCGA
GGGGTTCCGAGAGGGTAAGGGCAAGGGTAGCGTAGGCTTCGGTCTGCACGTTAACTCTGG
CATGCCGGTCCCTCAGAAAGTAACCATTGACGACGGTATCAGTATCCTAAAATCCTCTAT
GGAGAAGCAGTACATCCCGAACGTGAAGAAGCAACTCAAGGGGCAGGGTTTGAATGCCTC
CGACGAGGCGTTAAAGGTAAT
>k59_1_292029_Kayvirus_32-12
GATTGTTTTTTATATGCTAACAGAGAACCTGAAATAGTCCATAAAGGTGGAGATAAAAAT
CTTGGTGGACTATTTCAGGTTCTCTGTTAGCATATAAAAAACAATCAAAGAAATTATCGA
ATCCTAGAGATTTATAAACATGTTCGTATTTAACATCTAAGGAATCACTATTTTTAGAAA
CATAGTCTAAAG
>k21_0_209529_Cripavirus_32-12
TGGGGCTACGAAGTATGCTCGAAGCGATGTTACTAATTGTGCAACAAGGCTAGAAGCAAT
ACCTGCAGATCCAAGAGCGCCAAATACGTTAACAATCAAATCCTGTAAGTCCATTTTCCG
GGTTGAAAATCTATACAAATTGTAGATTGTTGTAATCAAAGCTACAATCTTGCGTTGATA
ATCAGCCACTGTTTCCTG
>k21_2_2734053_Sciuriunavirus_32-12
TTTAGAAAACATACTGTACAATATGTTTTCTAAACCTCATTATACTTCACTTTCTTTCTT
TATTAGTGGTAATTGATGTTCTAAATACCCAAAACAAATATCCAATTCTCTTAAATCTGT
TATGACACTTGTATACTCATCATAATCACTTAAGAAATCTGCTACATAATTTGTATTCTC
CCTCGCTATCATGATATCTCTAG
>k21_1_2734053_Sciuriunavirus_32-12
ACAAAAGACCGTATCAATGAAATACGTATCAGACACTAAAAACATGTCAATTGCTTCAGG
TCTTTTGTCTAATGTTAGGGTCTGACACTGGAGCTACTCCAATTTCACGAACGAAACGTG
AGTGTCCGACATTACCGTGACGTAAAT
>k21_0_1920780_Drulisvirus_32-12
CTGACGGGGAGCGCCGCAGGAACAGGCATTCTGCCTCTGCGAGTACGTCTTGGTTGTTTC
TAGCATAGGCCGCTACAACGAACTCTGCGGCGTCCTGCTCTGAGGTAATAGGGTAGATAG
CATCAAAGGCAGTTCGCTTCCCACAGAGCT
>k21_1_1980955_Drulisvirus_32-12
AGTTCTTGAAGGATAATGACATCACTGCGGATGCAGATTCAGAGGAGATGCAGGAACTTC
GAGATGAGTTCGATGACGAACTAGCGGCGCGTAGAGAGGCGCGTAAGCAAGAGATTTTAG
GTAAGATTAGTGGGTCGGAATCTGAGGATTTACTAGAAGGAATTGTCTAATGGTATCGGT
GAAGACTGCGC
>k21_0_2733876_Teseptimavirus_32-12
CCAACCCATACCACGGCTGGGCGTGTCAAATCAGCTACATGGAGGAAACACCTGACGGCT
CTCTGCGTCACCCATCGTTCGTAATGTTCCGTGGAACCGAGGATAACCCTCAAGAGAAAA
TGTAACCACACTGGCCCACCCGAAGGTGAGCCAGT
>k141_58_1985291_Suspvirus_32-12
ATATCTTTTCCTTAAAATGATAAGTCAATATTAATACGTTCGCCCTTAAGGGCCCCTGTA
CGGTCTCTTGCAATCTTACCGTCAACAATAAGGATATGTGCAGCCCTTAAAGAGTCACGA
TTAAAACCTTTTACAAACTTACTAGGCATCACCACAATAAGCATCTCCTGAATTAAATCT
GGAGTGTAGCAGTTGTCGTGAAGTTGTTGAATAACGTCTGCAAGTGTCATATAACCTCCT
ATATCTTATATAG
>k21_0_2733671_Przondovirus_32-12
CTCTGGCGAACCCTAGGGCCTGCTGGCGAACGAACGTCGACTTACCCATTCCTGACCCAG
AAGTGACCATGATGACTTCGCCACCACGTGCACCCAAGGTTCGGTCATTCAGTCCCGGGC
ATCCCGAGAAAAGGTATCCTACGCTCTGTTCGCTGGTCATGGCCTCGCGCACTCGGTCCT
TCATGGACATCGCTCCGATTACACCATCAGGAACCCACGGTGCAGCGTTCCATATCTGGT
CGAGTACCTCCTTGCCTTTACCCTTG
>k21_2_1980956_Drulisvirus_32-12
CACCTTGTTATTCAAGCCAACGGTTTGTTTGGTGTTCTCGGCACCAACCTGAGCAGATAC
ATCCGGCTTAGAACTAACTAAGCCGGTGAGTGCAGAGGTCGCCGAGCAACCAGTCAGAGT
AACCGCGAGCAGTAACCCAGCGACCAGTTT
>k21_0_1980955_Drulisvirus_32-12
CTCCACGCAGAAAGAGCGTCGTATCATCGACACAATCAGCCCAGTTACTCGTCGACACCG
CCTGGAAGCCGCCTACGGAGAATAGGTGAATGTACGAGTTCGCAGCGCCACCGGCAGCGT
AGGACACTTCGTCCCCACCACAACCAGCTGGGTCTACCACCAGCACCTTATGCTGGTACG
GCAGGTGCATATCCCCGTAGAATGCCGGGAAGTACATATGCTGACCCATAATCCCC
>k21_1_2732714_Teetrevirus_32-12
CAAGCGGAAGACTTAACGAGAGACTGTTGGATAGCTTCTCGTAGCGCCGCAATCGCCGGG
GTGTTCTCTAAGAATTTCTTCTTGAGTTCCTTCCCGCGCTCCTTCCCTGCCCCAACAATC
TGACCAATCTTCTCATCTCCGGCTCCGTAAAGGAACCCGTAAATGAATGTCTTGGCGTTG
TCGCGCGTTGGGAGTTCCGCAGCGTTCTGGTTCTTGGTGTGAATGTCACCGTTGAGAATC
TCATTCGCATACTCTCCG
>k141_5_2732701_Teetrevirus_32-12
ATCATACCATTCATCGAAACGTCCGTCCTCTGCGATAGCCTTCTTGACTTCATCAGACTG
ACGCAGACGAACCTTATTGTTCAGGCCCATCATGTCCTGAATGGTATCCTCAACGGATTC
CTCCAGCATCGCTAGGCCAACACGTTTACCCATTCGCTGGCTTGGGGCAAGCGAA
>k141_4_2732701_Teetrevirus_32-12
CGCCGTGAAGGTGGAAGCTGAGGTGCTTGAGGCGTTCTTAGAGGAACACATGGAGCACCC
AATCCATTCGGCTGGTCACGTAGTCACCTCTATGGTTGACGGTATGGAACTCTATTGGGA
GGATGACGATGTGAATAGCAACAGGTTCATTGACTGGTAGTTATGCATATTGAGCGCATA
GGGATTCAATTAGACCACGGATGGTCACTTTAAGAAATTCCTTAAGAA
>k39_3_2734046_Baoshanvirus_32-12
TTGAAAGTTAACTTTGATAAAGACCGTATTCGTAACACTTACGATAATATCGGTAACATT
TTCAAATTAGAATATACAGGTGAAGGTCAAGGTACTTATACAGTTAAACATAGTAAAGAA
ACTGGAAAAGCTACAAACCTAATCTTAAGT
>k39_1_2734046_Baoshanvirus_32-12
ACCTGCTCTTTAGGTGTTCTCTTATTCTCTTTTTTATAAAACACCCTAGATCTTAAGTCT
TTTGCGTAATCACTATCAGATTCTATAATGTTTTCATTAGTATTGAGAAAATCTTGAAGG
TCTACTTCTGTATTGATAATAATATCTAAA
>k141_14_1965376_Felixounavirus_32-12
CGGTGGGACTGTTTCATGCACAATCTCACCGGCTGTCTGGTCAGAGTCAATCTGGTCTTT
AAGACCTTTTAAGACTTTCTCTGAAGTATCACTCTCAACAGATGTATAGTGAAAGCTTCT
TGTAACCCCACCAGAGATTGATACAATCAGTGAGTAAGCATAACCAACTTTAATCTCATC
AGGTACAGAGATAGTGTACTGCATAGTTCTACGTGCAATATACAGCTGAGTAACTTTTGG
AGTCTGACTCCAGAGCATCTTAGCAGCTTTATATGCAGCATCGTTTTTGTCAAAGTCTTC
GGCTACTTCAGTAAGGGAGGTATAACCACGCACTCTTTCTTCAAAGTTATCTGTTGAAGC
AAGGAACAATGGTAAACCAAAACCCTCTCTCGTAGTCCCTGCTGTG
>k21_2_2560757_Mooglevirus_32-12
GTTCCAATGGTCTACTAAGTAATCCTTAACAAAACGCTGAATACCAAAAGCAACTACACC
GTCAATATCAAGTGGAGTGTTAAACCACTTATCACCACGAGGTGTAAGGTTCAGCATAAG
ATACTGTGTAGCACTTGGGTACTGGTAGATGTGGCCAGATTTATACGCATCGGCATTAAT
TGCTGCTGGTACTGCATAAAGTGATTTAGACATGTTTTAATCTCTCTCAAAGTGGGGCTG
AAAAGCCCCACTTTGA
>k141_6_1985290_Suspvirus_32-12
GACAGAAGATGACATTCACTCACAGTACATCATGAACTGACCATAAGCACGTTTAGCAGT
ATACACAGCAGGGAAGCTATCAGTACCTTTAAAGCTGGTCAGGTGACCTACAGCATTGAA
AGCATCATCTGTGAAGCCAGACATACCACGCATTGCAAAGTCA
>k141_7_2732701_Teetrevirus_32-12
GTCCACCACAGGCGCACCCTTCGCGCCGAACTTCTGCGAAAGTTAACCGAAACGTTTGGC
TCGTGGTATCAACCGAAAGGTGGTAAGGAACTCTTCAAGCACCCACGTACAGGCAAGCCG
CTTCCGAGTTACCCTCGCGTGGTCTATCCGAAACAGGGTGGCGTGTATAAGAAGCCTCGT
AATAAGGCACAGCGCGAAGGTCTTGAACCTTGCGACTTGGACACGAGGGATTACATGGAG
GGTGCTCCGTACACTCCGGTCGAGTTCGTTACGTTCAAGCCAAGTAGCCGTGACCACATT
CAGAAGAAACTACAGGAGGCCGGATGGGTTCCTGAGAAGTTCACCGAGAAGGGTGCGCCT
GTGGTGGACGATGAG
>k141_5_2732699_Teetrevirus_32-12
GAGAAGACGTACAGGAGGCAGTAAGCCTATGAGCTATGACGTATGGAATTTCGGCGACAG
CAACGGTCGATACTCTGACCTGACTGCCCGTGGCATCTCGAAGGAGACATGCCAAAAGGC
TGGCTACTGGCTGGCGAAAGTGGACAACCGAATGTATCAGGTTGCCGACTACCGAGACCA
GAATGGCTCCATCGTGTCACAGAAGGTGCGCGATAAGGACAAGAACTTTAAGACCACCGG
AAGCCACAAGAGCGAT
>k141_4_2732711_Teetrevirus_32-12
GTCATGTCGTTGCCTTGCGGGTTGAACATCGGCACAGCGTACACACGACCGCGCCAGTCC
ATGTTGTAAGGGAACCAGATTGCTTTCTTGTTTGCAAACTTGTTGGCCTGCTCCAGCATG
AACTCTAAGCTGATACGGCGAGACACTCGCGCCTTGTCCAAGTGGAAGAAAGCCGCTGCT
GGTGTCTACCGCTTGGAC
>k141_8_2732699_Teetrevirus_32-12
CGAGTGTCTCGCCGTATCAGCTTAGAGTTCATGCTGGAGCAGGCCAACAAGTTTGCAAAC
AAGAAAGCAATCTGGTTCCCTTACAACATGGACTGGCGCGGTCGTGTGTACGCTGTGCCG
ATGTTCAACCCGCAAGGCAACGACATGACGAAAGGTCTGCTGACCCTCGCTAAAGGCAAG
CCAATCGGTGAGGAAGGTTTCTACTGGCTGAAAATCCACGGTGCGAACTGTGCGGGTGTC
GATAAGGTTCCTTTCCCTGAGCGCATCGCGTTCATTGAGAAGCACGTAGACGACATTCTG
GCTTGCGCTAAAGACCCCACCAAGTGTTATTGATT
>k21_0_2733665_Przondovirus_32-12
CCTCTGCGAAATCGGATGAGCGTAAGATGATTGACCGCCTCATGACGAAGCTCAAAGGGT
TCGCTAAGTCAACGGGTGTTGTGCTCGTAGTGATTTGTCACTTGAAGAACCCGGAGAAGG
GAAAACCACATGAAGAAGGACGCGCTGTTTCTATTACTGACCTACGTGGTAGCGGTGCCT
>k141_6_2732711_Teetrevirus_32-12
AGATGTTGCCAGTGGTACACCACAGGAAGTCAACGTCCGGGATAGTCTTGAAGTCCTTGT
CACAGGAGACCAACACAGCCTTCTTGAAGCCGAAGACCTCGTGACCAGACCCAATGATGC
CCATAACGTCATCACCTTCCAGCATGTCCTCTTTGATGTGAATGAACTCATCGCGCTCCC
ACAGCTTCGCTAAGAAGTCACGGTAGCCCACAGGCTTACGGGTCGCCTTACGGTTCTCCT
TATAGGTCTC
>k21_3_2732714_Teetrevirus_32-12
AAGCCAAGTAGCCGTGACCACATTCAGAAGAAACTACAGGAGGCCGGATGGGTTCCTGAG
AAGTTCACCGAGAAGGGTGCGCCTGTGGTGGACGATGAGGTCTTGGAGCATGTACGAGTG
GATGACCCTGAGAAGCAGGCGTGCATTGACTTGATTAAAGAGTACCTGATGATACAGAAG
CGTATCGGTCAGGCAGCAGA
>k21_1_1450169_NA_32-12
GCTGGCGGAGTTGGGCGATCACCGCCCGCAGCGCCCCGACGATGCGGTCGTGCTGTTCGA
ATAGGTCAGCGGCTTTCTCGGCGTACTCGACGATGGAAACGTCGCACAAGAACGATTACA
TGGATTCCGGCCAGGAAACTTACCGAGCCT
>k21_0_1273707_Hollowayvirus_32-12
CTGGCCGTGGCTGTGCTCGTCGTCGTGCTCCGGCGTCCATCCCTCTGCCTCGACCTGCCG
GCGTCGCTCGGCTTGAACATCGAGCCATGCGCGAGGCACGCTGTGCTGAGCCTGGGTGGT
TTGTGCAGCCAGTTCCACGGCAGTGTCACA
>k21_5_1985304_Mooglevirus_32-12
AAGCCAGTAAAAGACACTTTCGAATTTCGCTGCAATGACAAGTTATTTGCAGTCATTACG
AAAGGGGAGGATAAAAAATATTATGTACATCGCCAAAACGTTAAGGTAGTAACAGCAGAT
AACTTTATGCAAGCTGTTGCAACAATCCTCCCTGATTTTATGGCACTAGTCGCAGAACTT
TGTGAA
>k21_3_1985304_Mooglevirus_32-12
GTACTTTATAGAGTTCTGATAATTTCGTCAAGCTCTTTTTCCATATCTTTTACAGATTTT
TCGTGTAGCTTTATCATGTCATTAATTGCTTGCCCTAACTGAATGTTAAAAACATCTATC
TAAGCGAGACAAAAGACAGTGATTTTAACAT
>k141_11_2732701_Teetrevirus_32-12
GGGTTATTTCAAAAAGCGGCAGACAATCATGGGGTCTCCTATGACCTGCTTCGTAAATTA
GCATTCAACGAATCCAGCTTTAATCCAAAGGCCAAATCCCCAACTGGCCCGAAGGGTCTC
ATGCAGTTCACCAAAGGCACAGCCAACTCAGGGTTGTAACGGTCATCGTCATCACCGTCA
GTAACCTTTAGGCCAAGCGCAGTGGCTGTACC
>k141_15_2732701_Teetrevirus_32-12
TGAACATCCTCAAGCAGCACTTTGACCTCAAACGTGAAATCATGGAGAACCCATCAATCT
TCGGTAACACCAAGGCGGTCAGTATCTTCCCCGGCTCACGCCACAAGGGAACCTACGTGC
CAAACGTGTACGACCGCGCTATCAAGATTGAGATGGTTAAACGTTACGGTAATGATGGCT
TGCAGCGAGCAATCGCGGAGTCATGGTTGACGTCTTATCG
>k21_0_2732708_Teetrevirus_32-12
CAGCGGCTAACCCTTGGATTACCAACAAGCAACTGTCTGTGTACCAGCAAGGTGATTCAA
TCTACATGATGGACACAACCGGACAGGTTCGCATTCGGTATGACCAAGAGTTGCTGCTGT
GATTCCCTTAATGGCTTCGTCCAGAATGTT
>k141_13_2732701_Teetrevirus_32-12
GATGCCGCCGAACGCCTCCAAGTCCCCCTTGCGAGGACTGTTAGCTACGTCCATCAGGTT
ACGCATATAGTTACGACCTTCCTCAGAGATTGAAGCCCAATCGCCTTTGTCATAAGCCTG
TATCTGTGGAGCACCGTTGCGCCCCTCGCCCTGATTATACTCAAAGCTGCCTTGGCG
>k21_1_1985726_Przondovirus_32-12
CGAAATGACCTTGTACAAGGAACTCGAAGATAACCGTGGGTACACCACAATCATCTGGCC
TGCGCTCTATCCGCGTAGCCGTGAGGAAGACTTGTACAAGGTCATTTCGGTTTGAGGCGT
GCCAAGGTAGATAACGCGAGAAGTCGGCAGCGGTTTCAGAAGCGCAGCAAATTCCTGCAC
CAGAGTCCACAGCTTCTCACGGGCACCTTGAGTTGCG
>k141_6_2732699_Teetrevirus_32-12
AGGTCATCCGGTGAGGTTCTCCGCGTGTTCACACGCTCAGGGCATCCGGTGGCATCCAGA
ACCTTCGAGCATAGCGACAGCGATGTACAAATCAACGCGCAGACTGCATGGCTCCGTAAG
GTTCACAGCGATTTGAAACACTGGAAGTAATAACCCTCACTAACAGGAGAATCCTCAAGG
TCACTTTAACGAGTGGCCTTTGTGATTCGAA
>k21_0_2732710_Teetrevirus_32-12
CAGACTGGAACCAGCGGAACCCAACGGATGTACCGTCAACGTTACCCTCAATGTAGTCCC
CGCCACGGCCTGTGTACAACCGGACACCAGCAGGCGGCTTGGCGAACTGGTATCGGTCAT
TCAAGCAAGCCCATAAAGAGCCACCTACTCCACTCCATACGCCACCGCTAAGGTTCCCAT
CAGGGCAACGCGGCACTTGGCCCTGAT
>k141_4_2732699_Teetrevirus_32-12
CTGCCGAAGAGTACCCAATAAGTGACGGGTTCATTGAGACCTGCAAGGATATCCGCAAGT
TCTTCTTAGGCATCGCATCGTTCGATTGTCACAGCGGGAACATGATGAAAGACCAGATGG
GACGCCTGATTATCACAGACCCGGCTTTAACTTGTCGTCTGCGCTGAATGATACCGGG
>k21_1_2732712_Teetrevirus_32-12
CTCTCTCGGTAAGACCGCAGAGAGTTGAGGGACGGGCGTTAGCGGTTGACCATTGCCACG
CCACTGGCGCTGTTCGTGGTCTCCTTTGCTCTGCCTGTAACATCGCTCTTGGGAAGTTCG
AGGACGACACCGAGCGTCTTCGGAAGGCAATAACATACCTAGGAGGGAATTGATTATGTG
TTGGATGGCAGCAATCCCAATCGCCATGATGGGTGCCCAAGCTCTGAGTAG
>k21_2_2732712_Teetrevirus_32-12
CAGCGTGAAGAGATGTAAGAAATGCGGAGAACTTAAGGCTGTCTCCGAGTTCTATAAGGA
CAAGAAGAGTAAGGACGGCCTACGGAGTCACTGTAAGCCCTGTCACTACGTGTATTACAA
GAAGGACTACTCAAAGGCGCGAGAGTTTAA
>k141_0_2732711_Teetrevirus_32-12
CTTTAGCGTACACCAGACCAGCAGTGTGAGTCTGTGATTTGTATACCAGTACGCAATCTT
GCTCCCACTCATTGCAAGCTAAGCGTGCAACATTGAGCGCCTGCGCCTTGTCCTTGCAGC
GTACACGAACCGTTTTTTCCTCAGTCGGTGCGCTTGCGATTGCCTCACGATAGCACCCTG
TCAAATCGGTTGACTCAACGGAGCCATAAAGACCCGGTGCGGCACGTAAA
>k141_1_2732711_Teetrevirus_32-12
GTTCCTCAGAAGCCTTTGCATTTGTCTCAGAGGACCGAGCTATTGATGAAGCCAACAAGC
TGGGTAACTGGAACAAGCTAGCAGGAACCGTCGATAAGGTATACGCTCCGGGCGAAGACC
CTGAGAACCCTGACGCCCCACTAGGTAAAACCATCTGGAGCTACGGTCTGGATGCTCCCG
TTCTTCGTGCCTATCAAGGTGCGAGTATCGGAGCTAAATGGGATGGTAAGGACACAGGCC
CGTTCATTAACTGGTATCGTGGTAAGGGTGAGCTTGCCGGGACGCTTCGAGTTCATTCGG
A
>k141_7_2732699_Teetrevirus_32-12
CTCCGTGGTTTCTCGTGGTTTGAATTGAACTTTAGCCATTTTTCTTTACTCCTTTCTTAG
TCTTAAATTTATCGAACGGAACCTCCTTCTTGGGTTCTTTGAGCCACTCCACCGGAATTA
GCTTGTCAGCAAACAGAATGCCATGCTTCTCACACCACTCACCGTAGCTTGTTGGAC
>k21_4_2732712_Teetrevirus_32-12
ACCGAAGGTAGCCAGTTCGACCAGCATCACGGACTCCAGTTGCAGCTTGACGCTTGCGCC
CACAGCGGTGTTCCACTTGTACGGCACCAGAGAGTATTTAACTTTCAGCTTGGAGCCACC
ACCGATAATCGGCACTTCCTGAATCTTCTTGCCTTTGCTATAGACCAAGCACATCAATCT
GGTCGTGGTCGA
>k141_0_2732699_Teetrevirus_32-12
GGGTTCGGTACGATTCGATTGCAGAATCGAGAATGCTCCGTGCCTTGGCGTGGTCACACT
CAAGAGTCCAAATGTCGTCTCCCCAATCCGTCTCAACTTCGGCAGCAGCCATTGACTGAT
ATACCAACCAGTCACCATCCATGACCAGCACTCCCTTCTCCACAGGCTTACCTTCACGCA
TCTCCGCGAAGTCTTTCAATGTGATTAGGCTCATTCGTCATCCTCCCCGTAAACCATTGG
GACGGATACTCTGATGCAGTCGAAAT
>k21_1_1984787_Elvirus_32-12
TGCAATTTTGCATTTTGAACTCCTCACCATCTGGGATGGCTACTATACCAATGACTATAA
GATCGAGAAAGATTTGAGGGAAATGATCGCGGATATTCTCTTCAATACCGGGAGTTATGT
GCTGTTTAACTTGAATCGACCAGGTCTCG
>k21_2_1984787_Elvirus_32-12
AGAACACCTGGGAATACGCCACCCAGCAGAGAAGTCACGAAAGAAACCATCCTGGAATGG
TGGAATTACGCGTTCCGTGAGAATGGCGGTCCTGGTTTTGATAACGCCTTGCCAGGCCCT
AGAATACGAAATCCACGTAACAGGTTTGTCAAGG
>k21_0_1984787_Elvirus_32-12
CCATTCATTAATCCTCCTTTACAATCCCGTCTTGAATCATTTGCCACCGGGTGAACATCA
CGTATTTCACTTTACCAATACGCTTGGCCACACAGACCTTATCCAAGCGAGTCAGACGGC
TGACCCCGGGAGGCAGCAAAGAGAACGGCGTAACCACTTCAGCGGCTGCTACCAGGTCCT
CCATTCCCCGGTACCAATTGATCCCCTCCCTGGATCCTGATTTTGGATCCATGGGTGAGG
CTACTAT
>k21_0_1924733_Kayvirus_32-12
TGTAGGTTCACAAGTAGCTAATAACGATGGAGCTACAACAGTATCTATTACAGGTTTAGA
AGCCGGAACAACATATGCTAAAGGTGACTTTAAAGTAGCATTTGCTAATGATTCAGGGGA
ATCAGAAAAAGTAGATGTACCTGAA
>k21_0_221915_Kayvirus_32-12
ATCTAAGCATGATTTACAATCAGCTTATCAATCTTACTTGAACATCAACACTGACCCTAC
TAATGCATCAGAGAAAGATATTAAAACTGTAAAAGACTTTGCACAAATTTAATTAACGCA
CAAAGTTGTGTTATATTATACGGTGTAAATAAAGACCCTATTTATATTCTTT
>k21_1_1924729_Kayvirus_32-12
ATTACAAATCAGTATGGGTAGGAGAGCCTCATAGCCCTGTAACAGAAAAGCTAATTAAAA
ATTCTTTTGCTGTAGATGTTACAATTAAACTATTAAACCAATATATTGAAATGTCTGAAG
AACCTGTAACAATTGTACTACCTGATAAAG
>k39_2_2560439_Felixounavirus_32-12
TTGGAGTTATCAAAGGTGTTTCTGATAAGGAATACTTTACAAATAGTTTCCATATGAATG
TTGCAGCAGATATTACACCATTTGAGAAGCAGGACTTAGAAGAGCCATTCTTCCACATCT
GTAGAGGTGGCAGAATCCAGTATGTAAGGGTAGCTAACCCAGAAACCTTTCAGCATCCCT
CTTGTAATACAACTTTTAAGTGCTGGTAAGTTTTCTGGGTTAGCTACCCTTACATACTGG
ATT
>k141_3_1965376_Felixounavirus_32-12
CTTGACAAGTTGACTAATGAGCTTGCTTCAGAAGTTGAACCACACCTTCCACCAACTATT
AAGACCAAAGGTAAAGTCACTGGAGAAGAATTTGCAAAAGCTTGGAATGAGTATGTTGAA
ACATTTGGTCATGCAGATGGACTGAAGAGAATTACCAAGTACCCTAAGACAAAGTATCGT
CAGCAGGTACGTAACGGTGAGATGCAGACATATG
>k21_0_1985308_Felixounavirus_32-12
TTTTACTATGATGTAACTTGATGCGCTATTGCCGCATACATCCTGATAAATTCTGCGCAA
ACGGCCTCCGTAGTATACTTTCCAGCTAGTTGGAATCTTTTTCCCGTATCCGGTAGCAGT
TTTTTGCAGTCCTGCAAGTTGCCAATCTAAGATATGTTGTTC
>k21_0_2732714_Teetrevirus_32-12
GTCTAGCTATACTGGCGAAGAAGGAGAAGGAGATACTGGCTGGACTGAACAAGACGGACA
GTCAGACTTCTAAAGGATGCCCGTGTGGGCATTCCGATTGCGATGGAATCATGTACCACT
AATTAACCCTCACTAACGGGAACAACCTCAAACCATAG
>k141_14_2732701_Teetrevirus_32-12
GGCAGCAATCCCAATCGCCATGATGGGTGCCCAAGCTCTGAGTAGCCAGAACAGTGCTGA
CAAGGCACGAGTGGCACAGACAGAAGCTGGACGCCGACAGGCAATGGAGATGGTCAAAGA
GATGAATATCCAGAATGCCAACGCCTCGCTG
>k21_6_331278_NA_32-12
TATGGACTTAAGCTCCATGTAAAATACAATACTAAGTATTTTAAAGCTGGATTCATGTTA
CCAAAAGGGAAGTATTCAATCTCCGGTAACATGAATATTTACTGTCTTTCTAAAGATCAT
CAATTTTCTCAGAATGACTCCTCCAGCTTTAATAAAGAAATTGAAGTCGTAGAAGATCTA
GATGTACATAAGATTAAATACGTTTTGCCAAAACGATTCAA
>k21_5_331278_NA_32-12
CTCTAATCTATGCATAAATGACACATGGGGGTCACCCCTTAAAGCTTTTTTAGACTTATG
ATAACTAGTAATCTTCATAATATAAACCTCATACGAATTTGCTGAATACCTATTTTACCA
TTATATCTCTCAAATACAAAAAGATTAGTATTTATGATCTTTAAATCTTTAAGATTATAG
ACAAAATTTTTTTGTGTATTTAGAATATTTCTTCTCAG
>k21_1_331278_NA_32-12
CTTCAGTAAGACGATCTGCAATTTGGATGTATCTTTCTTCTTCAGCTTCTTTCTTTTTAG
ACACACGGGCTAAGATAACGCCTAATGCTCTGGAAAGAGGGAAAGCTATTTCATCATGAA
TTATTCGTGAATTAGTAGAAGAATCACCAT
>k21_12_331278_NA_32-12
AAAACTATACGGAATTACAAGCATTGGCTAAACGAATCCAATCACTCATCTTATTAGAAC
CTGGAACTAATCCAGCTAATATTGAGATGGGTGTTGGAATCCGTAATTACGTTACTGAGT
TTATGGATGATATCACCTTAACTAGATTAAGTAGAGTAACTCTAGATCAAGTTAATAAGT
TTATCCCAACTCAATTAGTAAAAGATATTACCTATGGTAGAGGTAGTGGTG
>k21_0_1965383_Felixounavirus_32-12
CTTTACTTAGTGGGGAGGTTATCCCTCCCGTTGATTAGTAAAGTCCTTAAACTAGGAGAT
TCAAGAATGGCTATTATCAACGGTTTAAACATTGAAACTACTCATATCAAAGATATCAAA
GTTGGTGATATAGTTCTTTTTCACGGCGTAGAAAAGACTGTCACTACAAAGGATATTAAA
GAAGATTCATTCATGGGTAGGACTCTCTTCGGT
>k21_0_1965379_Felixounavirus_32-12
GTTATCCCTCCCGTTGATTAGTAATTTACTTGTTTTAAAAACCAAAATCAAGAGAAATTT
TTTCGTTTGTTCAATTCTTGGACAATTACAGCGTGATAATCTTTTAAGTCACTGATATTT
AAAGCATTTATCAGGGCATTATAATCATCGACAAGCTGAAAATCATCTCTGAAAATGTCA
CAAATCTGATAAGTACTTGCCCGGAATCTGTAGCTCATTTCTAGCC
>k59_0_292029_Kayvirus_32-12
TTATGGCTAACAGATAATAAAGTTAGAACTTGGGGTAATGCTAAAGACCAAATCAAACAA
AATTATGGTACTGGATTTAAAATACATGAAAATAAACCTTCTACAGTACCTAAAAAAGGT
TGGATTGCAGTATTTACAGAAGGTAGCTATACTCAGTGGGGTCATATAGGTATTGTATAT
GATGGAGGTAATACTTCAACATTTACTATCTTAGAGCAAAA
>k29_1_1920779_Drulisvirus_32-12
TGTCATTTACAGCATCACCCAGCGTGTCCAGAATAGCCTTCTGACCTGCCGTGAAGTGTT
CAGACTTCTTCAAGAACTGAACTACGTGCTGTGCCTTCATGTTCACGGAGGCGGTATTGT
TTCTAGATACTGGTATGCTTTCATCCAGTGCCCTAGTGAGAATTTCCTCTCCCTCTCCTA
CAGCCAGGGACGCTAATGTTACCGGAGTAG
>k21_2_1965379_Felixounavirus_32-12
TGCTTATAGAGATTCTTCTTAGTCTGCTCTAACAAGGTCTGTCTGTTTAGCATCATAGTG
ATTTCAAACAACCTACGATATACTTTACCAGAAGCTGAAGGAACCCCAATAACTTCTTGT
AAATACATTAAAGCAGGATAAGAAAAACCAGAGCTATGTTGACCTTGTTCTTGAAAATAC
CCAACTTGAGCATTAGCCGTATGCAAGTTCTTCATAGCCCCGACTAATTTAGCTCTCGC
>k21_0_2733606_Drulisvirus_32-12
GAAGTTGAAATCCAGCGTCTCCGGCAAGTCCTTCGGGATGTACTGTTGCAGCTCCTGCTT
AATCTCGCGGATGTGCTGCTCCTGCCCCTCTTGGTTCTTGCGGGCAATGGGCATGTTCAC
GAACAGGCCGAACCATTGACAATA
>k21_1_1980956_Drulisvirus_32-12
AAGAACTCCGGTCTGTATCAACTGACCGATACTGCTTTGGCTATGAAGGAGTTCGGTATG
GCTAGAGTGCTGCGCAGTATGCGTGACCAACCTTGGTTCAAGGAAGGTGCTGTAGCTATC
AATACTCCGGATATGGCTGCCCGTCTAGACACCAGCGGAAGCGCATCTCCTTCTGGATAT
TGCCCCGCAGCATGGTGTCTAG
>k141_101_1985291_Suspvirus_32-12
AATATTATCCAGTTCCCGTCTGGAGAAATTGGTGGTAACTTCTCTGAAGACTTAGTAAAC
TATGCTGAAGAGAATGCTTCCCAGATTGAGAACGTCATCTTCACTGTACAGGGTTACGAC
AAAGACACCTCTTTTGCCAGAGCTAAAGCAAACAAGGT
>k141_96_1985291_Suspvirus_32-12
CATACTTACCATCAATCACCACGTCAACATATTTCATTACTTCATGGTGAATTTTTTGGT
GAAGCTGGAAACCTGTCCAAAGCCAGATAGATTTCTAGCTTCACCAAAAAATTCACCATG
AAGTAATGAAATATGTTGACGTGGTGATTGATGGTAAGTATGATGCTTCTAAACCAACGA
ACAAACCGTATCGTGGTTCTGATAACCAAAACCTTTGGAGAAAAGAATATGGCTGGCAAG
GTGATTGTCAATGGAGA
>k141_31_1985291_Suspvirus_32-12
AAAGCAGAAAACTTCTTGCTTTCTAACTTACGTGCTGTGAAGTACACATTCAGTTTCTGC
TTAATACGTTCTCTGGCATTGTAGATTGCAGAGTGTACCTTACTCTTAGCTCTTGTCAAG
CGTTGTAAGTCATGCAGAACACTTGTAACGTCCTTATAAGCAATCGGTGAAGCGACATAA
GCCAG
>k21_2_1965383_Felixounavirus_32-12
CAAGCACATCTTTCAAATCATTTTTATAATTGGAGCTACTGATACTTATGTCAGGGTGTT
CAATGAACAAAGTGAACTCTACGTTCAAAAACTCCCAAGTAAGTGAAAGTGATAAGTACA
CTCAAGAAGAGTCACGTTATGTTGTCAAGG
>k141_23_1985291_Suspvirus_32-12
TTTCAAGTTTATCTGGGAAAGAGCAGAAAGAAGGCGAAGAAAGTGTAACAGCAGTACCTT
TCAAAGAATTAGTTGAAGCTTGCTTTGACCGTATTGATGAACTCGATATTGACTCAATGG
CTGCTTTGTTATTCCAAGGTGCAACTGTAGATGACTTCCCTCTAAACGTAGATAAATACT
TCCAAGCGAA
>k141_3_1985290_Suspvirus_32-12
TTATGCTACAGGCCGTGTGTATCCGTTCTTTACGAACAATGCTAACACTCACACGCCGTT
TAAAGAACCTTTGAAAATGTCTAACTTGTGTATGGAAATTGTATTGCCAGTTCACGGATT
CGAAGATGAACGTGACCTTTACAGTTACACAGCAACGTCAGCGTATTCATCTTCTGTGAT
TCTCCCTGCTACCAGACTAGCCAAGAAGCAAAGAGCAACTTCACCATCTTCTTTAGGTGC
TGTGTAACT
>k141_94_1985291_Suspvirus_32-12
CAGAAACTAAATGAAACTATCGCGTCTCATGCTTCTGCAATGTCAGAGAAAGACACAGAA
ATCACTAAGCTGAAAGAAACTGCTGGTGCTGTTCTGGAACACTCTAACGCAATGGAAGAA
ATGGGTAATGACGGTGAAGCAGAACTGGTTGACGAAGAAAAACCTTCTGAAAACGCATCT
GATGACACCGCAGAACAACGCAAACTGGCTCTCCAGAATGCTTTGAAATCTCTTATCAAA
TAAGGAACACAAATAATGGCATATGAAGGTTTTACTCACTTAGGTAACAGAGAACCACTG
AATGATATCATTCTTTGGGAACAGATTACACCAACAGGTCACTCTCGTAAAGAGTACGCT
CCAGTCGCTTCT
>k59_1_1965385_Felixounavirus_32-12
CTGAAGGTTGGGTTCCTCCGAAGACAGCTAACAGGATACTTGGTGAACTTCATATATTCA
GGTACACCACGTTCTTTTGCAAGTCTTAATGAAGCCTCATGCAGATAGTAAGAGTGCATC
TCTGCGAGTTCATGTAGCTTCGTTTTACCTGCTCTTGAAGAGTAGTTCACGTAGTTCTTC
GCAAGGTAATGAGCCACATTCGTAAGACCAATCCCAACAGAACGACGTTTCTGAACGTGG
TTACGCATTGATGGATACGGATAGTCCATAAGGTCAATAACGGAGTCAACCATTGCAAGA
GCATAATAAGCAACGTCAGCG
>k141_11_1985291_Suspvirus_32-12
AAATTGCCAACTTCTTTATGACCTGCAATCAAACGGAGTAAGGGAACTCTCAAGTGACGA
ATATCGTGCTCTTGCTGCTTGTGGTCGTTCTGCAAACACCAGTAAAGGTCAGACAACTTT
TAGTGATGAAGCTGAAAGGAATGCTGCTCAAGTTCTTAATACAAGTCCTGGAAGTGGCAA
GGCTATGCAGAAGTATTCAGTCAATCCAAA
>k141_32_1985291_Suspvirus_32-12
TTCTCAACAAACTTTTTGAGTTTGCTGCTAATGTCAAGATGTATTTCTAGAATCTCAAAG
ATTACCCATGCTAGCATAGCACCAAACAAAGCACCTTGTTTGATATCAATAAACAGGTTC
ACAAAGAAGAAACCCAAGACAATCATCGGTGCATCAACTGTGAAACCTTCCCACAAACGC
TTAAGCATTATTCACCTCTGCCATAAAGTTTTGTAGTGTTCCAACCGGAGTCAGAACATT
GCCATCAGTCTTCATGATGAATGGCATCTGACGAACTGTCAGGACTGATGGATATTGCAC
AGATGCCAG
>k141_16_1965376_Felixounavirus_32-12
CGACTATTCATCTGGGAAGGTGAGATGGAATGTCGGTTACCACCTTCTGGAGCAATCCAT
GAACCAAACATTGCCAGTTCACCTTTGATATCCCCTACACCACCTGAGAAGTCTTTAAGC
TTACCACGAAGATGCTCTTTCGGATGGTCTTCTGGGTAACGGTGACGAACACGA
>k141_0_1985291_Suspvirus_32-12
ATTTTCTTTACCTTTTTCAAAGAGAATGGCTGATTTCTGCAAAGACTGTTCCATCGAACT
GTTTGGACGTGACACAGGAGACTTAAAAGGTCTTATCTCTGAAGAAGAGTTCAAAGCTGG
TTATGCTATGCCAACACTCTGTGAAGGTTGTGGTGGAATCTGGGTAGACCATGAAGGTCA
ACG
>k141_55_1985291_Suspvirus_32-12
GTCAATCTTAGCTACGTGGTCATTTTTAATTTTGTTAAACATAATCTTATTCTCTCTCAT
TAAGTTTCATGATTTTATGGATTCTCTTCTCAGCATCTTCATAAGTCTCTTTAGTTAGAA
ACTTGATTGCTGCAATGTTTGCATTGTAGAAGAGTCGAAGCTTGGAGTCAATCCTTTTTG
TCATGACGTCAAACTTATGTTGAAGGTTAGCTTCTCCGTAGACCAGCCCACCTCGCGTAT
AATAAGTTTGTACAATATAGAAGCCAAACTCTTTTTCACCGAAAGTTTCAATATCTTTCT
TAATGTACTCAGAAGAGGTCTGGTAAACCATCCAGTCACTCTCTTTTGTCACAATCTTAC
GTCTGGTCTTTCCAGCTACTTTCTTCTTGGTGACATTGTTAAACTGCTTCTTACCCAAAT
AGTACTGTCCAGTCTTTTTGCAGTACACTAGGTAGACAAACCCAAAGTACTTAGTTGGGT
CAATTTCTCCACAAAGTGAAATCCAATGTCCATATTCAGGGCAATTGCCAAAACCTTTAA
TCTTCATTCATAACAGGCTCCCAACCATATTTAGCAAAGGTGAAATCGTCTTTAGGGTTA
CGCTCTTGATACGCTAAGAAGAAATGTTGTTCCATTAACTCAAGAGGTGTTTTAGTAATC
ATCTGACCATCCCACGATTCATAAGTGTATGACTCTTTCTTAGCGTAGAGTTCATAGATA
GCATCAAGGCATTCTTTATAGGTCTCTTTACCTTCCAGAGCGTTCATTACAGCAACTTTC
CCTACACCCTTAAGGCCAAAGTAGTTATCTGCGTTATCTCCTGCTACAGCTTGATAGCAG
AGGAATTTGAAGCCTACACCAACAGTCTTTTTAGCTTTTGGCTTAGACTTGATAGGGCAA
TCCCAAATATTACCTACGTTACCGTCTGCAATGAAAATCAGAGGGGCTTTCTCGTAAGTC
ATATCAATACAGTAAGTTCCTTCCGCTTGGCGAAGGTCTTTATCAATACTCATAAGAGCA
GCCTTCTTACCCATCTTCTCAGCTGACTCAATCGTTATTGCAAAAGCTGAG
>k141_71_1985291_Suspvirus_32-12
ATAAACTTGAAAACATCTGAGCAATTGTCGGTACAACAACTTTACCGAGTTTCATCGACA
TTTTAATACCATCTCTTGCACCTAGCAGGACAATATTCACTTTCTTACCATTAATAATTT
TTGATTCTGTCTTCATTGTGATTCCTTAAATTTCTTAGGTTCTATAAACGAAAAAAGGGA
AGACCTTTT
>k141_34_1985291_Suspvirus_32-12
TTGCAACAAACATCAAAAAGGTTAAACATGAGCGAATTAAAACAATTGGATAAGGTATTT
TGTCACGCTTACGATATCAACCCTCTGGCTATAGATATCAGTGCTGCAAGCTGGACAGAC
CTTATGAAAGAAGACTTTGCAGATACTGCAAGGGCTGTTGAATGAAAGTCTTTGAAGTCA
CATTCAACAGCCCTTGCAGTATCTGCAAAGTCTTCTTTC
>k141_41_1985291_Suspvirus_32-12
GAGATAACACCCTCTTCACCATTTGGTTTGACAATCTTGATAGAAGCATGGTGTTGAGAC
TTTTGATAAGAAATTACATCACGGCTATCTTCGTAAACCATTTTGCTACCCTCTCTCTAA
ACGAGCATTCCACTCAATATCCATCAGACGTTTGAAAGCTTTACCTCTTGGTGTAACATG
AGGCATTCCATCATGCACTGTGCAGTACAGAATATCACCTTCAGCTTTCTTACCATAACA
CTGCTTAGTCTTTTTGGCTTTCCTGTAGGATTCTGTAGCAGCAAGAATCCAGTACTCAC
>k141_61_1985291_Suspvirus_32-12
CTACGAAGAAGCTTTGAAGCGTCTTGCAGATATCGAGAAGCGTACTGGTGATGAATGTCG
TGTACGTGCTTCAATGATTGACGGAAAAGAATGGTACGCCATTGTCCGTGAATCTGATAA
GAAGATTATGAAGCAGTCTAATCTTCCTAAAGTACAGCTTGCAGAGTTCATCGCGGAACT
TGAAAGCAAAGAATTGTTCGTGGTAACATCTGACACATGCGTTATCTGTAAAGGTCTTGT
AGGAAGTTTGAAAGACCTTGGATTGAGTTACTTCACAGAAGTTCGACCAATCAGTTCGAA
AGCAGACAAAGACTTCTGCCGAGAAAACGGATTATGGCTTGCAGATATTGTTTACTATGA
CGGTGAGAAGTTCCATGTGACCTCATACCCGAAACTGAACTATGATGCAAATAACCTGAA
GAATTGGTTAAAAGGGGTTGGTTATAATGGATTCACAGAACATTAATACTGAAGAGGTGG
CTCCAAAGAGCC
>k141_7_1985291_Suspvirus_32-12
GTTTCCTCTTAATTTAATTTTTAAAGATATCCAGCATTGAATCTTTTAAGGCTTCTAAGC
GTTCCATAACTTCAGATTCTGCGTCTGAGTTACTTACTTCCTCTTTTAATCTATCCTCTA
AATCGTCGCCGTCACTATAGCACCAATCAAAGGCATAGCCAAGATAAAAACTATCTAAAA
TCGTATTCCCGTTTGCATCTACAACTTTTGCAGATAGACTGTATTCTGAAGCCTCTAAAT
CCCTTTCTAGTTCTTTCTGTAAGCTGATGTAAGCCTCGCGTGATGGATTTTCCCGACCTT
GTTCTGCATAGTCGCTAG
>k141_49_1985291_Suspvirus_32-12
AGGAAACTGATTATAATATTGGTGTAATTCCTGTAGAAGATACTTACGAAGAGTTAATGG
AGATGCTCTGTGCAATTCACCTTAGAAAACAGATTTCAGAGATTCCTTACGATGAGCGTA
ATTGGGATGAAATCAAGGTTGCACATGCTGAGTTGTCTGCTGGTCGTCGTATCCATATCG
TTGACCACCAAGGGGCAATCGACCAAGATAACCTGTTAGAGTTTGTTGACTATCTGGTTA
ACAGCTTAGACTGTAAGATTATCATTCTTGACCCTATCACACTGGCTCTGTCACGTTCTT
CTTCATCCGTATCAGAA
>k141_27_1985291_Suspvirus_32-12
CTGTAAGTGATATTGGTAACTCTGTTCCAGCAACTGAGCATTCTGTGATGTGTGCAAACA
TTTCATGGAATATGAAAGACCTGACAGAAGATGACATTCACTCACAGTACATCATGCAAT
CTGATGGTTTACTGGATGCTAAACGCTGGCGTGGTGAGGTTCAAACCTTTAAG
>k141_19_1985291_Suspvirus_32-12
CTTCAGTTGCTTAAGCTCTTTATCAGATTCGTCGTGAGCATTGTACATCTCAACAGCTTT
CTTGAACGGAATGTACTCACGTTCAAAGCTTAGGAAGCCTGTACCACAATAATGTGCATT
GTGTTTGTCATACATGAACTGGCACAGTGCTAAAATCTGAAGTTTACGAGTGTTATAAAT
CTTGCTCATGACAATTTTCCTTATTT
>k141_95_1985291_Suspvirus_32-12
AGAACCGTAAAGAGTTCACTATGGTTTCTCTTGGTGGACAACAAATGCTTGTTATGGAGG
ATATCAATCCTAAACGAGTTAACAGAGGTATTTGTATCAAGGTCACAGGTAAAGAAGAGT
TTATTGATGCTACGTACCTGAGTCACATCTTTGAAGGTGGGAGTGCAGTATTGAACCTGA
ATGAGTATCACATCAGTTCACATCCAATTAAGGGTGACCATATAATGCTTCAGGTAAGAG
AACGTCACAATGGATTCACACACTTCTTCCAGACGACTAAGACCTCGTTGAGAGCAATGC
TCAAAGA
>k141_78_1985291_Suspvirus_32-12
GGTGAATGACTGTGCAATTGCAAAAGGTGACTTTGAACCGATACCCATAGCACCGATGTA
GTCGTTTGAGTCATTCACCGTGTCAAGCTACGTAGATGGCGTGGTTAACAAGTACTCTGT
ATATCTTGAGAATGGTATTCCTCAAGTTACTAAACTGACAACTAACCCAACTACCGAACC
AAATGGTTTAGC
>k141_26_1985291_Suspvirus_32-12
CTTACACGTATAAACGTGGTGTAGATATGATTACAAAGGTAATCTGCTCAAATGACAAAA
TGGAAAGAACCACTATCAAGACCTCTATTTCATATAAAGCTGGTACATCCAGACAAAGTG
TTATCAGAGACTTGGTAAGCAGATTAGGTTTCACGCTCATTGATGAAGACCTTTCAAATA
TTCAAGGTTACACTTACAAGAATGGTTTTAGCGTCTGGGGAAGCACCGCAGAAGCACTTA
CAAAGGTTTGTGAAGAGAGTGGACTACGTTGGTACACCTTTAACAAACAAATCCGTGTAG
TGCCATTTAACGCTAAAGCTAAACAGCTTTCTTGGGAGATTTTCCCATATAACGTGATTG
ACTCTCTGCAAGGCTATTACAGAAGAACTAGAAAGGTTCTGAAGAAACAAAATAAGACAG
AGATTAAAGTCAAAACTGGTGTCCGTTGCAAGATTCACTTAGACGGTCGTATTAAGATGG
GAGACAACGTTACTATCAGAGAAAGTGAAGACTTCGAAGGTCAGTACCGTGTGAAAGGTC
TGTCTCATAGTATGGACTTCACAGGTGGTGCTTGGACAACAGAACTTGACTTAGAGAAGG
TAGAATAATGAAATCACCCTGACATTCTAGCTACGGGTGATTTCATTAT
>k141_2_1965376_Felixounavirus_32-12
GTTGTAATCTCACCTAAACCGTAACCACCATAAGTCAGCCTGTTTAAGTCTCCGAAAGAT
TCTGGGAATGGAATCAGTGGAATCTGACCACGATTCTTCATTGCCTCAAAACCATCTGCG
AAGTTCTTGATACCAGCAGGGCAGTAACGAGGTGCATTATAGATACGCTGTTTAAACCCT
TCCAGTACTGTATCTTTCTCTTTATAAAACTTAGTCCACCATTCGTTAAGGTCTTTGACA
CCTTCTGGATACTGGAATAAACGAACCTTCTCAATCGGAAGGATGCCAGCAGCCTCTTTA
GTGGCTTTTGCACCCGCTTCGTCGTTATCAAAGCACAGGTAAATCTCATCAAATGATGTG
ATGTACTGATAGTTATCCTTGATAGACTTAATGTTTGCACCTGATGGGACAGATACGTGA
CAGTAATTCTTACGACGAGA
>k141_4_1985291_Suspvirus_32-12
TTTTGAGAGTGCTTGGAATGGGGAACCCAAACCTTTAAATTCACCAGCTTTAATAACGTT
AATGGTAACGCCATTCTTTTCAAACGCTTTAGTTAATTCTTGGTGAACCATAATTACACC
GATTGAACCAACATCTGCATCTGCTGATGAAGTAATTGCATCACCAGATGCAGATGTTGG
TTCATCAGCAGAACATGCAAGTGCATACGCAGCGGAACATGCGAACTCATCAACATATGC
TACAATTTTCTTTTTGCCTCTGGAGGCTACGATGTGACGTGCTAATTCAAAACAACCTGA
AGCTTCAC
>k141_104_1985291_Suspvirus_32-12
GCCAGCAGTGCTATCTTTTACAGCCATTATAAGTTCTCCATCAAACGCATATCTTCAGAA
GTGTAGTAGTTAAGTTCAAATGCCTTATCCCTCCCAAAGTTATTTCTTGATGGTTGTAAG
TCAGTTCCGAAGATTTTTTCAACGAAGATTTCACCAGCTAAGGAAGGAATTA
>k141_92_1985291_Suspvirus_32-12
GGATAAGCTTAAACTCAGGTCGTGACAGAAGATACTCACGACAAGCAACTAAATGCGTAG
GGGTTACTGATTCTTTACGGTTGCCTTGATACTGGTGTTCAAGACCTTTAATGTCTTTGT
GTTTGTGTACACCTTTTTCAGTAAGGTAGCCCATCCAAGTTCGCTCTTTACCAACAACTT
TCAACCATTCCTGAAGAACTTGTTGAGTTGCCATAATAGCTTCTTTTTCACTCTTAGCTT
CTTTCCAAGATTGTCTTTCCCATTCATCTTCATCGAATGCAAGACCAAGTTCCTCTGTCA
GAACTCTCTGGTCAGATAGCCATTGATTAGCATCTTTAGCACTTTCAAAGGCATCAGACT
CTTCAGCAGTGAGTTTATTCACATACTTGTACTTTGTTTTCTCAACGACACAAGCTCCCT
TGTAAGCGATACTGTCAGAGTCAATAAAGACATGTGTCACAGTATCTGGGA
>k141_14_1985291_Suspvirus_32-12
ATGTTTAGCAGCTAAGTGGTTACCACGAGTAAAACATGCTGTATCGGGGTCTAACAAAGC
TGCCTCTAAATGCTTGAAAGCATCAGTTTCATAACGAGTCCCTACAAAGATTTTGAAGTC
ATCAAAACGGCCTAATTCAGAAATCTTACCCATGATACGAAGAACTTGGAAAGAATCTAG
AATGTTATCTTCAATTGCTTGTAAGAGGACAGTTCGGAAAGCTTTACGCTCACCCATACC
TTCTCGCATATGCGAGATGTGCGAGAAG
>k21_3_1965382_Felixounavirus_32-12
CCGTTGGCAAGTTTTAACAGCATCAGAAGCCAGAGAATTTTATGAAACAGGAAACCTACC
ATTATGATTAACCAACATCCAATCTTTTTAGGTGGTGAGCGAAAAACTTTTGACTCACTC
AACAAACACTATCCAAAAATCTTTGAACTGTACAAACAGCAGAAAGCACAAGACTGGTCT
G
>k141_37_1985291_Suspvirus_32-12
CTGATACCGTCTACGTAGAACACGGAGATTTAAAAATTACTGGTAACCAGATTAGAATTA
TCCCAGAAGATGATAAAGCTGGTCAGGTTGCACAGAGATTACATATCAGATGCCTATTAA
GGGCTGGAGAGGTGTTCTTTAACACGTCTGCTGGATTCCCTTATTTGCAACTGGCTAAAT
TTAAACAGAG
>k141_45_1985291_Suspvirus_32-12
ATGAACTCGCAGAGATGCACTCTTACTATCTGCATGAGGCTTCATTAAGACTTGCAAAAG
AACGTGGTGTACCTGAATATATGAAGTTCACCAAGTATCCTGAAGGTTGGGTTCCTCCGA
AGACAGCTAACAGGAAGATTGATACAAAACACGATGCAAAACTTCGTTATGATTGGGATG
ACTTAGCAGACCGTATTAAAGCAAACGGTGGTATTAGAAACTCTGTACTTGAGGCTTACA
TGCCTAACGAGAGTTCTTCACTGGCAACTAATACAACAAATGGTTTGTACCCAATTCGTG
ACTTCATCTTAACCAAGAAGT
>k141_106_1985291_Suspvirus_32-12
TATTCATCTTCTGTGATTCTCCCTGCTACCAGACTAGCCAAGAAGCAAAGAGCAACTTCA
CCATCTTCTTTAGGTGCTGTGTAACTGTAAAGGTCACGTTCATCTTCGAATCCGTGAACT
GGCAATACAATTTCCATACACAAGTTAGACATTTTCAAAGGTTCTTTAAACGGCGTGT
>k141_1_1965376_Felixounavirus_32-12
TGGAATTTTAACAATTTCGCTACAATTGTTTGAAATAAACGAATTTCCGTTCATTGGAGC
ATCAAGTAACCTGCAAATAGTGAAAATTCCATTTGACAGTTCATGCCTTTTAGGTGTAAA
GTTATATAACTGTGAGAATAAACGTATAAACGTTAATAGCGCTGAAGCTGCGTTCATTAC
CATTGACACAGCATTTCAATCTCCAATGACAGTAAACAAA
>k141_81_1985291_Suspvirus_32-12
CGGTACTTGATACTGGAGCTATCCCGAATGATTATACTTATCTTAATACAGATTTCGAAA
ATTCTGCACCTCTTGTTGTAACCCTTGTAATTAACTCAGTCTTGAAAGATGAACGTGGTG
GTATTATTGAGCGTGTTATCGTTGATGGTGAGTTGGTTTATGAGGAAGGACAGGAGCCAC
CAGAATACACTATCCATC
>k141_16_1985291_Suspvirus_32-12
GTTCTCACCTCCAGAGTTTCGTTTTCTCCCCAAGTACGGTAGCGAAGATGACCAAGTTTA
TTCTCACCGTTCAAGAACCATAAAGCTTCCCCAATAACTTGTCTGGTCAGAACCTGTTTA
GAGGTCAGTAAAGGGAAACCAGTACGCATATCAAAACGAAACTCTGGAGGTGAGAACGTT
GAAATTACAGAACCAGTTCGTGTTTTACGCTGCTCACCAACTGTTAAAACATGGTTCAGA
ATGCTCTTGTAACTTACGTCTGCTTGTGACATATCAGAAACGCCCTCTTACTTGTGGAAC
ATAAATGTTAAATACAACGCT
>k141_11_1965376_Felixounavirus_32-12
GTAGCTGGAACGAAGCCTATTTCCAGCTACCTCTAACGATTTTTACCAATCCTGCTTCAG
AAGCAGCAGAGAAACCCGCAAAACGGGTAACTTTATCTTTATTGGTTGGTTTGGCTCTTG
CACGATAACCTTTCTCGGCAAGTTTTCTGATAAGAGATGTTGCGTAGGATTTACCAGCAG
CGCCTGGGTCTTGAGGAATAAAGATACCAGTACGTTT
>k141_42_1985291_Suspvirus_32-12
GTGAGAATGAAGAACCAAACTTCCGTCGCTACAATGGTATTGTTTATGTGTTCTCACGGT
CACGGCAAGCACCACGAATAATCTGATTACGTCCTACAGTCTTTTCAGTGCCATTTTTGT
TTCGACGGTCACTGATAAGGAACAAATAGTTAGACATTTTGTTCTTAC
>k141_48_1985291_Suspvirus_32-12
ATCTGTCTTCATTATTGTGCCTCTGTAGTATCTGCTTCACCAGCAGGGTCAGTCCAATAA
TAATGGTGAGTGTGCTCGTTGAAACTTACACCTGTTGTATCACTGATAAAATCTGAACCG
TGAACTTCTTCAGTTACATAAAGGTTCTTGGAAATATGAACGTCGCCAGTAAAGTAAAAA
TTACCATCATCAGTGATTCTTAAAACGGAATCTCCGTAATGTAATCTCACTGCTGTAGGG
TCTGGGTTGAAGTTCTGGGTTCTTGTACCGATACCAACAAATGCTACACAGTCGGACATA
TCATGAGTTCTTCTCAGATTTGTTTCCATCTGTACGTTTTTATCGTTTACAACGAAGTCA
TCAAGTGGCAGCATAGAGAATGCTAACCAGCATCTGTCATTTGTTTTTACAGGGAATGTT
AAAGATGCTCCACCACCACTAGGGAATTGAACTGGAA
>k141_97_1985291_Suspvirus_32-12
GATTCTTTAAAAAAGAAGTTGCAAAACGGAACAGACTTAGATAACCTAGAAACACTGATT
AGCGATGTAGAAAGTTCATGGGAGAGACATTACTTCCCAAGGTCTGAAAAAGTTCTTGAC
TTTTCCTCTACAGAAAGCTTAAAGTTATCACGACAAACACTTAACAAAATGAGA
>k141_29_1985291_Suspvirus_32-12
GTGTATGGAAATTGTATTGCCAGTTCACGGATTCGAAGATGAACGTGACCTTTACAGTTA
CACAGCACCTAAAGAAGATGGTGAAGTTGCTCTTTGCTTCTTGGCTAGTCTGGTAGCAGG
GAGAATCACAGAAGATGAATACGCTGACGTTGCTTATTATGCTCTTGCAATGGTTGACTC
CGTTATTGACCTTATGGACTATCCGTATCCATCAATGCGTAACCACGTTC
>k141_24_1985291_Suspvirus_32-12
TTTAGCTGCTTTACGTGCAGTCTTACCAGTGCGAACACGTTTTGCTTCGTAGTGTGCAGC
AGATTTACCAGCAGTTGCTTTCAGTGAATCGCCAAATACTTTTTCAAACGCTTTAGAATG
TTTCATACAACTCTCCGATAAATTTCGTATTCAAATGTTTTGTCAGTCA
>k141_73_1985291_Suspvirus_32-12
CACAGTCTTACCAGTCAGGTCTACATCGTCAAGCAGACGCATACCTGTAATCTCACCAGT
CTTCAGGTCTCGAACCTTAGCCATTGTAACGTAAGGCTTATCAACCTCTTTAGCCGTCTC
TGCAATCTTCTTAGCTGCCCCTGCATCTGATGCTTCCAGAATATCCATCAAAAAGATGTT
GCAGCACACTATGCAAGTGAGCCTACCATTGATTTCTTGGTAGCACCAGATGCAGGGGCA
GCTAAGAAATCAATGGTAGGCTCACTTGCATAGTGTGCTGCAACATCTTTTTGATGGATA
TTCTGGAAGCATTTGAACAGGTTATCTGCAACGTCGCTATGAGCATCTAGAGCACAAACT
GCATCAAAATCCATTGCATTTACCAGATTAGCAAACACTTTTAG
>k141_76_1985291_Suspvirus_32-12
TGAGCATCGTGGCTACTGGAGCAACTGGCTATCAGTGGAAGAAAGGTGCTGACAACATCT
CTGGAGCAACTTCAGCAACTTACACAAAAGAGAATGCAACAACTGCTGACGATGCTCAAC
TCAAGAGTGTCACCTTCAGTGATTTCAACGTTTTGTGGTTGTGTAGTGATTACTGGTAAA
GCATTAACCGTCACAGTTGCAGCATTTGACGTTACCGTTGCACCACCTTCACCAGTCACT
ACACAAGTGTAAGAACCAGCATCAGCAGGAACTACGTTTGCTTTGGTGTAGGTTGCAGAT
GTTGCACCAGAGACGTTACTTGCACCTTTCTTCCACTGATAGCCTGTAGCACCAGTTGCA
ACGATACTCAGAGTCAGCGTTCCACC
>k141_5_1965376_Felixounavirus_32-12
GTTCTTATCAGTCATAAGTTTAAAGATAAGAACTATGTAGCTCCACAACCCGGCTCTCAG
GAAGTATTTCTTAACACAAATGCTGACTTAGTTCTGTATGGTGGTGCGGCTGGTGCTGGT
AAGACTGCTGCTTTGCTGATGGATTCACTCAGATTTATCGAAGACCCTAACTACAACGCT
GTATACTTCCGTCGAAACACGACACAGTTGCAAGGTGGTTTATGGCCTGCTGCGAAGAAG
CTTTTTGGTAAGTTCGGTGGTGTTCCACATGAACAGAAGATGACTATTGTATTCCCTTCT
GGGGCTACTATCAAGTTTACCTACTTAGAACTTGAAAAACACGCTGAAGGTCATCAGGGT
ATTGAATACTCAGCAATTTACTTTGACGAAGGTACACACTTCTCTGCGTCACAGATTTCA
TACCTGCAAACTCGTTTGCGTTCTGGTGCTGAAGGTGACTCTTACATGAAGATTTCCATG
AACCCAGACAGAG
>k141_83_1985291_Suspvirus_32-12
CGGCAATGTGACCATAACCAGATTCACGTAGCGCTTTCATCGTGTTTACTTTTGTTTCAA
ATCGTGTTGCGTAGTATTCACTATTTAAGGTTGTTTTATTCCCTTCCTTGTCAGTGTGAA
CGATATACATCACATGAAAAGGGCTAACATCCTCGCCGCGATTCCATTGCTCAAAGTATT
TTAAACACTGCATAGGCGACATTTTATCACTTACTTGTGTGGACCATGATGAATTTTCTT
TATCGGTAATTACGGTTACATGTGCCATTTTTGAATCTCCAGTTTAGGAAGTGGGCTTGA
TTGATACTATAGCTTTACTTAAAACGGTTTGCAATAGCTTTTTTCT
>k141_44_1985291_Suspvirus_32-12
GGCAGCAACCATAACTTACCAGACCTGTACCATCACAATCTTCACACTCTTCTGCACCAA
AATAGTGTTTAGCCAGAAGGTATCCAATTATAATCATGCCACCAAATGACAGAATTAACT
CTAACCAATAACCTTGCATAACTTCTCTCCAACATGTTTGTACAGAATGAAACTACGGTC
ATGGACAATACTTGAGGTAACTGCAAAGTTCTCTTCTAGCATTGCTTTGTTCGGATTATA
GAATCCGTCTAAGAATTGGTCAAGTGCTAATTGGTGATTTTGTGGAAGACCCTTCACATA
AATCTTCATAGAAAGTGTGGCAACTACTTCACCTTGAAGTTCATCTCGTGCTGCTACCAA
GATTTGGTTGATGAACTTGTGACCATCTTCAG
>k141_70_1985291_Suspvirus_32-12
TTAACTTTAGCCCCATTATAGAGTAATCTATACTGGGGCTAAAGTTAACCCGAGATAAAG
GTATACGTCTGAGGAATCTCCAGAGGGAACATCTCAAGAATCTTGTCTCTATCCCAATCA
GATACCATCACACCATCATTCATCACATACCAACGAATACGACCACATTTCTCAGGGTCT
G
>k21_1_1965380_Felixounavirus_32-12
CTTCCAAGCGAACTACGGTGAATTTATTGACTTCTTGGCATTTGCTCTGGAGGCTAATTT
CGGAAGTTTTTTCGAAGCAAGCATTTTCAAAAGCCTAACTTCTCAGTAAGCATGAGTAGT
GCTATGCAGACCCCATTGACTGATGGGGCTGTAGCAGCAACTTATGAAGAAGCAGATGAG
ATGAAATTTG
>k141_103_1985291_Suspvirus_32-12
GCCAGTTCGTCAGATGCCATTCATCATGAAGACTGATGGCAATGTTCTGACTAACTGGCA
TCTGTGCAATATCCATCAGTCCTGACAGTTCATAGTCCTGTCCTAACATTCTTACAACGT
GGTCAATACCACGAGCATTTGCAAAGTTCTTTGCAGTTTCACACTGAGGGCAACCAGTTT
TGGAGTAAATTACGTAAGTCATTAAGGAACCTCTAAATATCCTGAGTTTAAATCATCTAC
AACGGTATTCAACAAGTACGCACCGTTTTGC
>k141_2_1985291_Suspvirus_32-12
CCCTAATAACGTTTGGTCTGTTATTAGGGCTTACCCTTCTGACAACTCTAACGATAAAGG
TTTAAAACCTGACCAGCCATTCATTACAGTATATTGCCAAGATGCTACAACACCTTATGG
TTGGGTACTTGATAAATTCGTGGAAGATGATGTAGTTTGTTATCGAATTGCTTTTCAGAT
TCCCGTACTAATTACTGTAAATGGTAAAGGTGCTCACAGTATTATGCTGGAGCTAAAAC
>k141_90_1985291_Suspvirus_32-12
AGATTGTTTTACCTGAAGGTATTCGCCTGACTGATACCAGAATCCTTTATACTGTAGCTA
AGTTGAGAACATCTGATGATGTTGATTGGACTGAATCTGATATTGTGATGATTGATGGTC
ACGAGTACGAAGTATTTATGACAATGGACTGGTCAAATCAATTAGCTTACACATCCCATT
ATGAATATATCATTATTAGAAGGGATAAAATGAATGCAGTTAGAAACAGCAGAACTTGAG
AAAGG
>k141_43_1985291_Suspvirus_32-12
TTCCCTCTTTGCATACTACCCTCACTATACAATTGACAATTTTTATGAGTACTGTGTTGT
CAAGAACACTATTGCAAAGAGGGAACTGTCACGGAACTTCCCACGATTCCAGAGAACCAT
GTGATTAGAGTTGGAAGGGTCATACTGATGGGAATCAATGAACTCTTGACGTTCATCAAA
GTCAA
>k39_0_2560439_Felixounavirus_32-12
TTTCCTAAACTGGTCTACATCCATGACCAGACAAGACATGCTCTCGATATCTGTCAAGCA
AGACTGTATAACAAGGCTATTGAGTGTTGCTCTAAAGCAATGTACCCAGACTTCTTGAGT
GTATCAGGTCATGGTGCTGTTGCAGAAGCTTTTGAACGTTCTGGTAAGGTGATTTCACCG
ATGGGTTAACAAT
>k141_98_1985291_Suspvirus_32-12
CCTCAATAGGGTCTTTTTCATCAACAGCTTTCAAAAGCTCTTTGGCTTCTTCTAACATGC
AAAGTGCTTGACTACGCATTGAAGACCAGTACTCAGGTGTATACGGAGTCAACGGGGTTT
TACCACAACGCTGATTCCAAGTTAAAACGGATTCTCTGGAATTAAACATTAAACCTCCTG
AAATAGTTTCTGCTGAGACTCAATATAATCCAGTCGGCCTTTCAGTTCAGCACATGATTA
ACAAACGTGTT
>k141_5_1985291_Suspvirus_32-12
GTGTAAGCATATTCAATAGTACCTAAGTAGATAAGTGGTAAGTTGTCATATTCAATGACC
AAATCACCATTTGCATCTCTTTTAAATCCGGTTGTATAACCTGCTCTGAGCATCACTGTA
GCACCTACAGTTTTAAACTTAGAACGCATATCTTTATTCAGGTTGTAGATTTCAAAT
>k141_84_1985291_Suspvirus_32-12
GGCTTTCATAGCCTTTGAGAGACAACCTAAGCACCGTAGACTGGAAGATGTTATCAAACT
GTACACTTACCTGTCTGACCTGAAGATTAACGCTCCTACGCCTTATCTGAATGGTTTACG
TGCTACTAAGTCAGGTTATGCGTCATGCTGCTTAATTAAGGCTAATGACACTGCTGAGTC
TCTTGGTATTGCTACTAAGGTAGCTTATGATATGACCACGAAGCAAGCTGGTATTGGTAT
GCTGATGGAGACCCGTACAATTGGTGATGGTATTCGTCAAAACACCATTGAACACATGGG
TAAACTACCTTATTACAAACTTGTACGTGCTGCTGTAGAGGCTAATAAACAGAAGAGTCG
TG
>k141_46_1985291_Suspvirus_32-12
ATCTTTTCAGACACCTTTGGAAGTACATCTTCAGCAAGGAGTTTACCGTCCTTCATCATC
TTATCAAGTTCTTGTGGTGTCTTACCGATAGCGTCAGCAAATAGCTGTACAGCAATACTC
AAACTTTGCTGCTGGTGCTCAACCTTCTCTTGGATTCCAAGGAACTCAGGAGTTCTATAA
GAACGCTGCGATGTTCTCCCGTATCAGGGGTGCAACAGACGAAGACCTGAAAGGTATCAT
GGTTGCTTTCCAACAGATGGCTTCTAAGGGTA
>k141_12_1985291_Suspvirus_32-12
TTTCTCTGCTTGGTTAATCTCTGAAGGTTATGAATTAGTTGTCGATGCAGAAGACTTTAA
CATTGCTGACACAGTTAATTTAAAAGAGACTTACAAGACTGGTCACGTTGTTGTTAAACG
TATGCAGACAGCAGAAATTGATGGCGCTATCAAGACTCTGTACAACATCTTTGGAGGCAC
TGTAAACTCTAAAGGTTACAAAGTTCTTGATGAACACATTGGTTTAATCTACGGTGATTC
TATCACTCTGGAACGTGCTGAAGAGATTCTTAGCCGTCTTGCAAAACCCTTTTCAGCAAG
>k141_88_1985291_Suspvirus_32-12
AAGCAAGTCAACATCCTGAGTGACCATAGCATCAGAAACAGCTTCGTAGTAATCTGCCAT
CACACGATAATTGTAATCAGTGATACGGTCAGACATTTCCATGACGGTTGAAGAAGATAA
CGGTTTAGTCAACTCTCCAGCATCTGTTACGACTTTACGAACAATCTGACAAGCCTCTGT
AGAGACCTTGCTAAAGTCTGCTTCAGGCATCTTCATAGCTGATGCACCAAAACTCAGAGT
TGCCAGAATGACACCTACCATAAGCTTTTTCATTCCCCCCTCCTAACTCATCCGGTAGTT
CCTATATCAAATTTTATATTGCT
>k141_0_1985290_Suspvirus_32-12
GAAACCATAGTGAACTCTTTACGGTTCTGCTGCTTAACATACATTTCAAGTTTCTGCAAA
GTATCTTTATAGAACGGATAAGACTCCTTAACAAAGATACCTTTAAGTTGCTCTTTACCA
TCTATAAACTCTCTTGAATGCCTCAGTGACATTACAATTTGTTGAAGCTGGTCTCTGCAT
TCTGGTGAAAGATAGTTATCAATATCTTCCAAACTCAGTACCAAGTACTTTCTCTCTAAC
TTAAATTGTTTTTCCATATCTATCAAATCCTGAAAACATTTCTTAGTGATTTTTGACCAC
TCAGCAAA
>k141_93_1985291_Suspvirus_32-12
TGATAACCCAATTCTTGACTTCTTGGAACCGAAGTATCGTGGTAAGCTGGAAAACAACAC
TCCAGTAAACGTTGCACGTTTGAGATTTGGTAACTGGAAAGCTCGTGCAGAAGGTTCTAA
CTATTGGCAAAGGCAATGGTGTGAGATTGTTGATTCAGTTCCACCTGACGTATTTGACGT
TAGAGCATGGGACTTAGCAGCTACTTTACCTTCTGAAGTTAACCCTAACCCTGACTGGAC
AGCAGGTGTTAGAATGGCTAAATCTAAAAAAGATGGTTGCTATTATGTCATGAACGTAGT
AAGATTTAGAGATAGACCTTCT
>k21_5_2560757_Mooglevirus_32-12
GAGATACGTGGTAGTTTGTGAACCACTTGTAAAGGAAAGCATAAGAGCAGTTTCCAGATT
GAAAGAACGGTACGGAGCACCGGACTGTACAATTCCTTTAGCACCCAACTCTGAAGCCAT
ACCCATATCATAAATGGTCATCAGGTTTTC
>k141_30_1985291_Suspvirus_32-12
ATGAAAGCCAATAATTTGATTGATATGATTTTGTTAGGGGATAAGCAGCAATGAGTCAAG
AGATAGAACTGTTCTATACAGAAGGTTATTTACTTCTTCCAAGACCGAAAGATACTTACA
TGCGCATTGACTTTATGCCGATGGTTATGGATGATGTGATGTGTCATATCTTTATGAAGG
GTATCACAACACAATTGAAAGATACTGGAAGAGATTGCAAATTAAAGATTGACACTCATC
CAGAAATCAAAGAGAATCACTACACATGGTTCTTAGAAGATACCAAAGAAATTATGGCAG
TTCTCAAAACGAGGAAATGATTATGCAACTTCGCCCAACCAATCGTGGATTTAGTTATGC
AGAGTTTAAAGATTCGAATGGGGAAACCTGTACACTACAG
>k21_1_1985308_Felixounavirus_32-12
CACATCCCTTGTAAGGATGGAAATGCAGGTTCGAGTCCTGTGAGCAGCACCAATTTTGAG
GTCAAGTGAAAGACCGCTTGAGTCAACTGAAGACCGTAACAAATTCCACGGAGTTGAGTT
AGCGGCACAACTTCAGACCTCTTTTCATACTCGCTTAGTTTATACGGTAAAGCCCCATCC
TTACAAGTTGCTGAAGGACTTGAACCTTCTTCACC
>k141_28_1985291_Suspvirus_32-12
CTGTTCAAGCAGTTCGACGTTGAGAAGAAGACTGTTTACTTCGACCTTGACAATCCAAAC
GCTGATATCGACGCTGCTATCGAAGAACTTCGTATGCACATGGAAGATGAAGCTAAAGTT
GGTACTGTAATCAACGGTGAAGAAATTCACATTGTTGTTGACCGTCTGTTCTTCAGCAAG
CTTATCAAGCATCCGAAGATTCGTGACGCATACCTTGCACAGTAATCTGCTGCCAAGCCA
GCGGAGTCTGCTGTGCAAGGTATGCGTCAC
>k141_109_1985291_Suspvirus_32-12
GCAAAGAGACCTTTCAAAATCACTTTGTGGAAGTGTAGGGGGTCTTTCTCAAGCAGTGAA
TCACGAACATAACTTAGACGATAGTTAATACCTTCGTCAGTGTATTAAGAATCCTGAAAC
AATCCTTGATGAGATTAACCAGAATGCTGCTGTACAAGACCGTCTGAAGACTGTGAACAG
AGCACTGGAAGAACTACTTGACGAAGGTATTAACTATCGTCTAAGTTATGTTCGTGATTC
ACTGCTTGAGAAAGACCCCCTACACTTCCACAAAGTGATTTTGAAAGGTCTCTTTGCAGT
AACAGCCTTGGAAGGTGTATCATTTATGGCATCCTTTGCATGTACCTTTGCACTT
>k141_59_1985291_Suspvirus_32-12
ATAGTTTCAAGGCGACGTGTCAGACCAGAATAGAAGTTGTTGTTAAACATTCTTTCCATC
TGTCTCTGAGCAATATCAGGTCTTGGAGGTCTTGGGTTGCCACTTCCACCAGTAGGAGGG
AAACCAGTACCACCTTTTCTACCACCACGAACAGTGACTTTTCATCAACTTTCATAGCGT
CTCTTAAAGCCTTGTTAATTTCCTTGGCAGTTTTTCTACCTTGCGTCTCCAGTCTTTTAA
GAGATTTAACACCTTGTGAATCAAGGTTAAGGGAGTTGTTGAGTGCTTTATTGATTCTGC
CCGAAGCAGTCTGAGCGTTTTTTACAATTCTGTTTAATGCTTCCTGTGAAGACTTATTAG
GTTTCACGTCAAAGGCTTTGTTAATATTACGTTCGATTCG
>k141_114_1985291_Suspvirus_32-12
GAAACTGTTTATGAGGCAACTTACCGTGGCTAGAACAGATTGGGAAATAAAAGAACTTGT
AAGCGAGGCTGGCAATGGTTGTGAGATGTATATGATTCGTGGTCATGTACCAGACTCATT
AGCACTTGAGATGCTTAACCATCACACAAATGGATTCTACAAAGAACTCGGTGAACCAAA
TGTTGAACGCACTTGGACAAAACCAGTACCAGATGGCACAGGCAACTGTTCAGTCATCTA
TCACATTGTAAATCCTC
>k141_91_1985291_Suspvirus_32-12
CGATGCTTCAGGTGTTGAGAACGACACTGAGACAACAACTTCTGATGGTATTCCTCCGAA
ATCTTTCAAGATTGTCGTTGTAGGTGGTCAGAATGATAACGTTGCTCAAGCTATCTGGGA
TACTAAACCTGCTGGTATCAAGGCTTATGGTTCCATCTTTGGTACTGCATACGACCTTGG
AAGATTGGC
>k141_1_1985290_Suspvirus_32-12
ACCATTCAGTTCATCAAAGATTGATTGGGTAGTCCAATCCTCCTGACCATCTGGGTAGTG
GATGGCGTAGAATGGAAACTCTACATCATACCAACCAAACACAGGGCAACCATCTTGGTC
ATCACGAGTGTGTTTAAGGACACTTCCACTATTTTTAAAACGCATCCTCAGACTTCCATT
ATGGGTATAGATGACAGCCTCCGCATCTCGTTCGCCTAATGCTCCATGTGCAG
>k141_36_1985291_Suspvirus_32-12
CTGATGAACATTCGTAAGTCTATCGAGAACTTCACTCAGGGTGCAATCACTATCAAAGGT
GATAACCTGTACTACGGTGCTGTTCAAATGCGTTCCACTCTGGTAGACCGTATTCTGGAC
ATGATGAAAGTTGGCGATGATGGCTTTAAACGTCTGGTAGCATTCTTCGAAAAACTGATG
GAAAACCCATCCAAAGATTCTGTAGAACAACTTTGGGGCTTTGTGTCTCACCTTGATGTT
GAGATTGATGAAGAAGGTTATATCATCGGTTGGAAGAAAGTTACAACTCGTGGTGGTAAG
CTGTTTGACTCCCG
>k141_50_1985291_Suspvirus_32-12
TGGTGATAATGCTATCGTCAATCTTAATACCATCTTTACAGATAACCGAAATAATCTGCT
TCTGGTCTCGCCAAGTTTCTACAGTGTCGATAAAGTTTTCTACAAGTTGACCTTGACGTG
TGCGTAATAGGCTACCTTCGTAGCCCACTACAACAACACCAGAGAT
>k141_64_1985291_Suspvirus_32-12
ACGAATATTAATGGTTTCCTTGCAGGTGTCTTACCAGACTGGTTTGATGATGCTTGTAAA
ACTGGCGTGATTGATTCAATCGCAACTCCAGAAATGAAGGATGCCTTGAACAAATAATTG
GAAGATTAACCCTAAAAGGTAAGGGAACAGTTTGCTAAACTGTAA
>k141_15_1985291_Suspvirus_32-12
TTTCTCCTTGCATTACTGAACCAGTTTTGACAGATGATGCACAGTTCTACGTGACTACTG
CTTCTAGTCCTGATTGGTGGATGAAGAACAATGCTCTTAAGACTGTTGTTGAAGCTATCC
GTGAGCACATTCCTGGGTTTAGCCCTTGGCGTGGTGCTAAAGATGACTTTATCTCCATGC
TTGAGAATGAACGTAACAGACGTAGTGCATTGCTGCCTAGAAAATAAGCTTGAC
>k141_13_1985291_Suspvirus_32-12
CGAATATCCTCAACAACACGGTTCAGAATGTCAGCATTCCAAACACCCCACTCTTCAATC
TCTGGTTTACGAACACCAACACGAGCACCCCATGCAGCCAAACCATGCGCACCTTTGTAA
CCTTTTGGTGTAGGTCTATCCATCCACTGAACACGAGACTGGATAAGAGAATCCTGAAAG
AAGTCCCCCCAAGGTTTACACTTTGGATTGTCAAAGTTCCATAAGTCCGGTGCAAT
>k141_54_1985291_Suspvirus_32-12
CTCATCAGCAGATGCTGTGTAGAACATGTCATAAAGCTTTGGAGCGTCCTTGTAAGAGAA
CAGCAACCAATCTGTGTCGTACTGTACACACTGCCAGAAGTAATCATTTGCACCAAATGA
ATAATCCATCTCATTAATACGCTTAGAAGGAACCGTTGTAGGATGCTTCAAACGTAGTAA
ATCTTCAATCTGCGGGTCTATGGCAGTGTAGAAGATTTACTACGTTTGAAGCATCCTACA
ACGGTTCCTTCTAAGCGTATTAATGAGATGGATTATTCATTTGGTGCAAATGATTACTTC
TGGCAGTGTGTACAGTACGACACAGA
>k141_67_1985291_Suspvirus_32-12
AGGCCGTCTTATCAAGGCTGCTGGTAGCGGTGTTGATATTGATGGTGCAGCAGAGAATAT
TCGTCAGCAGTTTGGTATAGGTGAAGCCGATGACCACTATGATGATTCTATGCCACATTA
TGATGATGAAGTCTTTGACCGTGAGAGTGGAGAAGTCTACACTCAAGAGCAACGTCAAAG
TTCTACTATTCCACCAGTATTAAACGAAGACGGAGAAGATGATGACTGCCCGTTTAAAAC
TGACTGATGCGTATCTTAAGGAGGGCTTTACGCCCTTCTATGAAGAAACAAATTCAGTAA
AATTTAAAAAAGAGTGCTTGACTCGTATAGACAATTTCTGTAA
>k59_0_1965385_Felixounavirus_32-12
TTTTGAAATTGGCGGGTTAGTTGGATTTGAACCCTCTTCTCATGTTTTTCAGACACGCGA
AGAGGGTTCAAATCCAACTAACCCGCCAATTTCAAAAGGTGCTTAATGAAAGAGATGACA
GAACAAGGTAAAGAGATTTTTAATCTCCTGAAATCCGGTAAAGGGTTTTCTAACCCTCTT
ATTACTGGTGCAGCAATCCTTGGTGGCACAATTGCCGCTTCTACTTCATTAGTAAGCTCT
ATTAGCTCGGTATCAGACCCTACAGTAAAAGATAAACTTATTGCTGCTGGTTTGACTACA
GCCTTGTTAAGTAGCTTCTCA
>k141_75_1985291_Suspvirus_32-12
CGTTGAGACTCACCACGAGCAGTTAAAACACCGATTGCAGCACTCTGATGAATGCCTGAA
ATGATGTTGAAGATGTACGTAGGTTGAGCATCAACTGAATCAATCAAGTTTGTATACTGT
GACAGAGTGCCATCTTCCAGATATGTTGAGTTTGTT
>k21_0_1965382_Felixounavirus_32-12
GTGATAAGTACACTCAAGAAGAGTCACGTTATGTTGTCAAGGGTAAGACAGGCACAGACC
TGTCAAAAGCCCTTGAATTTTATCGTGATGGGTACTATCACTTTCACTTACTTGGGAGTT
TTTGAACGTAGAGTTCACTTTGTTCATTGA
>k141_52_1985291_Suspvirus_32-12
ATCGAACTTTCGAATTTCCATAAAATTCATTCTACTACCTCCACTTCAATCTTTTCATAA
GACATAACATATTCTGGACAGTGTTTGTAAATGAAGTCTTGCAAGATTTTACTATCTTGT
GCAGCAGTCATCAAGGCCACATACTTAGGATTCATCTTCTGGATGTAGCTGTAGAATGAG
ATATCACCAATCTCAGT
>k141_20_1985291_Suspvirus_32-12
TTGCTATTTACGGTATGGAAGGGTGTAAAGAAACACTCGACCAACTCTTCTCAATGACTT
TCTCTGATTTATTATCTCTGCGACAGTATTTAGAAATCCAGAGGTCATACAAAGAAGAAA
TTGCTTATAACGAACTTAGAAGGGCAGGTAAAATTTAATGGCACAATATACAGTTGATAG
CTTTATTGTGGAGTTGGGTTTCAGTGAAA
>k21_5_1965382_Felixounavirus_32-12
GATTATTTATGTGTAGTTCACAATTAGAAATCATCCTCTTGTCTTCTGTAATTTTGAAAG
AACAGGTACAGACCAATTTCAGAGGATGAATAGTAGATTGATTCTACCCTTTTTGATTCC
TTACAGTGATTGGTATTATTACCTTTCTTCGGTTTATTATATTTTCTCATTAAGTCTCCT
TTGTAGATAAAGGCAGACCTACAGCTTTAAGTAAGATGGTACAGTAATC
>k141_13_1965376_Felixounavirus_32-12
ATAAACTGTAGGCGGTTATCCTCATTGTGCATATCAGGTTCAAGTAAACCAAATGTCAAA
GTTGTGAATGCAAAGTCACCACGACTACAAGGAACTGTGTTAAGCTTCATCTCAAGTGAT
TGAAATCCTTGTATAAGTTCAATTTGAAGTTGTTCCATCACATAGTTGTAATGCTGGTCT
TTAGGGATTCCATAAGCCTCTGCTTTCTCAGAGTGGTAACGTAAAGACTTCTTAGCATAT
GGCACAAGAATCTTATCAATCTCTGGGATTGTAAAACCACCAAATTGCTGTGCAGTTGCT
GACAACACAACATCACCAATAACCTGTAAAGCTGACAGGACAGACTTAGGTTCACAGTAT
TCAATACCGGACATTTCAAAGCCACCTTTCAGGACTTTACCAATGTCAAACAGGCAACAG
TTAATACCACCAAATACCAAATCTCTCAGGTCATG
>k141_115_1985291_Suspvirus_32-12
AAGCGACATAAGCCAGCTTACCAAACATTGCTTCTACAGCATCTTCATTCCCTTCCAAGA
AGATACGTTTGCTGTAATCAGTACTGTAGACATAACCTCTTGAGTACTTCTTATCACCAA
ACTGGAACGTTCTTGCAATAACACCTTTATCAGTGATATCACAGTTTGAACTACACCATT
CACGAGTTACAAAGCGGTTAAACTCAATCCAGTGAATGTCAGTGATAGAATCTTTGAAGA
CTTG
>k21_1_1965383_Felixounavirus_32-12
TCCTGCTTCCCACTAGACACCTGCATTGTAGTGTACATACCAATTACACTGAAGATGCCC
ACAACAATTGCACCAATGTTATTTTTGAAAGCATCCTCTAACCACTTCATTCTTTCTCCC
CTTTAATAACTTGGAAAAAGCCTTTAAAGG
>k141_40_1985291_Suspvirus_32-12
GTGAGTACTGGATTCTTGCTGCTACAGAATCCTACAGGAAAGCCAAAAAGACTAAGCAGT
GTTATGGTAAGAAAGCTGAAGGTGATATTCTGTACTGCACAGTGCATGATGGAATGCCTC
ATGTTACACCAAGAGTTGTAAATTTTTTCATTTTACTTTCCCCGCATATGAAAAAGGGAC
TACCCTTAGTGAGTACTGGATTCTTGCTGCTACAGAATCCTACAGGAAAGCCAAAAAGAC
TAAGCAGTGTTATGGTAAGAAAGCTGAAGGTGATATTCTGTACTGCACAGTGCATGATGG
AATGCCTCATGTTACACCAAGAG
>k141_6_1985291_Suspvirus_32-12
TTTTCTTTTCTCAATTTCTTTTTCAAAACGGAATGCAACGAACTCTCTCATTTCGTCTAC
ATCCATTGGACAGATATAACTTTCCATCTCATACTCTCTATCAGCTTCCCACTTATCTTG
TGGGGCGTAAGGGTCAAAGACTTCATTCATCCTTCTTCCTCCGTTTTCTGGAAGTGTCAA
TCAATGAATCTATGTTTGTTGCTCTGACGTTTTCACGAGTACCATTAATATAGTCATCAA
GTGCTTTATCTACTTCAGAGTCATCTGCACAGTAAACTCGGAAGATGGCATAACCTTCGT
TGTCAAGCACTTCTCCATAGTTCTTCCTGCAATGATTCTTCTTCATTATTTTGTTGAAAA
ACGTACTTGTGTAGGCCTATGATATGAAGAAG
>k21_0_2560757_Mooglevirus_32-12
CTTGGAATCAGCGTTGTGGTAAAACCCCGTTGACTCCGAGTTAAAACGGATTCTCTGGAA
TTAAACATTAAACCTCCTGAAATAGTTTCTGCTGAGACTCAATATAATCCAGTCGGCCTT
TCAGTTCAACACGTTTGTTAATCATGTGCTGAATCTGGGACTCAAGAGCCTCCATTTCGG
ACTCCGTAGCAGCTTTAGCTTTTACGATTGCATCTTTCAGTGCTGCAATGTGGCTGTC
>k141_77_1985291_Suspvirus_32-12
AGGAGATTACCAGCAGCCTAAAGAGTTTAAATACAAAGATGGTAATCTCCTAAATCACAC
ATGATAAATAGCCTTGAACGGTGCTTATCGACTTGTGAAGTCAAAGCATTCTGCATATCC
GCAAAGCTCTTGTAAACAACAACGTGTAACTTAGTCATCACGGTATTCCCTGACGAAGAA
ATAGTTAACTTTGTTGCCACCAATAAGTAACTCGTAGCAGGTGTTCTCAAAAGGTGCTTT
TGAGGCATCATACGTAGTGTACGGTTCAGACACCTGCTTAGTGGTGAGTTTCTTGTTGGC
GGGATTTAAGAGGCCACCATAAAGTTTCTTGATAGCCTCTTCAACGACACTCCAAGTCAT
GTCGTCGGTTATTTCTTCGTACAGGTCGAACTCTCGTTCAAGAACAAAGTCACAAATCGG
AAAGACAACCTGTAAACGACTCATTAGCGAATTACCTGTGTGACCTGAATAGCTTCGGTA
ATAGAAATGTCACC
>k141_25_1985291_Suspvirus_32-12
TTCGCAAATCTGACGGTACAATCGTACCATTCGAACCAGAACGTTTAAACAAATGGGCTT
CATGGGCTGACAAACGAGGAATCATTTGGTCAGAAGTAACTATGGAAGCGATGAAACGTG
TTTATGAAGGTTGCTCTACCAAAGAGATGCACCAAGCTATGATTGATGTCTGTATTGATA
AGCAGACTCAAGAATACTCTGATATGGCTGGTCGATTGCTTCTTTGTAGATGATACCAAG
AAGTAAT
>k141_63_1985291_Suspvirus_32-12
CAGTCATATGTTTGAGGTCATCCAGACATTTCAAATCTTGAACAATCTCAAACTTCGGTG
CAGGAAACTCTTCATTCCCTAAAAGCTGGAATACCTGATTCATATGATTCTGGTAAATCT
GAGTATCACCAAAAGTACCAATCAGGTAACGAGGTGTATAGCCAGTCATCTTACAAAGTA
CTTCTAAGATAAAACCATAAGACGCAATGTTAAATGGTAA
>k141_66_1985291_Suspvirus_32-12
CTACAGAGAGTTTACCAAGCAGTTTCTGACAAGGTTTATGCTCTCTTCCTCCTGCTACAC
GGTAGACTTCAGCATCAGTTCCATAGGCTTTTGGGTAGCCCTTAGAAATCTTGTCAGCAA
TACCTGCACCCATCAGGTTCATGCAGTTACAACCGTGACCGATGATATCAAACTTACCTT
TTTCAAAGTCTGCGAAGATATCACCTTTGATGACTTTTACAATACCCATCTTACCATTTC
>k141_8_1985291_Suspvirus_32-12
GTTTATTAATCTTCACATGCTTGATAAGAGTCTGTTGACGATTGTTAAAATGTCTGACAA
AGAGCATCACTATGTGAAACGTACTGTAACTCGTGGTGTTGTAAAACTCATCAAAGTTTT
CTTTCACTTCTGTATAAGATACACCGTGTTCATGTACAGAAGCTTTGTAGAGTTTTAC
>k141_7_1985290_Suspvirus_32-12
TATGAATCAGGTATTCCAGCTTTTAGGGAATGAAGAGTTTCCTGCACCGAAGTTTGAGAT
TGTTCAAGATTTGAAATGTCTGGATGACCTCAAACATATGACTGCAAGTGACTTTATCGG
TGGTTTCAAAGACTATCGACATGCAGGGAAGATTGAAGCTCCCTTGTCAGTAGGTTGATA
GATACAAAAAAGGCTCCTTTTTACGGGAGCCTTAAACTTATTTTTTCTTAATGTGTTG
>k141_53_1985291_Suspvirus_32-12
TTCCATAGCATTCATAAAGAGAACACTCAGAGGGTTGTCAAGACCAGCGCCTAAGATAGC
CTGAGCAGCTTCTGTTGCGTCAAACCCGAAAGCTTCAGCAGAAGCAGAAATCTTACCAGT
CAGTTCAGACATAGTTTTTTCCTGTTCTTTTGCTTTCATCTGAGCAACCTGAGCGCGTAG
AGCCTCTAGTTCTTGCTTTTCTTGTTCAGTCATTTCTTCACCTGAATTGTTAACGTTTAA
ACTTACAAGGTTCTGATGAAGCTCCTGTAA
>k141_111_1985291_Suspvirus_32-12
GATAGCTTTGTTCACTGCACCAACATAACTTTCAACATCTGCAAGCAGATACTGTTCAGC
TTGTGCAGCAGTAATCTTCATACCCATCGTAACAGGTTTACCGCCAATACGGATTGTACC
GTACCCGATTGTTGGGATTCCAGCAGAGTCTTTATAGGCTTCTAGACGAAGCCCTTCAAA
GAACTTAATTGCTGCAAGCCCAACAATCGGGTACGGTACAATCCGTATTGGCGGTAAACC
TGTTACGATGGGTATGAAGATTACTGCTGCACAAGCTGAACAGTATCTGCTTGCAGATGT
TGAAAGTTATGTTGGTGCAGTGAACAAAGCTATCAAGGTTCCAACTTCTCAAAATGAGTT
TGATGCTCTCGTTGTA
>k141_74_1985291_Suspvirus_32-12
AGATGTTTGGTTCTACTACCTGAACACTATTCCACGTCCGGGAAAAGGTAAGTCAGTTGA
TAAGAAATTCCCAGGCAAAGACTGTAACTACAGCGTTTCGATTCTGGCAAAAGACGGTAA
CAAACTCTTTAAAGAGTTCACCAAGTCTAAAAAGAATCCTGATGGTTGGGATAAAGTTAC
AACTGAAGCGGTTGATGCAACCAAACTTCTCTTCGAAGTCATCTGCATCAACC
>k141_62_1985291_Suspvirus_32-12
ATACAGGCTCCTTCGGGAGCCTTTATCATAACCTTAACCGAGGACTTTAGCAAGGACATT
TGCAGCCATCGTTGAAGCTTTTGCAGCAGCAGCTACGCCAGCCTTGATAGTGCTATCCTT
AATGGCAGATACCGTTGCAGCATCAGTAAAGAGATACGTGGTAGTTTGTGAACCACTTGT
AAAGGAAAGCATAAGAGCAGTTTCCAGATTGAAAGAACGGTAC
>k141_117_1985291_Suspvirus_32-12
GACCTTCCAAGGCGTGGAGTTTAAAGCTGTAGTTGGACAGACAGACGTTTCAGCAGCAAC
TGGTAAAACATCTACCACAAATGATGGTGGGGCAACTTCAAAGAAGAATACGGGTAATAC
CACAACCTCATTAGGAAGCGGTAAACTAAATTGCCAACTTCTTTATGACCTGCAATCAAA
CGATATTCGTCACTTGAGAGTTCCCTTACTCCGTT
>k141_113_1985291_Suspvirus_32-12
TAAGAATCCTCTGCACCGACACCAATAACGATGAACTTCTTATTGAACAGTCGGTGCTAG
AGTGGTTCTATGTGGAATCTGGTAAAGACGAAAAGAAAGCAGCCATCAAAGCTCTTAAAT
ATTTACTCTTTCAAGTAGCCAAGATGGGAGATGAGAAAGTTGGTGGTGTTTACTTACGTA
ACTCTTCCAGATTCAAGTCTCTAAAAGCTGTCTACGACGACCTGATTAAAAGTTCAGTGT
CTGGTCTACCTT
>k141_112_1985291_Suspvirus_32-12
AAAGTTTGCTAGTATAGCCCCAGATAAAGAGCTTTACTAAATCAATCCTAAACTGGAGAT
TCAAAAATGAAAACTGTAGACCCCGCCTTGATGTTTGTCTGTAAATTCCCAATCTTCCAT
ATTGTGGCTCGCTTCATAGCAGTTAACAGCTTCATAAATGATAGAGAATTTTTCTTTTAC
AACTTCAAAGGTGGCGTCTACAGTTTTCATTTTTGAATCTCCAGTTTAGGTTAGTGATAA
AATCTCTTTATCTGGGGCTTAATGTATC
>k141_69_1985291_Suspvirus_32-12
CTAAGGGTCTGCAAAACAGACGTCGCTTAGAAACTTCTTTCTTACCATTGACTGTTACCT
TGTTCCACCACTGCATAGCTTCAGCACAGCCAGCTTTGTTGCCAGCATTGTGACGCTTGA
TGAAAGTGGAATCTCTCATAGCCGTGATACCGATGT
>k141_116_1985291_Suspvirus_32-12
AACTTACTTGACTTCGTAACAGATATCATGTACAGAGCATCTAAATCCTTGTACCATGCC
ATTGCAGAGTAATACAGTGAAGATGTTCTGTACATGATATCTGTTACGAAGTCAAGTAAG
TTACCAGCACCTTTTAACAGGTAACCAATTACTGTACCGAGTGCTTCAGCAGTACCCATA
GAACCTTGTAAGAACATTGCAATGGATTGTGAAAGCTGTGAAATACCTTCACTAGAGTTG
TTAAACAATGCAACTAACATGTTATCCCACATAGACTTCGCTTGACCCATTGAGGTAGCT
GTCTGCTT
>k141_35_1985291_Suspvirus_32-12
CTGATTACTTGAAAACCATTAATATTCGTTTTCAAGTAATCAGCAATTAACGCTGCTTCA
TCTGCAATCATCTGAGTGACCTCATTAGCATATGCAGTAATCTTAGCAATGCCCTGATTA
ATCGCTGTAACGGCTTGTGAGGCTAAGGAAGAGATAGTGTCTAGTCCTTTATTGATTGAG
TCTTTTAAGTCGCTTAGAACGCCATTCACAGTGTCTATGGAGGTATTAATCAAATCCATA
GCTTGTTGACCGTACTCTGTAGCTACTCCCATGATTCCACTAAACGGTGTACAACCAACT
TGTTCTCCTGCTGCACCCATAACGTTAGAGTAACCTTTAG
>k141_110_1985291_Suspvirus_32-12
AAACCATCTGGCGCTTGGAATTGCTCTGATATGGATGGGTTTTTTTATGTTTACCCTGCA
AATAAAATCTATGATTATGACTCATTAGATGACGATGAAATCACAAACGAAGGTTTACGC
AATGCTCTTGATAGTGCTACAATTACAGCAGCTATCCAGATGAAAACACAAAACATT
>k119_3_1675603_Mooglevirus_32-12
CGTTCCTATGCGTGTTCCAATGATTATCTTCAAAAATACCGTTGAAGGTTTCCATTGGGT
AGCTGGTTATCTGGAAGATGCTTTCTCTGCTGAAATCTGGAAAGCTTGTACCATTGCAAC
TATTGCACTGCATTACAAACGTATCTGTAAATCTTGGGCCGATATAACCTGTGACAATGA
CTTCCATCTCCCTTGGCAGTGTCATGACTTTGCAATGCGTGGTATGTCTGGCTTCACAGA
TTTCAGCAGAGAAAGCATCTTCCAGATAACCAGCTACCCAATGGAAACCTTCAACGGTAT
TTTTGAAGATAATCATTGGAACACGCATAGGAACGATTGTACCTTCC
>k141_57_1985291_Suspvirus_32-12
CTCAAAAGATATCTCTTACGGCTATGCAGTACTGAAACAGTTCCGTGACAAATACGGTAT
CCGAGATATCTTTTGAGTGAACAATGTGCCCTTGTAAATAGTCAATCTCTTGTTCAGTGT
AATCCATGTGTTCCCACAAACCCATTTGCTCCATCTTCATAACGAAGTTGAACAGTTGAG
GAACTTTTGTGAAACCACCAAAGGCTTCTTTGTAGATGATACCAAGAAGTAATCGACCAG
CCATATCAGAGTATTCTTGAGTCTGC
>k141_38_1985291_Suspvirus_32-12
GCTCAGGCTACAAGAGGACAGGCTGAATTTACTGGTACAACTGGTGCTTCAATCCCTTCA
ACAACAAGACTGAGAAGTACTGCTGGTAATATTTTCTATCCAGTTTCTACATTCACCTTG
ACACCATCTTATTGTGTTGAAGCAGTTTTAGAAGTTAACTCTTTACGTACTGATGCAAAC
TATGTTATTATTATTGATAACGTTGTTTTCTCTTATCAG
>k59_5_2734081_Alexandravirus_32-12
AGTACATCTTACGAGTAAGATGGTCGCGGAATGCACGCATAGCTTCTACGAAAATTGTCA
GGCCGGCAGCCCCTGAATCGTAGTTCGCTTCACCACTCAGGAATGCCTCACTGATCCCCA
TAGCACGCATCTTAAACTGTGCCGTCTGGTCCCAGATATCGGTAATCTTCCAGAAGTCAC
CACCCTGCCTGAACTCACTGATATTGACGCCCAGACGAGTAGTAATAATACTGCCGATGG
GATCGCTATCTGCCG
>k39_2_2560733_Felixounavirus_32-12
CTGAGTTCCACACAATGACTCTGCTGGAGTGCCATAGACGGCATATAAGAAACCATCTTC
ATTTTTAAACTCTTCAGTTTTCATGTTAATGTATGCCAGAACATCGTATGCAAAACTACA
GCTTCCAACTTCATGAAGCCGTTTACCCTCAGCAAGAACAGACAACTCATCAAGTGCAGT
CACACCGAAAGAAGCCAACTGATAAGGTTGGTTGGGATACTGTGAAATCCTTCACAGCTT
CTTTCGGT
>k59_0_2560725_Felixounavirus_32-12
GAAGATGGCCTGACAAAACTGAATGCTCGAAAACCAGCTATCGGAGCAAGGTTACTTCTG
GCATATCACGACGAAAATAGTTGGGAATGTCCAGAGGGTATGACACATGATATGAAAGCA
ATTGCTGACTGGATGTATGGACAAGCCTCAAACCTAAGTTTTTTGAAGCTTGTCCATACA
TCCAGTCAGCAATTGCTTTCATATCATGTGTCAT
>k59_0_694060_NA_32-12
CACAGTTTTAACTGTTTTTACTGGCTTCCAGTCTTTGCACTTCTTACCAATCTTTGCAAA
GACTGGAAGCCAGTAAAAACAGTTAAAACTGTGAAGTACTATAACAGCCATGTTGTTAAC
CACTTTGAACTTGAGTCAAGTCGCTACACAGGTTTGATTGATGCACCATATACACCAATT
GAGTTCGAAGTTTCTCGTATGACTCAGGTAGCAGTT
>k141_8_1965376_Felixounavirus_32-12
CTGGAATCCAACCAACTGATTTCAAGTAGTCTTTAACAACTGCTACCTGAGTCATACGAG
AAACTTCGAACTCAATTGGTGTATATGGTGCATCAATCAAACCTGTGTAGCGACTTGACT
CAAGTTCAAAGTGGTTAACAACATGGCTGTTATAGTACTTCACAGTTTTAACTGTTTTTA
CTGGCTTCCAGTCTTTGCACTTCTTACCAATCTTTGCATTCAACTCATTGCAAATTGCAC
GAGCATCCTTCATTGCTACAAAACCTTCCTTGTACTCTTCACCAGTTACGGAGTTGGTTG
GTGTATAGCAATTCCGCTT
>k141_16_2732701_Teetrevirus_32-12
AGAGCGGTCTCCACGTACTAGATACTCCTTACCATCGAGGTCGAACACCTTAATGTCTTC
ACCAGTGAACACCACGAAATACTGCTCGAACTCATCACGGTTGATAAGATGCACGTAAGG
TTGCGCACCCACATACCCAGCAGCGCCAAGGGTC
>k141_19_2732701_Teetrevirus_32-12
TCAGCGATAGCCTGACCGTCCACCTCGTTAACGTGTGCTGGTTGTGAGCCGTCTGGGAGT
TGAATAGCAGCACGCTCGCCCCCGTTGAACTCGATTGAGAGTCTACGCCCATATTGCCCA
CCACGAACATTAATCAGCGCATCGCCTTGGTCTTTAAAGCCCGGAAGGTTGACCGATTGG
TCGTTACTCTGCACAACCACCTTGCGGTTAGTCACAAAGGTATAATCTGC
>k21_2_1868596_NA_32-12
AGGCTGAGTACGATGCCGCAACCGCGGCGCGGGCAAATGCCTACCGCCTGGAGAGTGACC
CGCTCAAGACCGAGGCCGAGTTCGACGCTATCAAGGCCGGCGTGGAACCGGACTACCGCG
CCTGGGTCGCGAAGGTCGAGGAGATCAAGG
>k21_0_2733972_Carltongylesvirus_32-12
GACATTTGGTACGGGTCAGATGCTTTAACTTCTGAATCAACCAGACCTGTTGCCTTAGCC
ATTTCCATGTTGCCAGCAATGAATGCCAGATATTGAGTTCCTGAGCACTTAGCATCAAGA
CCAAAGCCAACACCAGAATCCTCCTAAGAAGCCATTCACCTATGTACGGCTGGCTCTGGA
TTGGTTTGAATTTGAAACCACTGGTAAGTGTGATTCTCGT
>k21_13_2734143_Sasquatchvirus_32-12
CACGGTGTAGGTGTTGCAGCACTCAATGCAGTATCTTCTCAACTACGCGTCTGGTCGATG
TACAAGAAAGGTTGTGCGTATCAGATGTGGCAGAAGGGTGAAGCTAAGTCCGGTAAAGAC
CCTAAGCAGGTTAAGTCGATTGACAAAGACGTTATGAGCCTGCTGCGTGAGAAGAAGCAC
AGCAAGTATGGCACGGTCGTCGCGTGGACTCTTGACCAGACAGTCGTATCGGCAGACGCC
AAGCGAGGCAAACAACTGC
>k21_0_2733622_Ghunavirus_32-12
TCATGTCCAGCAACAACATCACCGAGCACGAGCAGAACATGCTGGCTCTGCCGACCTCTG
TCCGTGATGGTGACGAGTCCATCGAGTCCATCGACCAAGATACTGAAGTCGGGCTGGGCA
CCGAGCAGGATCAGGAGACCGA
>k21_0_1980960_Certrevirus_32-12
TTGCGCCGCTTTCTCTACGCACTTGACGACCATCTGACCCACCGGGCAGTGAACGATAGT
ATACACGCCGTTCTCATCCGGATCACACTTGAACTTACCTTCCTTCACACAACGTCCTTC
CATGACCATCCCCTTCGCAAGGCAAGCCTCGAC
>k21_3_1980961_Certrevirus_32-12
CCCTGCTTTGCATTTACCGGACGACCACGCCATACACTCGGGAGATAAAACTCCGGCGTA
TCGTCGATGTAACGGCGAGACTCTTCATTCCAGACAAGACCAATCTGATGTTTTACAAAT
TGGCGGGCCATGAAGATCGGGGCTTTCACGCGGATGCTTACAGAGGTATGGGCCAAAGGA
CTCCAGTGATTATGCTTTGCGAGATAATTAATCAACTTTTTATCCTTCTCTACATCAATC
TCCT
>k21_1_1980961_Certrevirus_32-12
CCGGATGACCCGGTTTCCGACTACAACTACTACGAAGTTTGGGGCGCAACCCAGACTACC
GCAGATGTAGACTTCACCAAGTTGGGTGTTGACCCGATCGAGGTGCTGGAAGCGGAAGCT
CGTGCTCACATCATCGACTGGGCTGGTGAC
>k21_0_1920778_Drulisvirus_32-12
AGCGCCACGGTGCGTAGCTGCAGCGACTACATCTTCGAAGGTGCTTGCGCTGAGGGGTAC
GAAGGTACCGACACTAACAGTCTATGGAATCTGTCGTGCTACCTGGCTCCGCGTATGCGC
GCCGCTATCGAGGAGGCAAACCCTGCTGCTGCGGCAGTTATGTCGTACTTGCAGAACCTC
GCTAGGCGTGTACCGGCAAG
>k21_3_1980955_Drulisvirus_32-12
AACCACGCCACGCCACTCGGATGGAACCTCAGATAGCAGCGCCATCTTACCTAAGTCCGT
ACTGGTGCTATAAGCCTGTGCCCACAAGTTGATGCTGTTTACGTTCTCGCGGGAAACCTC
GCCGTCCTCGCCGAGCTGGTCCAATGTAGTCAGCGTACGCGCCATGTCCGAAGACATACG
CTTGTGCGCC
>k21_4_1051675_NA_32-12
CTGTGGCCTACGTCAGCTTCAAGCTGATGGGCTACAACGTTCATGTAATCATCAAGTTTG
TATTTACCGTCTTTCAGTACCGAGGTATAAGAGACGAAGTTGTCCCGGATGTTGTCTGCA
ATAACAGGGTCAACAGGAATCTGGTTCAGTTTGTCTGCCA
>k21_10_1051675_NA_32-12
CAGAGATTATCAAACTGGCAGCTTGGATACTGATTTGGTCATCGTGTGATTCCTCGCTCA
ATCGTGACACGAATAGTTTCGCTACGGAGCCGGTAACCATCAGAGGAAATGAACAGGATG
TCCATCTCTGCTTCACCTAATGGCCAATGCTCAGTGACAGGATGGCCAACCAGGACGTAG
CGAGTTGTCTTCAGGGAATCCCACTCTGCTGTCAGATTAGCAATCAAACCTTTC
>k21_2_1051675_NA_32-12
GACCACATTTACATCCAGTACATTTTTACTGACTGGAGCCTCGCTAATGGTCGGGGAAAT
CCTGGCTATCCTGGGTCTCGGATTCTTGAGTTTCCTGTCTCTCTTTTAAGTGTCCAGGAA
ACTGAAACATTTATCCGTCGCAAACTTGGGCAGGTAGCAAAACTCGCTAACGTACCCGAG
TCTCAACTTCCCGAATGCAACGATGAAGAACTCTGGCGCTCTGCTCCAAA
>k21_0_2733363_Tunggulviirus_32-12
AGAGCATCCTCGTCATAGCGCCCGGTGTCCGTGCTCTCGCCTAGCGTCCCATCGACGCCG
AAGCCGGTGCGTTTATAGCCGCGATCAATGAGCTCCAGTATATAAGGAGCAAGTGGACTT
CGCAGCTATCTGTACGCATGGGGACATACTGTACCTGGGTACACCGCAGACCAAGGACAG
TATCTATAAAACCCTGCCGGGACGCGGCTTCGAGGTCCGCGTATGGCCCGGGCGCATTCC
GTCTGTTGAAATGGAAGAGCGATATGGAAGTACACTTG
>k21_4_1980955_Drulisvirus_32-12
AGAGCTTCCTGGCTGGTAACGTACGAGAATCCGGCAGCACATCCCCTGCGCGGAACCTGC
GTCAGCGTACTCGGTTCAACATGGACAAAGAGTACCTGATTAACGGAAAGAGCATGCGCA
TGCAGGACCTAATGGATACTGATGTAGCCAAGGTTATGCACGGGTACACTAACCGTATGT
CTGGACGTGTAGGCATG
>k21_6_1980955_Drulisvirus_32-12
GCAGATGCAATTTGCATTAGCCAAGCGCCTGCGGAAACGCAGAGTTTTATTTACGGATTC
CTTGCTACAAAAGGAATCATGCCTGAAATGGTGGGGGATGCAGAATGGAGCAAAGAGCTA
CAGCCGGTGCTACGGCAGGTGCCGCGACAGCGAAAGCTATTGGCTGACCGTACATTACCC
ACTTCGGTTGTTGCCGAGCATGCACTGCACGGCCCAGAGCGGCACTTCCGACACGGAATA
TTATCCGCTGTTTC
>k21_0_1985327_Jiaodavirus_32-12
TGCATCGATGAAGTTCGGAATAAACGCACATTCGTCAATGTAAATCATCGCAAAGGAGTT
ACCACGGACAGCATCCGGACTTCATCGATGCATGGCTTGCTATTCAACCAGTTATTTCAT
CGGGTCGTCGTTCTAAAATTATTATCACGACAACTCCCAGCGGGTTGAACCACTTCTATG
ATATTTGGACTGCGGCGGTTGAAGGTAAA
>k141_10_2732701_Teetrevirus_32-12
TGTGGAAGCAGGCCGCGATGAACTGGCTGTAGGTTCCCACGTGAAAGGTTACAACCACAA
CTCCGTAGGCGTATGCCTCGTGGGTGGGATTGATGATAAAGGCAAGTTCGACGCCAACTT
TACACCTGCGCAAATGCAAGCGCTGCGTAGTCTGCTGGTCACGCTGCTGGCGAAGTATGA
GGGTTCAGTCCTTCGTGCTCACCATGACGTTGCACCCAAAGCCTGCCCG
>k21_1_2733882_Teseptimavirus_32-12
AAGAAAATTGTGGTCACTGAGGGCGAAATTGATGCGCTCACTGTGATGGAACTCCAAGAC
TGTAAGTACCCGGTCGTATCATTGGGTCACGGTGCCTCTGCTGCTAAGAAGACATGCGCC
GCTAACTATGAATACTTTGACCAGTTCGAGCAGATTATCTTGATGTTCGACATGGATGAC
GCAGGCCGTAAGGCAGTCGAACCTTGCCAGCAGGGAGAACCTGTGCGGCCTCTTCGAC
>k141_8_2732701_Teetrevirus_32-12
CCACTCGATTTCCGGGAAGTATTCAACCAGAAGAGAGCGCATGGCTTCCACATGATACGG
CATCAGCAGGTTCTGCACATCGTAGTCCTCGCCAGACTCCGCAATGTGAATCGGCATGAC
CGCATACAGGCGAACACTCAGGCGCTTAGGGTCTAACTCAAAGGCTACTTTGGAACCTTT
CAGCGGCTCAACACCACCACGGTCAAACATGAAGTTGTTCTTCTTGAGCCACTTGGTTCT
CAGTAGGCCAGACCCTGTGTTGAA
>k21_0_2732697_Teetrevirus_32-12
CGAGGAGAGAGCAATCACTGAGGCGAGTAAGCTGGGAAACATGAATGAGTTTGCTGGTAC
AATCGACAAGGTTGAAGGTGTAAACGTGTGGTTCAAAGGGACACTCGTTACTACCCAGAA
CATGACAGTCGCTGGTAACTCTTGGTTGCA
>k29_1_2732706_Teetrevirus_32-12
GAGGCGTTCCCTAAGCAGTACCCACGGAACGCCTCGACGGTCATTGACCGGGCGATAACC
TCAATGGCTTCCACGTTGTCGAACAGCATGTAGTGGTTCGGATGGGTCACGTCAGACTTG
ACTTCTGTCTTCGGTGCTTCCACGTTCGGAGTCTTAACGGCAGCTTTAGGCAGCGGAATC
AGGTTGTCA
>k141_6_2732701_Teetrevirus_32-12
ATCGCGGCCTGCTTCCACAGTGCCATCCCGCTTGATGATGAAGTGATATCCTACGTCTAA
CCAGCCCTGCTCTTTGTGCCACTGACGAATCTCACGAACGCCAATGTTCTGGCTTGGCTT
GGTTGCTGAGCAATGCACAAAGATTGCCTCCGTGGTTGCTCG
>k21_0_2732698_Teetrevirus_32-12
CTCGGTGAGGTTGGCACCTCAGAGGAAGACACGCTGGTGTCCTCATCGTCATCACCTCCC
CATACCACAGATTTCGGTGGTTCAGTCAAAGGTGCTGGTTCGGCAGCGCGAATCTGGTTA
GTGTCCATCTTAGGGACTTTCACCTTCGGTTTCCAGCACATACAATTACTCCTGTCTCAG
TTGCTCTTTACGCACCTCAATCTCATCAAGTGTTCGTGATGCATGGTCTGTACCTTGC
>k141_5_2732711_Teetrevirus_32-12
CTATGACCTCCGAGGACGCTGTTGGTCTGCTGTTCGATGGCTGTCAAGGCCTGAACGATA
GAACCTTGGGTGCCCGTGGTCATAGCTTCCTTAACGCGGTCTTTGAGTGACAACGCAGAG
ACAACACCGTCAGGCACCCAAGGGTTCGCGTTCCAAATCTGCTCCAAGATTGCTTTGTCT
TCACCCATGATGTGACACTCGTTGGCGTCCTTACACGGTAACACGGCAACACGAACCTTG
CCAGCAGGGAGAACCTGTGCG
>k21_0_1985336_Slopekvirus_32-12
TTTCCCGTTTCTGATTTCGTTTGCGATCTCATTCAACTGGTCGCAAAAATGTTCAGTCCA
ACTAACATCACCATCCCAACGAGTTTTCCCGTTGAACAGAGAGAATATGAAACGGGAAAT
ACTGGAAAACTGGGATCTTCTTTACTCTGATTGCAGCGGAAGATGTTAAGTTTTGGGATG
CGATAGGGGTTCCGATGAAAACATGGAAAAATATTGAACTCGAAGCAAAATAAATGTTGC
ATTAAATC
>k21_0_1958919_NA_32-12
TATTCCTCAAGGCCATTCAGGGCTACGCTTATCTGGGGGAAAAACCCCAGGAGTATTTTG
CTCGTACCCTGAATACCAACATCGGTGTTGAGACGAATAACCTGGTTGAGATGTATTACA
GTCAATCCACCCAACTTC
>k21_0_1958917_NA_32-12
TGACCTGAAAGGTGACTTCGACCTTAAGGTAACTATCTCGACGTACCGGGACAAACTCGT
CTTCGGTCACACGGACAACTTCTTCTTCATCCAGCCAAATGGCATTCATGGCGATGCACT
TCCGTGCAACTTCCACGAGGCCCGTTGACAGACGACGAAGGATACCCATCTCACGTTTGC
TCGCTGCATCAAGTGCCCCACGGACAGCAGTAGCTGTACCACCGAGAGAGTCACCGTCCA
AACCAGTGTTAGCGAATGCTTTTACGCCGGTCATGGATTCGGC
>k29_1_1965354_NA_32-12
TTAACCTGCGTGTTAACGGTGATCCCGAAGCTGTCCCGGAAGGTAAGCAATTACCCCCAC
TGCCGGTTGAAAACCTCCAGCAGTTTGCCCAGCTCATTTCCGACTGGCACCAGGACGGTC
AGAAGCAGATTGCTCTCGCCAGTAATCCGCCGAAGGAAGTCAATATCAAAGCCTTCATCC
ACGGCAAAGAGCGTAATCTCACTCCATCTGAACGCCAGGTATTCGTTGCCGGTGTGCAGG
CAGCTTAGCGAAGATTTCAC
>k21_2_2560724_Felixounavirus_32-12
ATGCGGAGAAGTTCATAAGAGAACTGGTACACCTTGCGAGTGTATTGACCAGATGTATTG
TTCGGGGCTGGCGATGAGAAGTTTGCAAAAACTATCAAGGCATCATCTACGGAAGAAGGT
GCATTGACTAAACAAACTTACTATATGCGT
>k59_1_1965378_Felixounavirus_32-12
TTAGCAATCATCTCATAGCGTTTCTTATGGAAGCTACGAATCATTTCAAGGTATTTGTCA
AGCTCTTTCCAGAAGTCTAAGCCGTTCTCTTTAGCATACTGATAAATCATTGGCAAGTTC
AAAGATACTGCACCAATGTTGGCACGGCCTACATAAAATTCTTCACCATCCTCATTAAGA
TATGGTGATAAAAACGCTCTACACTTGTTGTTCAGGTAAGTTCGCTACGCTTACCC
>k21_1_1868596_NA_32-12
GTCACGGCCGGCGATCTCATGGCACTGCAAGCGCGAATCGCGGCCCTTGAGGGCGGCACT
CCCGACGGAGCTCTGGTCGATGCGAGCGGTTCGGCTCTCGTCGATGGCGCCGGAAACAAC
CTGATCATGGAGAACATTTGATGGCAACTGTTACGC
>k21_0_347324_NA_32-12
CTTCGGCGCTTTCCATCGACAGCCTGAGCAAGGCCAAGACCCAGATGGCTACCCAGAAAG
CCCAGGTAGAGAAGGGCAAGGGGCGCACCCTCAACATCCGTCCGGGCTTCGTTCTGACTC
CGGTGGCACTCGAGGACAAGGCCAACCAGATCATCAACTCCGAGTCCGTG
>k21_2_347324_NA_32-12
CCCATCTCCGGAGGCGGAACCAGCGTGATAGGTATCACGAGTTGCTCAGCCAGTCCGGCG
ATGGGCTTGCCTGGCGTGCCCAGCATCACCCCCAAGATACCCGGGTTTGCCACTGGTACG
CAGAGCGCTCCCCCTGGTATGGCGTGGGTTGGGGAGCGTGGGCCGGAGTTGATGATGATG
CGCGGAGGAGAGCGCATCTTCAACGCG
>k59_3_1965385_Felixounavirus_32-12
GTAAGGCAATCACACAACAGGTTAGTGATAGCCTTGTAATGAGCTTTCTGGAGCGTTTAA
GCGATGAGCAAATAAAACGGCTAGAAATGAGCTACAGATTCCGGGCAAGTACTTATCAGA
TTTGTGACATTTTCAGAGATGATTTTCAGCTTGTCGATGATTATAATGCCCTGATAAATG
CTTTAAATATCAGTGACTTAAAAGATTATCACGCTGTAATTGTCCAAGAATT
>k141_5_1985290_Suspvirus_32-12
TTAAAGAATAACCCGCATGGTGTAACCAAAGTTCAGGTTCAGCTTGGTAATGTTATTCTT
TAAACTTGCATGAGGAAGTAATAATTGCTCAAGGGTACAGCGCTTATCTTCAATACCTTG
TTTAAGGTGAAAAATATCAGATAACTCAATAGGAAGTGATGCTTGAGGCAAGGCACTAAT
TTGAATT
>k59_1_2560725_Felixounavirus_32-12
TCTGTAGAGGTGGCAGAATCCAGTATGTAAGGGTAGCTAACCCAGAAAACTTACCAGCAC
TTAAAAGTTGTATTACAAGAGGGATGCTGAAAGGTTTCTATCAGGGACTTAACTTTGACT
TAGCAATCTGTGAACATTGTGGTAACAGACCAAAGGCTGATGTTGAAGAGTGTGAGGTTT
G
>k141_12_2732701_Teetrevirus_32-12
TGCCTGAACGTCAGACGGCATCTTAGCGGTAACGTCGAAGGACACTTTAAATTTCTTGGT
CATTGCCATAATGTTTCTCCTACTGTTAGTGGCAGACGGCCCAATTTGGCCCCATCTTAC
CTTCGGTATCTAAACGACAACGGAAAGCCCAATGCTCTCCGACCCAACGCATAGCTTCCT
GCGCGGTGTCAATAACAATCTGAGCGATGTGCTCGGTACGGCAGGCCACCTGAATCTCAT
CATGAACCCAAGCCATGTACGCAAAGTCACCATCCCAGCCATGCTTCAAGCCTTTCTCAA
TGAGCATCTCTTCGGTCTT
>k21_4_2732713_Teetrevirus_32-12
CGCATTCTTCGCTTCGAGGAATACAATTACATTGACAAGGAGATTTACTTATGGACGCCG
CAAAGTACATAACCATCGCTGTGCTGGTAGGCATGCTGGCGCGAGGTCTCTGGATGTTCG
CTCTCATAGTCCGAGACGTGAAGCGAGACTCCGAGATTAAGTGATAAACTCA
>k141_3_2732701_Teetrevirus_32-12
TTGTCATCCAAGGTCATTCGTTGAGTGTGTGCTTTCGGAGACTTGTGGTCTTTCCAGCGG
TAGACCATCGTTACCTTCTCACCACGCACATTGATGTGTACTCGGCGGGAGAACTGGTCG
GCGGTGTCTGGCAGACGGATGGTGTTTGCGTGGGTGATTGACTTGCTCATAGTGTTCGCT
CCTTACTCAAAGAATTTGCTCATGGACTGTGCTTTGGCTGCAATCGCTGCCGACTTGTGG
>k21_6_2732713_Teetrevirus_32-12
CAGCGGTCAATCGCTTCCTGCGCTCTCAGCGCCTCAATCTCAGCGATGAGTTCATCCGGG
TCACAGTGGAACTCACCCGGCTTTAACTTGTCGTCTGCGCTGAATGATACCGGGTCTGTG
ATAATCAGGCGTCCCATCTGGTCTTTCATC
>k141_2_2732699_Teetrevirus_32-12
CTGGCAGCTATCAAAGGCTGCCCTAAGTCCTTTCAGTCGAACTATGTGCGAAACAATGCG
GCTCTCGTAGCTGAGGCCGCTTCTCGTGGACACATTAGCTGTTTGACTGTGGGCGGTCGC
AATGGTGGAGCATGGGAGGTCACAGCCTCTGGTGTGCGCTTCCATGCTCCACCATTGCGA
CCGCCCACAGTCAAACAGCTAATGTGTCCACGAGAAGCGGCCTCAGCTACGAGAGCCGCA
TTGTTTCGCACATAGTTCGACTGAAAGGACTTAGGGCAGCCTTTGATAGCTGCCAGCACT
TTCAGGTATTCACTCATTAGAACACCTCCCGTACAGTAGCGGGAGACAGCTTGAAG
>k141_18_2732701_Teetrevirus_32-12
TCGGCTTCCAGCGCATCCAGATACGCCCCGAAGTCGCGGTGAAGCGAGGTGGGCTTATTG
TTTTCCATAACGGTCACAAGTATGACGTTCCGGCTTTAGAGAAACTCGCAAAGCTGCAAC
TCAAACGTGACTTCAAGTTACCCCGTGAGAATTGTATTGACACATTGGTACTCTCGCGTT
TACTTCATGCGAACCTTAAAGACACAGACATGGGGCTTCTTCGTTCCGGGAAACTACCCG
GTCGTCGCTTCG
>k21_0_2733883_Teseptimavirus_32-12
GATGCCGTAAATGTCCTGCACGGTTTCGCTTGGCAGCAGGTTAACCGCACGACCTCCTAC
CTCATCGCGGAGCATCGCGGAGAAGTGTTGGATACCAGAGCAAGACCCGTCAAACGCCAG
CGGCATCGTTGCACAGAAAGTAAACGAGATTCTCAAACAGGATGCAATCAACGGCACACC
TAACGAGATGATTACC
>k141_17_2732701_Teetrevirus_32-12
CGAAGGTCTGTCTATGGTTGAGCGTATTATCATGAATTATATCGAATCCACCAGCTTTCT
CTACCGCAGACCGAACGTCTTCCGGGAGAGCACCAAAGGCTATCTGGTCACGAGTGACAA
TCTGTAACACATTGCCGTATGCGTCTCTTTGGACAACATAAGAAGACAATCGGTA
>k141_9_2732701_Teetrevirus_32-12
TCCGAGGGTCTCCAGAAGCGCCCACCGATGATTCACCTTAAGACCCTTGGCGCTGCTGGG
TATGTGGGTGCGCAACCTTACGTGCATCTTATCAACCGTGATGAGGTCGAACACCTTAAT
GTCTTCACCAGTGAACACCACGAAATACTGCTCGAACTCATCACGGTTGATAAGATGCAC
GTAAGGTTGCGCACCCACATACCCAGCAGCGCCAAGGGTCTTAAGGTGAATCATCGGTGG
GCGCTTCTGGAGACCCTCGGACTCAGAAGACCAACCGTTAATCTGCACGCTACCTTGTTC
AGCGAACCGGAGAATATCTGGCTGTTGGCTGATACCACCCTTGAGGTTCTTGATTGATTG
ACTAATGAGAGCCATAGAGCCTCCTTATGATTAGCGGTTAAGTAGACCAGAGGTGAATGC
GTCACCATCCAGCATGTTGTAGTTACCGTAG
>k21_3_2732713_Teetrevirus_32-12
GGCAGTTCTTCCAGTTCACAATCTCGTTGACAACCGCGAGGACTTTCTTGTTGATTTTCC
ATGCGGTGTTCTGTGCGATGTTGACCGCCTTGTAAACTTCTGGCATGTAAACATCCTCAT
AGCGCATCAGTCCCTTCTTAGAGTGAGTGCGAATGAGCGCCAAAGGTCTGCGACCGTTCG
CCCAATAGCCGAAACCTTGGGTATCAATCACAGGTGGCGGCTAT
>k21_0_2733626_Helsettvirus_32-12
AGCTGCTTCGCCTCATATTCACTAATGGTCAGCTTCATCCACGACTGCATCGGGAATAGT
GCCAGCATTAATTTAGAGGCCAGATTGTTAAGACCCCGCGCACCTACAGCCTGCCACGGA
GTCGTGTAGTCGGTAGATTCGTTATCGGACTCCTTCGGGAACAAGGACGGAATGGTGTAT
TGCGCACAGTTTTC
>k141_20_2732701_Teetrevirus_32-12
GACATTGAGGCCAACAACCTCTTAGAGAAAGTCACCAAGTTTCACTGTGGCGTTATCTAT
GACTACCGCGATGGTGAGTATCATAGTTATCGTCCGGGCGACTTCGGGGAGTATCTGGAT
GCGCTGGAAGCCGAGGTGAAGCGAGGTGGGCTTA
>k21_2_2732713_Teetrevirus_32-12
CGTGCATCATCATTGCCGCAGCAGCGCGGCGCTCCAGTTCTGCAAAGTTTAGGTTATTGT
GGTGCATCCAAGCGTTGCGCCAGTGCTTATCGCCCCACACCATACGCGCCCTAGGCTCAT
CCCTGCGTGGCGTCCATGCGCATCTTAGCGAGTACCTTAGCGTTGCGCTTCTCACGCTTA
GAGGCCTTTCTGCGCCATTTGGCAC
>k21_0_1985726_Przondovirus_32-12
CTAGAGAACGATGAGCATGACCACTACGCAGACCTCGCGTATTACTTTGTCGAGTGTGAC
TATGCACCAGAGGAGCACCACCAGAAGGACTTACCATTCATCGAGACGTGTCAGATGATT
CGTGACTTCTTCTGTGGGATTGCATCTTTCGATATGCACAGCGGTAACATCATGTTCACC
AAAGACGGCAAGCCAGTGATTACCGACCCGGTGTCATTCTCAGCGGACCGGGACCGGGAG
CCTTTCTCACTGGAACCTGAGGAGCTACT
>k21_5_1980955_Drulisvirus_32-12
CAAACTCCGTCAGGAAGCGGGCAACCGTAGCTTGGCATCTCCGCAGTTTAGTCAACGTTA
TAACGATTTGCTCGCACGCCGTGAAGCTGGTAAGCGCGTGGGTCTTTAATCTCATTTAAA
AGGAAAAGTAAAATATGGCCAACACTATTTATAACGGCAACCTGACCCGCCCGC
>k21_0_2733882_Teseptimavirus_32-12
CTCTCAAGAAGCGCGGTGAACCCAATTACCTTACCTTCATTAGCCAGACCCGGAGTACCC
CAAACGACCCCTGTGATAACACCATCGGCCTCTTCACTAGGTTTCATTTTGAACCAGCCA
GACTTCTTGCCTCGCTTGTAGATGCCTTGT
>k29_3_2734080_Alexandravirus_32-12
CTTGATGCTCTCAATCTGACGCAGGCAACGAAACTTGTGGCGCATCTTGATGATGCGTTC
CACACTGATTCTGAGGGCCTTGTATCAGATGCCATTTACGATTACGTTCGTAACTACATC
GATAAGCGCTGGCCTAAGTCTAAGCTGGTGCGTAAGATTGGTGCGCGTGACGATTCGGAT
GTTGAGCTGCCTGTGCCTATGGCGAGTCTTAATCAATATGCCCTTGGCAG
>k29_4_2734080_Alexandravirus_32-12
TTGCTTTGAACTTGCAGTCATCACACGCGAGCGACCACAACAGGTTATGCACTTTGGATA
GCAGGTAGTCCGTGCGCACACAGAAGAACTCCAGGCCGATCGTAATAGTTTCAGCGCGAA
GCTCGTGGTATTGTTGATTGCTTTCGCACCTCATCAGCGCATCAATGCCTACAGATGAAA
CCAAGCCGCTGCGATATTCAATGTTACGCCTACCCATGTGCATAAATGAAGCAGCGCCAT
AGTCGAGAAT
>k39_41_2734081_Alexandravirus_32-20
GAAAATTGTCAGGCCGGCAGCCCCTGAATCGTAGTTCGCTTCACCACTCAGGAATGCCTC
ACTGATCCCCATAGCACGCATCTTAAACTGTGCCGTCTGGTCCCAGATATCGGTAATCTT
CCAGAAGTCACCACCCTGCCTGAACTCACTGATATTGACGCCCAGACGAGTAGTAATAAT
ACTGCCGATGGGATCGCTATCTGCCGAGAGCAGAAGGTCAGTCATGAAGTCCATTTCTTC
CTGGGAGGGCTCCCACTGATCACCGTCACCGAGCTGGGCGTGT
>k21_4_1985308_Felixounavirus_32-20
GATAAGTTATAGAGATAAGAAGATGTTTTTAGGTTATCATGACACACCTGAAGAAGCCCA
CAAAGCTTACTGTGAAGCTGCTATGAAACTCCACGGAGAGTTTGCAAAACTATCTTGACA
AGGTGCTCATGGAAGAGTACCTTATACTATATCTTATATAGGAGG
>k21_0_1141137_NA_32-20
CTTGCTTGTATTGCCCCAAGCAAGATGGGTTATGATACTCGTAAAGCTGCTCGTGTTGGT
TTGAAGTATGCTAAGAACACGTATGTGAATGGGAAACCACCTTCATACATCACTTCCGTA
GAGTTGTGGCGTGTTAAGACCATCACTGATATTGTTGGAACTGGTGAAGCTGTGCAGCCA
GTAGAATTTCTTTTCCATATTAACGCACCTTCTTATAAAATGATACAGCTTCACCAGTTC
CAA
>k21_0_2732712_Teetrevirus_32-20
CCTGACGATGGACATGTTGGATAACCAAGGTATCGACACGCAGGTTCTTATCGACGCTGA
TAAGGCCCGCGCGCAGAAGACCAAGGAGATGCAGTTTGAGGATGACCGAGCGTGGGCCGC
TATGATTTGAGGATTCGTTGAATCGTTCAT
>k39_3_2732711_Teetrevirus_32-20
GTAGGTATCATCATTATACGTCCCGGCAGGGATGGTGTATTTCCTCTTAGCGTCGATGTA
TGGGATGAACTTCACTAAGGGTAAAGTGTCTGTGGTCTTCCCTGATGGAAAGATTATAGA
GGTAGACCCGCCAATCAACGGTTGGAGCAGTGACCCGGTGTTACGA
>k21_0_2732697_Teetrevirus_32-20
TGCAAGTTCCGCTGAACTAGCTAAGCGTTGGTCTATTAGCGAGGCAGCCGTTGAGCCTAA
CCTTGAGTCCTCTCGTACCTATGCGCTACACTCGCAGTCGTACATGAACGAGTCCAAGGG
TGCAGCCGACCGAGCCAAGACTTCCGAGAACAACGCGAAGGGTTCCGAAATCAACGCTA
>k21_15_2732701_Teetrevirus_32-20
TGGAAGATACGCTTGGTGGCGTCTATTCGATTCTGTCTCAAGAACTGCAATTGCCTCTGG
TTCGTGTGCTCTTGAAGCAACTCCAAGCAACCTCGCAGATTCCTGAGCTACCGAAAGAAG
CCGTTGAGCCTACTATCAGCACAGGTCTGGAAGCAATCGGGCAAGGTTAATGTCCGGGTC
TCCCTGCATAGGAGCCAGAGCAGCCCAAGCGGAGATACAACGCTCCAGCTTATCGAGGTC
TTGACCACGCCCGATT
>k39_1_2732711_Teetrevirus_32-20
ATGGGGATGAACTCAAAGCTGCCTTGGCGTATAATCAGGGCGAGGGGCGCAACGGTGCTC
CACAGATACAGGCTTATGACAAAGGCGATTGGGCTTCATCCCCATCGTACTTCCGAATGA
GGTCACTCAGGTGACGAGCGGCTGCATCCACAGCCAACTCAGGGTTGTAACGGTCATCGT
CATCATCGTCAGTAACCTTTAGGCCAAGCGCAGTTGCTGTACC
>k29_0_2732714_Teetrevirus_32-20
CTGACCGATACGCTTCTGTATCATCAGGCAGCAGAAGGTGACAAAGCGTGGTTACGTTAT
GTTCAAGATGACGGTAAGATTCATGGAGCCGTTAACCCTAACGGTGCAGTTACTGGTCGT
GCTACTCATAGTTTCCCAAATGATGTTCAGCACCAAAAGCGCTACGACACTGCTCCCCGT
AAGGAGAACGAACGCCGGGTACTTGTGCAAGGTTTGGGA
>k39_5_2732711_Teetrevirus_32-20
GCCTCGCAAGGGGGACTTGGAGGCGTTCGGCGGCATCACCCCAAAGGCTAAGGGCATTCC
ATCGGGGGATGCATTTGCTGGAATCGGGAAGAAGCAGACGGTAGGAACTGACCTGCCGGA
GTCAACTGGATTCAAAGTGGAGGGTAAAGAGCAGAAAGCACCTAACGTGCCATATGCTAA
GGACTTTTGGGAAAAGACTGGAACAACACTGGACGAGTTTAATTCTCGTTCAACC
>k39_0_2732711_Teetrevirus_32-20
GAACGCTAAGTCCTCTGAGACAAATGCAAAGGCTTCTGAGGAACGAGCTATTGATGAAGC
CAACAAGCTGGGTAACTGGAACAAGCTAGCAGGAACCGTCGATAAGGTATACGCTCCGGG
CGAAGACCCTGAGAACCCTGACGCCCCACTAGGTAAAACCATCTGGAGCTACGGTCTGGA
TGCTCCCGTTCTTCGTGCCTATCAAG
>k79_5_2732699_Teetrevirus_32-20
CCGAAGTTGAGACGGATTGGGCAGCAGCCATTGACTGATATACCAACCAGTCACCATCCA
TGACCAGCACTCCCTTCTCCACAGGCTTACCTTCACGCATCTCCGCGAAGTCTTTCAATG
TGATTAGGCTCATTCGTCATCCTCCCCGTAAACCATTTCGACTGCATCAGAGTATC
>k21_5_2732701_Teetrevirus_32-20
GCACAGAACATTACTGAAATCGCTGGTATGCTGGCGAAAGGTAACGTTCTGTGCACCCAT
GTAGGCGTTCTTAGCGAAGAACGTAAGGTCATTGACGGAGCGCAGGGCTGTACCCCAAGC
GCCTTCCGGGTTCCTACGGGCAC
>k21_1_2732701_Teetrevirus_32-20
GTTCCCTTGTGGCGTGAGCCGGGGAAGATACGTGCCAAACGTGTACGACCGCGCTATCAA
GATTGAGATGGTTAAACGTTACGGTAATGATGGCTTGCAGCGAGCAATCGCGGAGTCATG
GTTGACGTCTTATCGTGCTCGTCCAGAAGTCAAGGCGAGGGTCG
>k39_6_2732711_Teetrevirus_32-20
CGCCAGTTCACATCGTCGGTATACGCCAGAACAACCATAGCGTCGCTGTGAACTGGCGTA
AGGTACTGGTTGATGAGACCTATAAGGAGAACCGTAAGGCGACCCGTAAGCCTGTGGGCT
ACCGTGACTTCTTAGCGAAGCTGTGGGAGCGCGATGAGTTCATTCACATCAAAGAGGACA
TGCTGGAAGGTGATGACGTTATGGGCATCATTGGGTCTGGTCACGAGGTCTTCGGCTTCA
AGAAGGCTGTGTTGG
>k29_3_2732714_Teetrevirus_32-20
CAGCGGGAACATGATGAAAGACCAGATGGGACAATCGAACGATGCGATGCCTAAGAAGAA
CTTGCGGATATCCTTGCAGGTCTCAATGAACCCGTCACTTATTGGGTACTCTTCGGCAGC
ATCAAAGCAATCCTCCTCAATGATTTCCCGTGCGGCCTTGAAGTGGT
>k21_17_2732701_Teetrevirus_32-20
GGACGTAAAGAAGACTAACAGTGATAAGGAGGCTCCATGAGCTACGATAAGAACAAACCT
AGCGAGTTCGATGGGTTATTTCAAAAAGCGGCAGACAATCATGGGGTCTCCTATGACCTG
CTTCGTAAATTAGCATTCAACGAATCCAGCTTTAATCCAAAGGCCAGTTGGGGATTTGGC
C
>k39_7_2732711_Teetrevirus_32-20
GCGGATGAGACTATACTGCGCCCTCACAAGGTTTCCTCACAGGACTCCAAAGCGTTCGGT
GCAGGGGTGAAGATGGTGATGCAGTTTAAGAACTTCGTCATCAAGTCCCTTAACGCACGG
TTGTTCTTAGTTGCCTCGTAGAAGCTACGGACGAACCGGGAGTTAAGG
>k21_0_2732708_Teetrevirus_32-20
GTTGCTTGTTGGTAATCCAAGGGTTCGCCGCTGTGATTATCAGCGCACCGCACAGATGCA
AGCTGAGGCAGCACGAGAGAAAGCCCTCAAAGAGGCCAATAAGCGTGCTCCAATCAGTCG
CGCAACGCAGGCGCGTGAAGAAGCGCGTAAACGTGTCCAAGAGAAACGGAAGAAGACTCC
GAAGTACATCTATGGACGTAAAGAAGACATGTACTTGATTTGAGGATTCGTTGAATCGTT
CATCATAGCGGCCCACGCTCG
>k21_18_2732701_Teetrevirus_32-20
CGCAAATGCAAGCGCTGCGTAGTCTGCTGGTCACGCTGCTGGCGAAGTATGAGGGTTCAG
TCCTTCGTGCTCACCATGACGTTGCACCCAAAGCCTGCCCGTCCTTCGACTTGAAGCGCT
GGTGGGAGAAGAACGAACTGGTTACATCTG
>k21_0_2732706_Teetrevirus_32-20
CTTCCAGACCATCAAGGGTGATATGACTGATGGCTACTCCGGGATTCCCGGCTGGGGCGA
TACGGCAGAAGGGTTCCTGAATGACCCGTTCATTGTGGAGCCTGTAGAGTCCGTGTTGAA
GTCCGGTAAGAACAAGGGGCAGACAGTAACCAAGTGGGTGAAGCGTGCTCCTGATGCGAC
TGAGACGCTGTGGGACTGCATTAA
>k21_3_1984787_Elvirus_32-20
TAACAGGTTTGATTGTGGTTCGAAAACTTCAACCACGGTTTGCCTGTTACATTCCTCAAA
TGCCGATCCGGAATAATGTTCGGCGTATTCTGTTGACCCAAGCCGGTCTACGGACAGGGA
GCTATGAGCTCCGGTACCGAGGGGTTATTTACACCGTGGGTCTCTTGACCATGGGGAGTG
ATGGCAATACAGCAACGTCTGAATGGGACCGGT
>k21_2_1984787_Elvirus_32-20
CACCGATCGGTTCCGTCGGTGTTGTCCCCCGCACCCGCTTTTCCTTTAGCGGCTCTAAAG
CGCTCCAGGGCGTCTTTAAGCGCTGGATTCTTTTCCATAAGGGCTTCGGTAAGGGTAAGA
TCGTTTCGATCTCCTAGGGACCTTGGAGGGCCTTCT
>k21_0_1985727_Przondovirus_32-20
CAAGCGGCTCGGTGTTCCAACCAGACGGCCTCACAGGACTCTGACCAGAATGTTGTCTCA
CCTACATCCGTGAAGTCTATGCCAGCTGGGAAGTAGTGCTTGTCGCTCAGCAGCTTCTCT
AAGAGCGCCTTGGTAACCATAACGTTCAGGACGTT
>k21_0_1924729_Kayvirus_32-20
TCTTTATCCAGGTCTCTAGATACTTCAGTAAACTTGTGTTTCCCTGGGCTCATTCTAACA
AGGATATCTCCTTGGTTGTCTTGCTTAACTCTCAGTACTTTTCCGTCTTTTAAATATGTC
ATAATCTCTACTATATCATCAAGATGCTAAGCCAATTG
>k39_2_2732711_Teetrevirus_32-20
CCGTGGTAAACCGCTTCGTGCCTCTGAGATTAAGGAGATACACGGTTGACCCAATCGTTA
ATCATAGGGATGCCATGAGTTATCGCAGAGACGTTACCTTTAGCCAGCATACCAGCGATT
TCAGTAATGTTCTGTGCACCCATGTAGGCGTTCTTAGCGAAGAACGTAAGGTCATTGACG
GAGCGTAGGGCTGTGCCCCAAGCGCCTTCCGGGTTCCTACGGGCACGACCAGTCAGAATC
TTCACGGTATCCTTGAG
>k39_1_2734081_Alexandravirus_32-20
TTTTTTGAAAACAAAACCGTTGGGGTCGCAAATAAAATCGGGGTATTCGCTCAAGGGATC
AGTGCCGAAAAGAATCTCAATCTTTAAATCGTTGCGATTCTGTTTCGTCAGCTCTTCTCG
CATGCGATCTGCGTAAGCGTTAAGAGTTACTGTATCTTTCGCACTAAATGCTTTGTCAAA
ATCTGCTGCTTTCATTGTATATGCCCCATAGCATGAGTTGTATTGTGCGCACGACTTGCG
TCGCG
>k39_28_2734081_Alexandravirus_32-20
TGCGACTCGGACACGCATATCGATAGAAGCAGTTTTGCATCTACGTTGTACTTCTCTGCG
GCCAAATCAATCTGCTTGCCTAAGTCAGACGGATGAGGCAAGTGAGCATAGAGTTGCCGG
AGGCGCTCGCGTGTTACATAGCGTTTTGGCCTTCGTTCTTCTTTTGCAGCTACTGCCTTC
TCTATCTCCTTATATTTGG
>k21_9_2734143_Sasquatchvirus_32-20
ACGCCTCCAGGCATCACAGTAGGAGGGAAGATAGCTACCGGAGCCAGTACACCATACTTG
GACTCCTGATAGATTACGTCTTTGACAGTTACGATAACCGTGTCTGACTCAACGTTCATC
TTGAACTTGAAAGCATGTTTAGGATTCGAC
>k29_9_1675603_Mooglevirus_32-20
CATCATATTCCTTCCAAGCTCTTGTACCAATAGTTATATTGGCTCTCTTATAGCTCTCAA
CAGCTTGCTCATTCCAACGTTGCTCACTAACACTACCAACTTTGTAGAGTCTTGGAAGAA
ATATGATGCTCTTCGTGAAATTATCTATCA
>k21_3_2560757_Mooglevirus_32-20
CGGAGTTCTGGAAGAATCTCTGTTACTGTACGCCAGAAGTTGTAAGTATCCGACACAACA
CTTGCAATACCAGTTGGGTAAACATCTACCAACAGGTGCTTAAAGGTTTGAACCTCACCA
CGCCAGCGTTTAGCATCCAGTAAACCATCAGATTGCATGATGTACTGTGATGTGTGCAAA
CATTTCATGGAATATGAAAGACCTGACAGAAGATGACATTCACTCACAGTACATCA
>k21_0_1985304_Mooglevirus_32-20
ATATCCGTTCCAATGCCGTGATGAGCAAGCCAGTAAAAGACACTTTCGAATTTCGCTGCA
ATGACAAGTTATTTGCAGTCATTACGAAAGGGGAGGATAAAAAATATTATGTACATCGCC
AAAACGTTAAGGTAGTAACAGCAGATAACTTTATGCAAGCTGTTGCAACAATCCTCCCTG
ATTTTATGGCACTAGTCGCAGAACTTTGTGAACATTGCATCAAATCATCAAAAGAAGAGT
TAAACCGCTTTAAAATGGC
>k39_3_1965376_Felixounavirus_32-20
GTGGAAGGTGTGGTTCAACTTCTGAAGCAAGCTCATTAGTCAACTTGTCAAGTTCCTTTA
CATGGAACTCCATAAGCTCTTTATCAGCTTTCCAACCATTGATAGCCTGTTGACTCATAC
ATGCGAGCTAAAGAAACATCTTTCTGGATGAGTCAAC
>k21_4_2732701_Teetrevirus_32-20
TTGCTTTGTCTTCACCCATGATGTGACACTCGTTGGCGTCCTTACACGGTAACACGGCAA
CACGAACCTTGCCAGCAGGGAGAACCTGTGCGGCCTCTTCGACTGCCTTACGGCCTGCGT
CATCCATGTCGAACATCAAGATAATCTGCTCGAACTGGTCAAAGTATTCATAGTTAGCGG
CGCATGTCTTCTTAGCAGCAGAGGCACCGTGAC
>k29_29_2734080_Alexandravirus_32-20
GCTTCTTAGGTGCTTCTGTTACTTTCAACACATAGTTTTTGAAAGGCAGCACAAGAAGAT
CCTAAGAAGCGCACGGCGAAGAACGATCAATGGGAATGGGTGTGCACCACGCGGCCTGTT
CAACGTAAAGAAATTCAATATAACATTTTT
>k21_0_2560544_Slopekvirus_32-20
CGCTATTCACCACGTTTTTGATGATAGCGTAGTTGGTAAGCGTGTTAGCGAAGAAATCAA
CAAACGGATCCAGGAACAGTTAGCTGTTCTAATGCCGAACTCATCCGAAATTACACAGAT
CATCAAATCTGAATTCTCGGATTACGTCGAAAAACGTTATGGTTATTCGAATGTTTTCGA
TGTCAACTATGGCAATGTTCGC
>k59_2_1965378_Felixounavirus_32-20
TTGAAACACCAACAGCTTCATACTCTTCAATCTGTACTTTATACTTCCACGGTACATAAG
CATTAAGTAATGGTGAACGACCTTCTGGGTTTCCATATTCATCATCATACTTAAACAGCA
TGAATTTAGCTCGTGGAAGTTTTCTTGTCAGTGGTCTTTCTCCGAGATTAATTGCTGGAG
CAATTAA
>k141_52_1327935_NA_32-20
AAGAACTCCAACTCGTCAGTTTAGCTCATGCGTCGTTATCGAGTCCGGAGATTCCCTCGA
ATCTATTAACGAAACCGCGAATTGGAGTTCTTACTCCTGCCATGATAGGGGTCGGAAGAG
AAATAATTTTATCAGAAACTTGCTGATAGAAATTCTTTGCGTGCTGCATTTTATCTTTTT
CTTCTTGATGCAGACACATACCGATCAGCATATAAGCGTACTGAGGCGTTTCGTAAATTT
CTTTCGTAGAGCGATT
>k21_0_1958919_NA_32-20
GCCTGGTCAGCACGGTTCGCACCGAAGGTTAATGCACGAGAAGCATCACCCTGAACACCC
GCAAGGAGGTTCTGAGCACCGGCCTGATCACCTGCCGCATATAAGGCCATAGCCTGGTTG
AGCAGAGGCTGATCATGTTGTTGTTGGTTAAACTCCGTCAGCCGGATACGTTAATTGGGC
GACAGCTCAATAACAACCGGCTGACG
>k21_0_1914898_Certrevirus_32-20
CTCGGCATTCACCAAGTAAACGTCTTTGTTCACCGGGAAGGTCTTTGGCTGTCCCATGCC
CGGAGTTGCCACCGTGATACGGCTGTGCTTAGGGATCTTCTTGACGACTTCAACCTGCTT
GCCGACCAGGGACTCGATCCCTTCGCGTTC
>k21_1_1920781_Drulisvirus_32-20
AGTAGTCACACGTCTAGGTTACGGCTTCAAACTGGTGCAGTAGCAAGCCAATAGCGTCCT
ACGGGGCGCTATGTGAATGCAACTAGCGTATGAGGTTTCATATGAAAGCAATACTGGTCT
ATCCGGGCCAGAGCTCATGGCCCGGAT
>k21_0_2560725_Felixounavirus_32-20
CCTTGCTCCGATAGCTGGTTACTTCTGGCATATCACGACGAAAATAGTTGGGAATGTCCA
GAGGGTATGACACATGATATGAAAGCAATTGCTGACTGGATGTATGGACAAGCTTCAAAA
AACTTAGGTTTGAGGAAAGAAACACTTGTAACTGGTACAGCAAAGGTTGGTAAGAGCTGG
TATGAGGTACATTGATTAATGGATTTAATTTTACAAAAACGTTTAAA
>k21_1_694060_NA_32-20
CTGAGAATGACCTCTACGAAGTCTACACAGGTACTGATGCACATACACTGAATAGTATTT
ACTTTGGTCTAAACAAGGAAGATGATATTGTTCGTTGTAGGGAGACGCAGGATGAGGAGC
TTCTTCACGAGATTACAAAAGGTCGTAAGA
>k59_0_1965378_Felixounavirus_32-20
TCTTTGTAGAGAACTTCCAAGACTCCAAAGCAACAATGTTCCACAACAAGCTGTAATAAC
CTTAGAAGCCCTCTAAAAAGACCTAAATAGGTCTTTGCATAGTCTTGTTTAATCCGGTGA
CTAGAACCTTTGGAGAGCTTGATGCTATCTCTTCTCCGTGACACCTACTAGGTGCTTTCT
CAAAA
>k21_0_2732704_Teetrevirus_32-20
TTGCTGCCCGTGACGGCGATGATGCAATCGTACTTAGCGAGGAACCGAGTTCTCATAACG
ATGACCCTTATGCTGCTGGCGAAGACCCATTCGCTAATGAGGAAGACGATGAGGGCCGCA
TTCAGGTTCGTATCAGTGAAGATGGTAATGAAGCC
>k79_3_2732699_Teetrevirus_32-20
CATCAGTCCCTTCTTAGAGTGAGTGATGCGCTATGAGGATGTTTACATGCCAGAAGTTTA
CAAGGCGGTCAACATCGCACAGAACACCGCATGGAAAATCAACAAGAAAGTCCTCGCGGT
TGTCAACGAGATTGTGAACTGGAAGAACTGCCCGGTCGCAGACATTCCATCTCTGGAGCG
CCAAGAGTTACCACCTAAGCCGGACGATATTGACACCAACGAGGCAGCACTCAAGGAGTG
GAAGAAAGCCGCTGCTGGTGTCTACCGCTTGGACAAGGCGCGAGTGTCTCGCCGTATCAG
CTTAGAGTTCATGCTGGAGCAGGCCAACCAGATTGCTTTCTTGTTTGCAAACTTGTTGGC
CTGCTCCAGCATGAACTCTAAGCTGATACGGCGAGACACTCGCGCCTTGTCCAAGCGGTA
GACACCA
>k79_1_2732699_Teetrevirus_32-20
TTCGGTGGTGGCAGTGAAGATGAGTGGGCCGATGAAGTCGAAGATGGTGGTTACACTGCG
AGTGAATCCCGTCAGTCCCGCGATGAGCAGGAGTGGCAGGAAGACGAGCACGAAGAAACC
CCGGATGATGACGAGGACTTCTAATGGCTCGCGCAGCGTATGCGCCA
>k141_76_1985291_Suspvirus_32-20
CGCTGGCGTGGTGAGGTTCAAACCTTTAAGCACCTGTTGGTAGATGTTTACCCAACTGGT
ATTGCAAGTGTTGTGTCGGATACTTACAACAGGTGCTTAAAGGTTTGAACCTCACCACGC
CAGCGTTTAGCATCCAGTAAACCATCAGATTGCATGATGTACTGTGAGTGAATGTCATCT
TCTGTCAGGTCTTTCATATTCCATGAAATGTTTGCACACATCACAGAATGCTCAGTTGCT
GGAACAGAGTTACCAATATCACTTACAGTCATGAACTGACCATAAGCACGTTTAGCAGTA
TACACAGCAGAGATCGG
>k141_9_1985291_Suspvirus_32-20
ATTGAGCTCATCAAAGAATATGGTCAAGCACGTTACAACGTTGCTGGAGAAAGTTGTTGT
GGTGATATTGACAGTATGACGATGTGGGAAGAAACTTCAGAAGTAATTCTACAACAAATT
GAAGAGGTAGTCTCTGATGGAATTGGATGGTA
>k141_98_1985291_Suspvirus_32-20
GAAATGTCTGACCGTATCACTGATTACAATTATCGTGTGATGGCAGATTACTACGAAGCT
GTTTCTGATGCTATGGTCAGACATTTCCATGACGGTTGAAGAAGATAACGGTTTAGTCAA
CTCTCCAGCATCTGTTACGACTTTACGAACAATCTGACAAGCCTCTGTAGAGACCTTGCT
AAAGTCTGCTTCAGGCATCTTCATAGCTGATGCACCAAAACTCAGAGTTGCCAGAATGAC
ACCTACCATAAGCTTTTT
>k141_0_1965382_Felixounavirus_32-20
GTTCCTTAATGACTTACGTAATTTACTCCAAAACTGGTTGCCATCAGTCTTCATGATGAA
TGGCATCTGACGAACTGGCATCTGTGCAATATCCATCAGTCCTGACAGTTCATAGTCCTG
TCCTAACATTCTTACAACGTGGTCAATACCACGAGCATTTGCAAAGTTCTTTGCAGTTGC
CCTCAGTGTGAAACTGCAA
>k141_19_1985291_Suspvirus_32-20
TGAATTGCAAGTTGTCGAAATAAGTCATCTGCATAGAATCTTTGGCGTGACTTGTCGGTT
TATCGTTAAAGGCTGTAGATTCACCACCTACAGCCAATTGATAACACCTGAAAGCAGCGC
CAGCAGTGCTATCTTTTACAGCCATTATAAGTTCTCCATCAAACGCATATCTTCAGAAGT
GTAGTAGTTAAGTTCAAATGCCTTGCCGACCAATCTCTCACAGGCCGCTATGTAATTCCT
TCCTTAGCTGGTGAAATCTTCGTTGAAAAAATCTTCGGAACTGACTTACAACCATCAAGA
AATAACTTTGGGAGGGATAAGGCATTTGAAC
>k39_5_1965376_Felixounavirus_32-20
GTTAGAGTTTGTTGACTATCTGGTTAACAGCTTAGACTGTAAGATTATCATTCTTGACCC
TATCACACTGGCTCTGTCACGTTCTGATACGGATGAAGAAGAAGTCTTATCCGAGCTATT
GCGTCGTTGCAAGCGTTACCAATATGCACAGGTAAACTCTAACAGGTTATCTTGGTCGAT
TGCCCCTTGGTGGTCAACGATATGGATACGACGACCAGCAGACAACTCAGCATGTGCAAC
CTTGATTTCATC
>k141_15_1985291_Suspvirus_32-20
AGAAAGTTTTCTTTTCTCAGGCACAAGTTGCAAAAATTTGTGATATCTCTCAAAGTCGTG
TTTCCAACATTGTCAATGGTACTGGAAAGATTACCCTTGAATACATGTTGGAAGCTTGTG
AAAAACTTGGTGTTAACTTTAACTTAAGGCTGTCAGATTAATATGAAACGTAAAAATGCA
ATCATCAAAGGTAACTTTGCAATCGGCTTCTATGGGAAACCTACTGAGGCTGAAAAGGTA
TATGGTCATGAGATTCTTGAAGAGATGATTCCAAAACTCCAAAAAGGAGAAA
>k141_46_1985291_Suspvirus_32-20
GGTTACCTTGCCCACCAATAGTTTCAAGGCGACGTGTCAGACCAGAATAGAAGTTGTTGT
TAAACATTCTTTCCATCTGTCTCTGAGCAATATCAGGTCTTGGAGGTCTTGGGTTGCCAC
TTCCACCAGTAGGAGGGAAACCAGTACCACCTTTTCTACCACCACGAACAGTGACTTTTC
CATCAACTTTCATAGCGTCTCTTAAAGCCTTGTTAATTTCCTTGGCAGTTTTTCTACCTT
GCGTCTCCAGTCTTTTAAGAGATTTAACACCTTGTGAATCAAGGTTAAGGGAGTTGTTGA
GTGCTTTATTGATTCTGCCCGAAGCAGTCTGAGCGTTTTTTACAATTCTGTTTAATGCTT
CCTGTGAAACCTAATAAGTCTTCAC
>k141_59_1985291_Suspvirus_32-20
ATATGAAGGAGATATCGGCTGAGAGGCGTAAAGCTAAAGATACACTCTTCTTGATAGATT
CTTTAAAAAAGAAGTTGCAAAACGGAACAGACTTAGATAACCTAGAAACACTGATTAGCG
ATGTAGAAAGTTCATGGGAGAGACATTACTTCCCAAGGTCTGAAAAAGTTCTTGACTTTT
CCTCTACAGAAAGCTTAAAGTTATCACGACAAACACTTAACAAAATGAGAGAGAATTAAT
ATGACTACTGTAA
>k39_11_1985290_Suspvirus_32-20
CAAGAATCTGTTGAAGGTACTGCAAAGACCTCTACTAAAAACAGATATGCATACGAATTT
GGAGGTTAATAAATGGCAGTAGGTGAAATTCAAATTAGTGCCTTGCCTCAAGCATCACTT
CCTATTGAGTTATCTGATATTTTTCACCTTAAACAAGGTATTGAAGATAAGCGCTGTACC
CTTGAGCAATT
>k141_25_1985291_Suspvirus_32-20
GTTAGACTCTTTGTTTACTGTCATTGGAGATTGAAATGCTGTGTCAATGGTAATGAACGC
AGCTTCAGCGCTATTAACGGAAATTCGTTTATTTCAAACAATTGTAGCGAAATTGTTAAA
ATTCCATTTGACAGTTCATGCCTTTTAGGTGTAAAGTTATATAACTGTGAGAATAAACGT
ATAAACGTTAATAGCGC
>k141_35_1985291_Suspvirus_32-20
TGAAAGCTGTGAAATACCTTCACAATCCATTGCAATGTTCTTACAAGGTTCTATGGGTAC
TGCTGAAGCACTCGGTACAGTAATTGGTTACCTGTTAAAAGGTGCTGGTAACTTACTTGA
CTTCGTAACAGATATCATGTACAGAACATCTTCACTGTATTACTCTGCAATGGCATGGTA
CAAAGGTTGAAACCAGTTCAGCAGAATCCTTGATAAGTTTCTGTTGACTTGCATCTAAAT
CCTTGTACCATGCCAT
>k141_69_1985291_Suspvirus_32-20
CGCAGGAATCGTAGAAGTGTAGTCTAGCTTCTCACAACCAAAAATCCAAGTTTTAGAGTT
CTGGTCACGACCAAGTTCAATCTGTGGCATTTCCTGCATCCATGCGTTAATACCAGTTGC
CAGAACAGAACCAGATGGGTCGTAGATTAAGAAGATATCTCTTCTAACTTCGTAATCTAC
G
>k141_55_1985291_Suspvirus_32-20
GCTGCACCAGTCTGACGGTGCAGCATCTATTAAACGTGCAGCTAAGAAAGCACGTAACCG
TAAACGTAACAAATAAGGAAAATTGTCATGAGCAAGATTTATAACACTCGTAAACTTCAG
ATTTTAGCACTGTGCCAGTTCATGTATGACAAACACAATGCACATTATTGTGGTACAGGC
TTCCTAAGCTTTGAACGTGAGTACATTCCGTTCAAGAAAGCTGTTGAGATGTACAATGCT
CACGACGAATCTGATAAAGAGCTTAAGCAACTGAAGCTGACATATGATAAGAAACACAAG
AAAATTGTTTGTGCAAACAATCTTATCAAACCATCTGAAGGACTACGGTCTGCAATTGGT
GAAGATGAG
>k141_26_1985291_Suspvirus_32-20
TCTAAAGCGTTTGAAAAAGTATTTGGAATGTTTCATACAACTCTCCGATAAATTTCGTAT
TCAAATGTTTTGTCAGTCAACTTAAACATATATCCGATATCATTGTCAACAGAAACTAAG
ATTCCATCGAGACCAATCTCAATCTCTCTGTATTCTAAC
>k141_70_1985291_Suspvirus_32-20
CGGTTCAAAGTCACCTTTTGCAATTGCACAGTCATTCACCGTGTCAAGCTACGTAGATGG
CGTGGTTAACAAGTACTCTGTATATCTTGAGAATGGTATTCCTCAAGTTACTAAACTGAC
AACTAACCCAACTACCGAACCAAATGGTTTAGCAGTCCGTGTTGCAGTAGCTGACCATCG
TATTCAGAAGTTCCATGAAGAGGCGAGTAACGTATTCTCTTACTTCAAACTGAAGCCAGA
ATGCAACGTAGAGTATCGTGACATTCTCAGTGAGATGACCACCATTGTTCGGGAAGATGG
TGTTTACGATGCAATGAAGTATAAAGAGAACTGGCGTTCAAATAATAACCAGACAAACTT
CAACGTTGTCATGGGTAATATTGCTTATCCGGTTGACTTAGGAGATTTACTTGGTGCAGA
GTTTACCAGTGTTCTTCCTACATTCTTCCGTAACGCTGTAGACCTTGTTAACATCTACAT
GCCGATTGGTTCAGTGGCTTTCTTAGTAGTCTCATTCATCTGCAATGCTTCACGAGATGC
AGCGATAGCCACTGAACCAATCGGCATGTAGATGTTAACAAGGTCTACAGCGTTACGGAA
GAATGAGACTACTAAGAAAGCCATTACAGACGCAGTTAAAAAGATTACTGCGACGATTGT
AGAAGATGTGGTAAAACGTATTGACAATGAGCCAACCTTGGCAGATGCTGCACAGGCTTA
TGCAGACTTACGAGCTAATTCTCGTGAAATCTTCCAGCATGTGTTTACCCGTCTTGAGTG
GAATGGTCAGAACTTAAGTAACCTTGAGCAGAAACTTTTAAAGATTCGTCAAGGACAATT
AAGTAATCAAGACGGTACTCTAAAGTTTGCGACTGATGATTCAGGAGCTTTGGTTGTTGA
TAAGAGTGG
>k141_31_1985291_Suspvirus_32-20
GAAGAAACTTATCAGAGACTTCTTAGCTACGTTTGGGTTAACTTTGTTACGCTTTACAAC
AGTCTTCAAGTGATTCTGGAACAAACCATAATCGTGAGTCTTTTTATTTTCAAGACGAAG
ACCTAACTCTGACTCTTGTAAGGCTATAGCGGCTAAGGTTAATCCCCAACCTTTACCCAT
CTCTTTCTCACCGTAGTGATAAGCTTTAAGCATGTTTGTCTTCAGACTGTCCAGAGTTAT
CCATCAGTCAGAAAACAAACATGCTTAAAGCTTATCACTACGGTGAGAAAGAGATGGGTA
AAGGTTGGGGATTAAC
>k141_52_1985291_Suspvirus_32-20
TGTAGTAATCTTCGTAAAGCTTAGGAAGGTCGTTGCAGTAACAACCATAGGGTTTGTTCT
GGCAATAATATCTCCTTCATCTTTATAGATTCTTAGAGATGAGCCATCATTAATAACCTC
AGCTTTAGCAACAATACCACCATTGATAGCATCTGCAAGTTCGTTTAGCAGAGTTGTGAT
AGTATCCGAA
>k141_6_1985291_Suspvirus_32-20
ATTGGAAGACCAACTTTCTTCAGTTGATTGGTGCAGGGATTGGTGGACTTGACCCGAAAG
CTGTTGTGGTGATTATGAATCACATCTTGAGAGATGTTGATGTTTACCTTTACGATACTG
GTTAAGATTCAACAGAGCACTCTCAAGAGCATCATAGCGAGCATCTTTACCAGTCTTCAA
CTGAGTGTATAGGTTAGCAATACGACCTTGTTTAAGACGTGCTACAGAGAGTTTACCAAG
CAGTTTCTGACAAGGTTTATGCTCTCTTCCTCCTGCTACACGGTAGACTTCAGCATCAGT
TCCATAGGCTTTTGGGTAGCCCTTAGAAATCTTGTCAGCAATACCTGCACCCATCAGGTT
CATGCAGTTACAACCGTGACCGGTGATATCTTCGCAGACTTTGAAAAAGGTAAGTTTGAT
ATCAT
>k141_78_1985291_Suspvirus_32-20
TCATTTGCACCAAATGAATAATCCATCTCATTAATACGCTTAGAAGGATTATTCATTTGG
TGCAAATGATTACTTCTGGCAGTGTGTACAGTACGACACAGATTGGTTGCTGTTCTCTTA
CAAGGACGCTCCAAAGCTTTATGACATGTTCTACACAGCATCTGCTGATGAGTTTGCTAT
GGCAGTTGGTCACGCAGTTCATTCAGGTGTTAAGCATAAACGTGTTAAGGCTCG
>k141_18_1985291_Suspvirus_32-20
AAATTGGAGATTCAAAAAATGGCATACCGTGCACCAAAATTTATCAATAAAGACAACTTT
CGCAAAGTACTGGAGAAGTCACTTGATGAAAAATTCAAAGGTAAAATAATTGTTGTTCAC
GCATACAATTTTAAGTATGATGTATACGGCAACAAAATCAACCATTACCGCGCAACTATG
TTAGACGGTAGTTTATCAGGTGATAAAGCTATTATTAATGCACTTGCTGGACGTGGTAAA
ACCTTGATAAAATGTGAGAAGAGACGCTATCAAGGCGCGGCATATGGTTATGAAG
>k141_92_1985291_Suspvirus_32-20
GAGAAGTTGGAACCTTGATAGCTTTGTTCACTGCACCAACTTCTCAAAATGAGTTTGATG
CTCTCGTTGTAGAAACTTACAACATCGGTATCACGGCTATGAGAGATTCCACTTTCATCA
AGCGTCACAATGCTGGCAACAAAGCTGGCTGTGCTGAAGCTATGCAGTGG
>k141_88_1985291_Suspvirus_32-20
AATCAGTGTTCCTGCCAAAGCCGGAATACTGATTGAAATTGAAACAACTGTAGATGGTCT
TGATAGTGTATTCAACAGATACGACCTGACAACGGGACGTGATGAAGAAACTGATACAGA
ACTTCGTCAGCGTTACCTAGAGTCTTTAACCGTTACTGGTGTAGGTACTTTAGATGCTAT
TGTTGCTGCTGTCAAGAGAGTTGAGGGTGTGTCCGATGCTTCAGGTGTTGAGAACGACAC
TGAGACAACAACTTCTGATGG
>k39_14_1965376_Felixounavirus_32-20
CGTCTTTAGGGGAATATTGCTGATACATAGCCATTCCAATTTACCTCTAAAGACGTTGTA
TGTAGCTGGAATGGTATTGCCATCGAAGGCTTTGCTCCAGATTCATTCTTACGTCTACAG
AGAACTTCTCCACTTGTTACACCAGTTGTTGGTGCAGGTGGTCA
>k141_8_1985291_Suspvirus_32-20
ATAAAGTTTTGTAGTGTTCCAACCGGAGTCAGAACATTGCCATCAGTCTTCATGATGAAT
GGCATCTGACGAACTGGCATCTGTGCAATATCCATCAGTCCTGACAGTTCATAGTCCTGT
CCTAACATTCTTACAACGTGGTCAATACCACGAGCATTTGCAAAGAACTTTGCAAA
>k141_1_1985291_Suspvirus_32-20
ACGGAAGAATGCAAGACTGAATCATACGAACTTTCAAACTTTCTGCACTGATTCAGTCTT
GCATTCTTCCGTACTATGATGTAGTATGTTTTATAGAAGATACAGTAAGAAACGTTGAGA
AGGTTAAACGAATCCTTCCAAACATTAACACAATGCTTATCAAACACTAAGAGAGAGAGA
GAAATCATGCAAAA
>k29_11_1675603_Mooglevirus_32-20
TCTGGTGAAAGATAGTTATCAATATCTTCCAAACTCAGTACCAAGTACTTTCTCTCTAAC
TTAAATTGTTTTTCCATATCTATCAAATCCTGAAAACATTTCTTAGTGATTTTTGACCAC
TCAGCAAAATGAATCTTTTTCTTCTTCCGAAGGAGAACCATATCTTTCAAGTTCATCCAA
TTCATCCTGCGAAGGTGTCCCGTAAGATTCTTCATCGTACAATTTCATAGTGTGATAAAG
CTTATGCTGT
>k141_90_1985291_Suspvirus_32-20
CATAGTAAACAATATCTGCAAGCCATTGTCCGTGAATCTGATAAGAAGATTATGAAGCAG
TCTAATCTTCCTAAAGTACAGCTTGCAGAGTTCATCGCGGAACTTGAAAGCAAAGAATTG
TTCGTGGTAACATCTGACACATGCGTTATCTGTAAAGGTCTTGTAGGAAGTTTGAAAGAC
CTTGGATTGAGTTACTTCACAGAAGTTCGACCAATCAGTTCGAAAGCAGACAAAGACTTC
TCACCGTCATAGTAAACAATATCTGCAAGCCATAATCCGTTTTCTCGGCAGAAGTTCCAT
ATGACCTCATACCCGAAACTGAACTATGATGCAAATAACCTGAAGAATTGGTTAAAAGGG
GTTGGTTATAATGGATTCACAGAACATTAATACTGA
>k141_77_1985291_Suspvirus_32-20
GAAGCATGAGACGCGATAGTTTCATTTAGTTTCTGCAATGTCAGAGAAAGACACAGAAAT
CACTAAGCTGAAAGAAACTGCTGGTGCTGTTCTGGAACACTCTAACGCAATGGAAGAAAT
GGGTAATGACGGTGAAGCAGAACTGGTTGACGAAGAAAAACCTTCTGAAAACGCA
>k141_65_1985291_Suspvirus_32-20
GGAAACTGCTCTTATGCTTTCCAGATTGAAAGAACGGTACGGAGCACCGGACTGTACAAT
TCCTTTAGCACCCAACTCTGAAGCCATACCCATATCATAAATGGTCATCAGGTTTTCTTT
ATGTGCTGTAGTAGAACCGACACCTTTAACGTGTTTTGAAACG
>k39_2_1965376_Felixounavirus_32-20
ATCGGTGCAATTGCAAAAGGTGACTTTGAACCGATACCCATAGCACCGATGTAGTCGTTT
GAGTCATTCTTAGTAGAAGCTCCATAGTTCAGGTACAGAGACATAACCTTCTCGTGAGTC
AGACCAGTACCAAAGTCACGAACTTCAAAGTATGGGTCAAAA
>k141_16_1985291_Suspvirus_32-20
CTTCGTTTTACCTGCTCTTGAAGAGTAGTTCACGTAGTTCTTCGCAAGGTAATGAGCCAC
ATTCGTAAGACCAATCCCAACAGAACGACGTTTCTGAACGTGGTTACGCATTGATGGATA
CGGATAGTCCATAAGGTCAATAACGGAGTCAACCATTGCAAGAGCATAATAAGCAACGTC
AGCGTATTCATCTTCTGTGATTCTCCCTGCTACCAGACTAGCCAAGAAGCAAAGAGCAAC
AGCACCTAAAGAAGATGGTGAAGTTGCTCTT
>k141_0_1985291_Suspvirus_32-20
CTTTGTTATTTCACGAATGGAAGACAACCTGCACGAAAACCTTGAAAAACTGTTTGATGA
AACTAAACGTTGGTGGTACTGCAACGCAATGTCAAAGGCTTCACTGACTAAGGTTTCTAA
CAAATTCTATGAACTTTGGCAACAAAATAAACAAATCTTTAGCATTTAATCTCTAAAGGG
TCTCTTCGGAGACCCTTTTTCACCTGTAGGACTCTAAAATAATGATTAAGACCATTCGCA
AATCTGACGGTACAATCGTACCATTCGAACCAGAACGTTTAAACAAATGGGCTTCATGGG
CTGACAAACGAGGAATCATTT
>k141_79_1985291_Suspvirus_32-20
CGAATATTCTCTGCTGCACCATCAATATCAACACCGCTACCAGCAGCCTTGATAAGACGG
CCTGTATCTGGATTATACCAAGTGTGACCAGCAATACCAGTTGACTTACCATGACGACAA
CATTCTGTTAATGCGTAACAAGGTTGACCCAGACCCTGTTAAGAAAAACTTGACAAAAAT
CAAGTTAACTAAATGCCGTCGTCATGGTAAGTCAACTGGTATTGCTGGT
>k141_2_1985291_Suspvirus_32-20
GTTTGATGATAGCGTAACAGTTTTCGTCAAGCTGTAAGACTCTTATACCATCTTTGTATT
TAAACTCTTTAGGCTGCTGGTAATCTCCTAAATCACACATGATAAATAGCCTTGAACGGT
GCTTATCGACTTGTGAAGTCAAAGCATTCTGCATATCCGCAAAGCTCTTGTAAACAACAA
CGTGTAACTTAGTCATCACGGTATTCCCTGACGAAGAAATAGTTAACTTTGTTGCCACCA
ATAAGTAACTCGTAGCAGGTGTTCTCAAAAGGTGCTTTTGAGGCAT
>k21_2_2560757_Mooglevirus_32-20
CGGGGTTTTACCACAACGCTGATTCCAAGTTAAAACGGATTCTCTGGAATTAAACATTAA
ACCTCCTGAAATAGTTTCTGCTGAGACTCAATATAATCCAGTCGGCCTTTCAGTTCAACA
CGTTTGTTAATCATGTGCTGAATCTGGGACTCAAGAGCCTCCATTTCGGACTCCGTAGCA
GCTTTAGCTTTTACGATTGCATCTTTCAGTGCTGCAATGTGGCTGTCAATCTTAGCTACG
TGGTCATTTTTAATTTTG
>k141_60_1985291_Suspvirus_32-20
ATATCATATACTTTACCCTTGACAAGTACTTTGTAATCATTTTGTGAAAAAATGTACTCA
AGTCTGTTAGACTCTTTGTTTACTGTCATTGGAGATTGAAATGCTGTGTCAATGGTAATG
AACGCAGCTTCAGCGCTATTAACGTTTATACGTTTATTCTCA
>k141_33_1985291_Suspvirus_32-20
GTTAAACTCCGCAACCTTCACAGTAAGCGTCTTGGAGTTTAACTAAACAGGGGGCTGAAA
AGCCCCTTTTGGAGAAACCATGTTAGAACTCATTCAAGATGCAAGGAACAGAGAACCAAA
CTGTGCTTTGTATCTGTATTATATTCCAAGGGAGTCTCTATATTATATTGCAGACTATCG
CCTGAAAGTTAAAATGCCAGATGGTTCTTGGAAAGAGCATCTTCGTTACATTGATTGCTT
TAATCCAAGCAACACTTATG
>k141_13_1985291_Suspvirus_32-20
GTGAGTTCTTCTTCTGTAATTCCGACAACAGAACCACCGACAACAAGGTTTGTAATGTAG
AAATTGGAGTTGTGGCCTTTGAATTTAACTTTAAAGGTTCCAGCTTTTCCAATTTCTGCC
AGAGCACTAAGACCTGTACTACCAAACAGAGACTTAGTGCTCTGGCAGAAATTGGAAAAG
CTGGAACCTTTAAAGTTAAATTCAAAGGCCACAACTCCAATTTCTACATTACAAACCTTG
TTGTCGGTGGTTCTGTTGTCGGAATTACAGAAGAAG
>k141_34_1985291_Suspvirus_32-20
CTGGTTTCCCTATGCTTACCATCCAGATTGAATGAAACATTCAGAGTCTGTCTAGTCTGC
ATAGGGAAACCAGAAGGTGTCATCATCATTGGGGTTTGGTTAAACTTAGTGGCAAAGTTG
TTTAAAGACTCTGACAAGTTGTTCATGATAATATCCCAATTGGACATTCCGTTATCAACA
AAGCTACGATTACCTTGAGCGTCTACAGAGTATTGTGCAAACTGTAGCCGCTCAAGGTAA
TCGTAGATTTGTTGATAACGGAATGTCCAATTGGGATATTATCATGAACAACTTGTCAGA
GTCTTTAAACAACTTTGCCACTAAGTTTAACCAAAACC
>k141_96_1985291_Suspvirus_32-20
CAATCTTCCTGTTAGCTGTCTTCGGAGGAAGATTGATACAAAACACGATGCAAAACTTCG
TTATGATTGGGATGACTTAGCAGACCGTATTAAAGCAAACGGTGGTATTAGAAACTCTGT
ACTTGAGGCTTACATGCCTAACGAGAGTTCTTCACTGGCAACTAATACAACAAATGGTTT
GTACCCAATTC
>k141_87_1985291_Suspvirus_32-20
GCCAAGATAAAAACTATCTAAAATCGTATTCCCGTTTGCATCTACAACTTTTGCAGATAG
ACTGTATTCTGAAGCCTCTAAATCCCTTTCTAGTTCTTTCTGTAAGCTGATGTAAGCCTC
GCGTGATGGATTTTCCCGACCTTGTTCTGCATAGTCGCTAGAAAGCTGTTTAAGGCTATA
GCGTAAAGGAATTGCATATTTAAATTCATTACGTTGATAGTTAGGATTCTTAATAGTTAC
CCCGCCTTGATGTTTGTCTGTAAATTCCCAATCTTCCATATTGTGGCTCGCTTCATAGCA
GTTAACAGCTTCATAAATGATAGAGAATTT
>k21_2_2560756_Mooglevirus_32-20
CGCTCCAGTCGCTTCTACAGAATACCGTGTAGGTGAAGTTCTGAAAGCTGATGGAACCAA
AGTTGCAGCAGGTGAAGAGGCTCAGGCTGACTCTGTTTGCATCGTTAACTTCTACGCAGA
CCTGCAACTGTCTTACCACGGTCAGTTGAAAGTTGTTGGTATCTTCCGTGATGCTGAACT
GAAAGACCTCTTAACTCTGGCTGATGGCGTTGACGCTGCTGCTGCAAGAGCAGTCTTAAC
A
>k141_83_1985291_Suspvirus_32-20
GATGAAGATTCGTACCAAGTTCGATATTACTCGTGAGTTCTTGTTCATGCAAGCTCTGAA
GGGTAAAGTAATCGACGCTAACGGTGTTCTGTACGCTGACCTGTTCAAGCAGTTCGACGT
TGAGAAGAAGACTGTTTACTTCGACCTTGACAATCCAAACGCTGATATCGACGCTGCTAT
CGAAGAACTTCGTATGCACATGGAAGATGAAGCTAAAGTTGGTACTGTAATCAACGGTGA
AGAAATTCACATTGTTGTTGACCGT
>k141_14_1985291_Suspvirus_32-20
ATTCTGGTATCAGTCAGGCGAATACCTTCAGGTAAAACAATCTGTGTACCATTCTTTACA
GAACCCTTAATATATGGCTGGATATTACCTTTGCAGTTAATCTCTACAATATCTTCTGAA
GCTACCCAATCACCATCGTTATTGTAATAACC
>k39_10_1965376_Felixounavirus_32-20
TTATCTGACTAAAGAAATCTTCAAGCAGATAACCACGAATGATAGAACCCTTTGTAGAGA
TTAAGCTACTGTCAAAGTTAGCATTCTCACGGTCACCTAAGAAGAGGGTGTCTTTAGTCT
TCTGATAGAGTTCATCCCAATTCTGTGCAACCTCTTTACGGTAGTTACGATAGGTTGAAT
AAGATTCATAAATCTCGTGATTAACTTCTGCTAAAGCCCCTTCAACAATGCTGTG
>k141_10_1985291_Suspvirus_32-20
GTTGAGAACATCTGATGATGTTGATTGGACTGAATCTGATATTGTGATGATTGATGGTCA
CGAGTACGAAGTATTTATGACAATGGACTGGTCAAATCAATTAGCTTACACATCCCATTA
TGAATATATCATTATTAGAAGGGATAAAATGAATGCAGTTAGAAACAGCAGAACTTGAGA
AAGGGATTGTCAGAACTTTGGTAGATGTTATTGGTCACCGATTAGCG
>k21_1_1965383_Felixounavirus_32-20
GTTCTGACGCTGCACCACAAGGCTAATACTTGAAAGGAGGGTCAGAACGAACGTCTACCA
GCAACTGAGGACGTGTGCAGTATGGCAGCATGTAAGAGTGAGCTTCGAAGTCAATACCTT
CGTCACGGTCTTTTTCGTATTCGAATACATACAGTTCCTGACCAAGAGTATTTGCGTAAC
CCATCTTCGGACATGGGCCATATGCAACTTCGAAGATGTTGTTAG
>k141_75_1985291_Suspvirus_32-20
AAAAGACCCTATTGAGGCTCTTGATGCTCAGGCAGATTTGCAGTATGTTCTTGATGGACT
GATTTACCTTTCACAGCATGACCATGACGGAGCTATGAAAGCAGTCTGTGAGAATAACAA
CCTGAAGTATACCGATAACTACGAAGAAGCTTTGAAGCGTCTTGCAGATATCGAGAAGCG
TACTGGTGATGAATGTCGTGTACGTGCTTCAATGATTCACGGACAATGGCGTACCATTCT
TTTCCG
>k141_51_1985291_Suspvirus_32-20
GTCGTAGACAGCTTTTAGAGACTTGAATCTGGAAGAGTTACGTAAGTAAACACCACCAAC
TTTCTCATCTCCCATCTTGGCTACTTGAAAGAGTAAATATTTAAGAGCTTTGATGGCTGC
TTTCTTTTCGTCTTTACCAGATTCCACATAGAACCACTCTAGCACCGAC
>k39_3_1985290_Suspvirus_32-20
GCAACTTCACCATCTTCTTTAGGTGCTGTGTAACTGTAAAGGTCACGTTCATCTTCGAAT
TCGTGAAGTTGCCAAGCTGTTCATCCAGCAACGTTATGCTACAGGCCGTGTGTATCCGTT
CTTTACGAACAATGCTAACACTCACACGCCGTTTAAAGAACCTTTGAAAATGTCTAACTT
GTGTATGGAAATTGTATTGCCAGTTCACGGATTCGAAG
>k141_37_1985291_Suspvirus_32-20
GTACTTCAAAGCTTGCTCTAATGATACCTTTTTCGATTTTGAATAGTCAACATAGAAATC
TGAAGAGATAGCTTGACCAGTGAATTTTTGAACAATTGCATAGCAATCAATCATATCAAA
GGTGTCAATATCCCAAGCAATTTCATAGACATACTTCAACTCTTCGTAATCTGGAACGTT
CTATTTATCGTTCCAG
>k141_49_1985291_Suspvirus_32-20
GTCGTTATTCTGGCAAGCAAGCCTTTACATTAGGTCATCACAAGCCAGTCACAAAAGGTG
GTGAGCATCACTGTGCAAACTGGTTTATCCAGACTCAGATTGATAACCAGAAGCAAGGTG
AGAAGGTTTTAGATACTCCAAAGATGACTTATGAAGAACAAGAGAGATATTGCCAGAGTT
GCATACTCACTGTCAAGCATTGGTGGCATATTATTTTTAATATACTTCTCTTGTTCTTCA
>k141_20_1985291_Suspvirus_32-20
GTTATTGGGGAAGCTTTATGGTTCTTGAACGGTGAGAATAAACTTGGTCATCTTCGCTAC
CGTTCAAGAACCATAAAGCTTCCCCAATAACTTGTCTGGTCAGAACCTGTTTAGAGGTCA
GTAAAGGGAAACCAGTACGCATATCAAAACGAAACTCTGGAGGTGAGAACGTTGAAATTA
CAGAACCAGTTCGTGTTTTACGCTGCTCACCAACTGTTAAAACATGGTTCAGAATGCTCT
TGTAACTTACGTCTGCTTGTGACATATCAGAAACGCCCTCT
>k141_2_1965382_Felixounavirus_32-20
AGCATCAGAAGCCAGAGAATTTTATGAAACAGGAAACCTACCATTATGATTAACCAACAT
CCAATCTTTTTAGGTGGTGAGCGAAAAACTTTTGACTCACTCAACAAACACTATCCAAAA
ATCTTTGAACTGTACAAACAGCAGAAAGATTTTTGGATAGTGTTTGTTGAGTGAGTCAAA
AGTTTTTCGCTCACCACCTAAAAAGATTGGATGTTGGTTAATCATAATGGTAGGTTTCCT
GTTTCATAAAATTCTCTGGCTTCTGATGCTGTTAAAACTTGC
>k39_12_1965376_Felixounavirus_32-20
TTAGAGGGGTCTTTACCAAATGACTTGATAATATCTTTAACTTCATCAGAAAGCCCCCTC
TAAATTCCTTCCTACTCAGATTCTGACTTTATTAAGATACACTCCAGACCAAGTAAGACT
TATCTTTAAACTTATGACTGATAAGAACTATGTAGCTCCACAACCCGGCTCTCAGGAAGT
ATTTCTTAACACAAATGCTGACTTAGTTCTGTATGGTGGTGCGGCTGGTGCTGGTAAGAC
TGCTGCTTTGCTG
>k141_22_1985291_Suspvirus_32-20
TTTATCAAGTAACCAATCAGGAACTGCCAAACTTTCATCCTCTTTGATTACTTGATAAAA
TCATTATCATCACGGGTACTTGGGACGATGATTGGGGAACTGAGATTGGTGATATCTCAT
TCTACAGCTACATCCAGAAGATGAATCCTAAGTATGTGGCCTTGATGACTGCTGCACAAG
ATAGTAAAATCTTGCAAGACTTCATTTACAAACACTGTCCAGAATATGTTATGTCTTATG
AAAAGATTGAAGTGGA
>k141_61_1985291_Suspvirus_32-20
TTAGCTTTTGGCTTAGACTTGATAGGGCAATCCCAAATATTACCTACGTTACCGTCTGCA
ATGAAAATCAGAGGGGCTTTCTCGTAAGTCATATCAATACAGTAAGTTCCTTCCGCTTGG
CGAAGGTCTTTATCAATACTCATAAGAGCAGCCTTCTTACCCATCTTCTCAGCTGACTCA
ATCGTTATTGCAAAAGCTGA
>k141_53_1985291_Suspvirus_32-20
TTCCAACCGGAGTCAGAACATTACAAAACTTTATGGCAGAGGTGAATAATGCTTAAGCGT
TTGTGGGAAGGTTTCACAGTTGATGCACCGATGATTGTCTTGGGTTTCTTCTTTGTGAAC
CTGTTTATTGATATCAAACAAGGTGCTTTGTTTGGTGCTATGCTAG
>k141_43_1985291_Suspvirus_32-20
TAATAACTTGGAAAAAGCCTTTAAAGGGGAGAAAGAATGAAGTGGTTAGAGGATGCTTTC
AAAAATAACATTGGTGCAATTGTTGTGGGCATCTTCAGTGTAATTGGTATGTACACTACA
ATGCAGGTGTCTAGTGGGAAGCAGGAAGTTTCCGTTTCGACAAAGTTACAACAGCTGAAT
AGTTGCCTTTGCTGTAACTATCAA
>k39_15_1965376_Felixounavirus_32-20
AGGAATCGTAGAAGTGTAGTCTAGCTTCTCACAACCAAAAATCCAAGTTTTAGAGTTCTG
GTCACGACCAAGTTCAATCTGTGGCATTTCCTGCTAGGTGCAAGAGATGGTATTAAAATG
TCGATGAAACTCGGTAAAGTTGTTGTACCG
>k141_1_1965382_Felixounavirus_32-20
TGCATTAGCTCAATCTCAATAGTACCTGTCTTGTCTGCGTTTCTTGTCAGAGCTACCTGA
CCACCTGCACCAACAACTGGTGTAACAAGTGGAGAAGTTCTCTGTAGACGTAAGAATGAA
TCTGGAGCAAAGCCTTCGATGGCAATACCATTCCAGCTACATACAACGTCTTTAGGGGAA
TATTGCTGATACATAGCCATTCCAATTTACCTCTATTATTCGTAAGCCACTGTACCTTTC
AAGTCAACATCCAAGATAGCACCCGCTAAGATACCTGAG
>k141_74_1985291_Suspvirus_32-20
AAGAAATTACATCACGGCTATCTTCGTAAACCATTTTGCTACCCTCTCTCTAAACGAGCA
TTCCACTCAATATCCATCAGACGTTTGAAAGCTTTACCTCTTGGTGTAACATGAGGCATT
CCATCATGCACTGTGCAGTACAGAATATCACCTTCAGCTTTCTTACCATAACACTGCTTA
GTCTTTTTGGCTTTCCTGTAGGATTCTGTAGCAGCAAGAATCCAGTACTCACCAAGTGTT
GTAAATTTTTTCATTTTACTTTCCC
>k141_91_1985291_Suspvirus_32-20
GCACTTGCATGTTCTGCTGATGAAGTAATTGCATCACCAGATGCAGATGTTGGTTCAATC
GGTGTAATTATGGTTCACCAAGAATTAACTAAAGCGTTTGAAAAGAATGGCGTTACCATT
AACGTTATTAAAGCTGGGGAACCCAAACCTTTAAATTCACCAGCTTTAATAACGTTAATG
GTAACGCCATTCTTTTCAAACGCTTTAGTTAATTCTTGGTGAACCATAATTACACCGATT
GAACCAACATCTGCATCTGGTGATGCAATTACTTC
>k141_84_1985291_Suspvirus_32-20
ACCCGCATAAGGTAGACCAGACACTGAACTTTTAATCAGGTCGTCGTAGACAGCTTTTGC
GGGTGGGATTAGTCAGTGTGATATTGATATCAGGCGTCAACAGAATCCTTGCTCTGTCAA
GAAATATACTGAATATGGCGATGCTGCTAGATATCATGGTAGAGACTTCTGCCCTAATGT
CAATGGCGTATTATTCATCTCGCTCGA
>k21_1_1965380_Felixounavirus_32-20
TTGGTCGAGTGTTTCTTTACACCCTTCCATACCGTAAATAGCAAGCACAAATTTCATCTC
ATCTGCTTCTTCATAAGTTGCTGCTACAGCCCCATCAGTCAATGGGGTCTGCATAGCACT
ACTCATGCTTACTGAGAAGTTAGGCTTTTGAAAATGCTTGCTTCGAAAAAACTTCCCTCT
AAACGTAGATAAATACTTCCAAGCGAACTACGGTGAATTTATTGACTTCTTGGCATTTGC
TCTGGAGGCTAATTTCGGAAGTTTTTTCG
>k21_0_1965385_Felixounavirus_32-20
CCACAAATGATGGTGGGGCAACTTCAAAGAAGAATACGGGTAATACCACAACCTCATTAG
GAAGCGGTAAACTAAATTGCCAACTTCTTTATGACCTGCAATCAAACGGAGTAAGGGAAC
TCTCAAGTGACGAATATCGTGCTCTTGCTGCTTGTGGTCGTTCTGCAAACACCAGTAAAG
GTCAGACAACTTTTAGTGATGAAGCTGAAAGGAATGCTGCTCAAGTTCTTAATACAAGTC
CTGGAAGTGGCAAGGCTATGCAGAAGTATTCAG
>k21_3_2560756_Mooglevirus_32-20
TATCGCTTCAGTATCGGTGGATTTAAACAAATAGGGTGAGTAAAATGAGTTCGAATATCT
TCAGACTTGCTGATAGATTATTCAACCAGCCTTTACTAGCCACTGAATCTCTAGCTCACT
CAGCAGCGACTTATGTAAATAACCGCTTGTTAGGTGAAGTTCAAGCAGCAGTCAATTTCG
ACAAACCTAAAGGTGAGGCAATGTCGTCTTTAACTTTTAAAAGACTTCTTGCC
>k141_58_1985291_Suspvirus_32-20
TTATGCAAGGTTATTGGTTAGAGTTAATTCTGTCATTTGGTGGCATGATTATAATTGGAT
ACCTTCTGGCTAAACACTATTTTGGTGCAGAAGAGTGTGAAGATTGTGATGGTACAGTTC
CGCCACAATAAGGGCAGCAACCATAACTTACCAGACCTGTACCATCA
>k141_94_1985291_Suspvirus_32-20
CAATAAGATGGTGTCAAGGTGAATGTAGAAACTGGATAGAAAATATTACCAGCAGTACTT
CTCAGTCTTGTTGTTGAAGGGATTGAAGCACCAGTTGTACCAGTAAATTCAGCCTGTCCT
CTTGTAGCCTGAGCAACATATCTGTAGATTGCGTTTAAGGCTGTGATATCATCTAGGTTG
AATCCTTCAGCTTTATC
>k141_64_1985291_Suspvirus_32-20
GTAAAAACAAATGACAGATGCTGGTTAGCATTCTCTATGCTGCCACTTGATGACTTCGTT
GTAAACGATAAAAACGTACAGATGGAAACAAATCTGAGAAGAACTCATGATATGTCCGAC
TGTGTAGCATTTGTTGGTATCGGTACAAGAACCCAGAACTTCAACCCAGACCCATCATCA
GTGATTCTTAAAACGGAATCTCCGTAATGTAATCTCACTGCTGTAGGGTCTGGGTTGA
>k39_6_1985290_Suspvirus_32-20
CTGAGCAATACCTTGGAACTTATCTTGTGCATCAAGTGCAAAGGTACATGCAAAGGATGC
CATAAATGATACACCTTCCAAGGCTGTTACTGCAAAGAGACCTTTCAAAATCACTTTGTG
GAAGTGTAGGGGGTCTTTCTCAAGCACTGGAAGAACTACTTGACGAAGGTATTAACTATC
GTCTAAGTTATGTTCGTGATTCACTGCTTGAGAA
>k141_17_1985291_Suspvirus_32-20
GTTCCACTCTGGTAGACCGTATTCTGGACATGATGAAAGTTGGCGATGATGGCTTTAAAC
GTCTGGTAACTTTCTTCCAACCGATGATATAACCTTCTTCATCAATCTCAACATCAAGGT
GAGACACAAAGCCCCAAAGTTGTTCTACAGAATCTTTGGATGGGTTTTCCATCAGTTTTT
CGAAGAATGCTACCAGAC
>k141_57_1985291_Suspvirus_32-20
TTCACGAAGACCACCTTTGATGTACTTAGTACACTTGTGACCAAGAATAGGTTCATCGTG
AAGGTGTAGAGTTTGCTCTTAAGGCAAAGCGTCTCTGCATTCATAATGGTCTTGGGTATG
ACTGGTGGGTGTTCAATCACATTGCACCGGACTTATGGAACTTTGACAATCCAAAGTGTA
AACCTTGGGGGGACTTCTTTCAGGATTCT
>k141_7_1985291_Suspvirus_32-20
TTTGCTTTTGCAGATAGCTTAAAAGAATCTGCTGCATACATCTTTGGTCTTGATTGGAAT
GATTTGTATGGTGAAACTAAAGAGACACCTCAAAAGTTCAACTTAAGATTCTCTGACCTG
TACTTTTCAGTTCCATGATTAATCGTCCAGTTAATTCTCCACATAACTTAGTGTCAAGGT
GTAAGTTTTTGTGTGGGAATACCTGTTCAAGTAAATGCTGAACTGCAAAGTACAGGTCAG
AGAATCTTAAGTTGAACTTTTGAGGTGTCTCTTTAGTTTCACCATACAAATCATTCCAAT
CAAGACCAAAGATGTATGCAGCAGATTCTTTTAAGCTATCTGCAAAAGCAAAAATGTGGA
CGTTGTAGCCTTCTTCGTCTTGAAGAAAGTTCTTTGTCAACATGCAGGAAGTGTCCTTAC
>k141_29_1985291_Suspvirus_32-20
CACAGGTGGTGCTTGGACACCAGTTTTGACTTTAATCTCTGTCTTATTTTGTTTCTTCAG
AACCTTTCTAGTTCTTCTGTAATAGCCTTGCAGAGAGTCAATCACGTTATATGGGAAAAT
CTCCCAAGAAAGCTGTTTAGCTTTAGCGTTAAATGGCACTACACGGATTTGTTTGTTAAA
GGTGTACCAACGTAGTCCACTCTCTTCACAAACCTTTGTAAG
>k141_32_1985291_Suspvirus_32-20
TATAAGAGGCTCCTACGGGAGCCTTTTATAATACTTATTTAAAGCTGTCTGTCAATAACA
TTTCGTACATCACGAAGGTTAACGTAGCCATATGGCTGAGAGTCACAGAATACCAGCTTC
AGAGCACACTGAGGATTATCCAGTGCGCTTTCAAACTCTGCAAAACCAAAGCCATCTACA
GCTTCCAGCTTATCCCCATCCCACATAGGGACTACACCACCAAAAGCAGACTTCTTCAGA
CCACTGTCAGTTTTAGGGTCTTTTGCCAGCATGATTTCTTCACCATCCATCTGTGCAAGA
GTTGCTTTAAC
>k141_21_1985291_Suspvirus_32-20
ATCCTATCAGGCTAACGCAGAGATTTCTGATGAGTCAGTATTTCGCTCACAGGTTGAAGG
TATCATCTTCAGTGAACTCAAGCAGTGCCTCTTTCTCTTCTTCAGAGAGAACTTTGTAGT
CACCAGTTTGCATCTTGTCAAAGACATAACCAGCAAAGGCATCTACACCAACAGCTACTG
AAGCCAGAGCCAGTTGACGGTTATTCAGAAGCAGTTCAACCTGTGAGCGAAATACTGACT
CATCAGAAATCTCTGCGTTAGCCTGATAGGATTCAGGAGTTGCTTGTGAACTGAAGGTAT
TGCTACGCATAACAATAGCAAGGCTTTCAACAGTGTTCAGCATAAA
>k141_73_1985291_Suspvirus_32-20
TCTTGTAAGTCTCTTTTAAATTAACTGTGTCAGCAATGTTAAAGTCTTCTGCATCGACAA
CTAATTCATAACCTTCAGAGATTAACCAAGCAGAGAAACCATAACCCATATCTGATATGT
TACAATTCAGGATTGCATCAAGCAGGTAAGTATTGTTAGGAGAAATGGTTGACATGTGTT
TGTAATACATACTCTTAGCATTTTCCCATTCAATTGCACGATAGCCAGTAACAATGTGTA
CAGGGTCACCGGAATCTGGACGGATTACCAGTTTACCATCACGGTTCATGATTTCTTCAC
AGAGATTCTTCCAGAACTCCG
>k141_56_1985291_Suspvirus_32-20
TACAAAGAAGCCTTTGGTGGTTTCACAAAAGTTCCTCAACTGTTCAACTTCGTTATGAAG
ATGGAGCAAATGGGTTTGTGGGAACACATGGATTACACTGAACAAGAGATTGACTATTTA
CAAGGGCACATTGTTCACTCAAACAGACGACCTGACTTGATATCTCGGATACCGTATTTG
TCACGGAACTGTTTCAGTACTGCATAGCCGTAAGAGATATCTTTTGAGTGAA
>k141_41_1985291_Suspvirus_32-20
CTGCAAAACCCCAATCCAGTTTTTCAGATATCTTTGAACGCTCACAGGAAATGGTGAAGC
TGACTAAAGAGCAACTTCAAGAGTTTGTTGATAAAGAAGCTGAACGTGGACTTGACGCAA
TTCAGGTTAAACTAACTGCTCTGGTTCCTTCAATAATCACTGTGATGAGCATTCACGCTC
TGTTCGAAGTTGCAGGTTTGATTGATGCACCTATTGAGTTTGTAGAGCAGATTGCTTCAC
CACTTACGTTACCAGCAATCTGC
>k39_8_1965376_Felixounavirus_32-20
ATCATCACGACGATGATAGATTGAACCAGCATCTGATGAACCACACTTAGGGCAAGCACA
ATGACCAACAAACTGACCAGCTTCCTTCAATTTACGACCTTTAGACATTAGCACCTCTGC
GTTGTAGTTCTGCTTTCAAGCCATTTTCA
>k39_6_1965376_Felixounavirus_32-20
CAATTGTTAAAGATTCTTCATCATAAATCTTGTAAGATACTTTAACGAATGCATACTTAG
GAGTTGGTCTACTGAAGTAAACGTTATGAGCCAATCTTCCAAGGTCGTATGCAGTACCAA
AGATGGAACCATAAGCCTTGATACCAGCAG
>k141_62_1985291_Suspvirus_32-20
GTACAGAGAACTGTTTCAGCAGATGAATGAAAGTCTTTGAAGTCACATTCAACAGCCCTT
GCAGTATCTGCAAAGTCTTCTTTCATAAGGTCTGTCCAGCTTGCAGCACTGATATCTATA
GCCAGAGGGTTGATATCGTAAGCGTGACAAAATACCTTATCCAATTGTTTTAATTTGCTC
AATGTGAGTTTGCAACAAACATCAAAAAGGTTAAACATGAGCGAATTAAAACAATT
>k141_97_1985291_Suspvirus_32-20
TAAACATGCTGTATCGGGGTCTAACAAAGCTGCCTCTAAATGCTTGAAAGCATCAGTTTC
ATAACGAGTCCCTACAAAGATTTTGAAGTCATCAAAACGGCCTAATTCTAGATTCTTTCC
AAGTTCTTCGTATCATGGGTAAGATTTCTGAATTAGGCCGTTT
>k141_4_1985291_Suspvirus_32-20
TGCTTGAACTTCACCTAACAAGCGGCAGTCAATTTCGACAAACCTAAAGGTGAGGCAAGA
AGTCTTTTAAAAGTTAAAGACGACATTGCTATTATTCCTATTATGGGTGGCCTAACACAT
CGTATGACTTTTATGGATGCAATGTGTACTGGTGGTCTAAGTTCTTATGAAGGTTTACGC
TAAAGCTTCGTCAAAGCCTCTGCGTAAAC
>k29_6_1675603_Mooglevirus_32-20
CTATCGGTAAGACACCACAAGAACTTGATAAGATGATGAAGGACGGTAAACTCCTTGCTG
AAGATGTACTTCCAAAGGTGTCTGAAAAGATGGCGTCAGCAAATAGCTGTACAGCACCTG
CCAAACGGTCACCTAACTGACCACGAAGTTCTTCAGCCTGAATCTTACCCTTAGAAGCCA
TCTGTTGGAAAGCAACCATGATACCTTTCAGGTCTTCGTCTGTTGCACCCCTGATACGGG
AGAACATCGCAGCGTTCTTATAGAACTCCTG
>k141_24_1985291_Suspvirus_32-20
GTTAGACTCTTTGTTTACTGTCATTGGAGATTGAAATGCTGTGTCAATGGTAATGAACGC
AGCTTCAGCGCTATTAACGTTTATACGTTTATTCTCACAGTTATATAAGAGTCTAACAGA
CTTGAGTACATTTTTTCACAAAATGATTACAAAGTACTTGTCAAGGGTAAAGTAT
>k141_48_1985291_Suspvirus_32-20
ATCTCTTGCACCTAGCAGGACAATATTCACTTTCTTACCATTAATAATTTTTGATTCTGT
CTTCATTGTGATTCCTTAAATTTCTTAGGTAAGAAAGTGAATATTGTCCTGCTAGGTGCA
AGAGATGGTATTAAAATGTCGATGAAACTCGGTAAAGTTGTTGTACCGACAATTGCTCAG
ATGTTTTCAAGTTTATCTGGGAAAGAGCAGAAAGAAGGCGAAGAAAGTGTAACAGCAGTA
CCTTTCAAAGAATTAGTTGAAGCTTGCTTTGACCGTATTGATGAACTCGATATTGACTCA
ATGGCTGCTTTGTTATTCCAAGGTGCAACTGTAGATGACTTCCCTCTAAACGTAGATAAA
TA
>k21_2_1985304_Mooglevirus_32-20
AATTTATCAAGGGTTTTGGTCAACTTAGCGTTTTCACCCTTTACGTTCTCTAGCTGAACC
TTCTGGTTCTCCATACCTAATTGCAGGAGTTTCATGTCAGATTGTAAATCACGAATAGCT
GAATAGTTGCCTTTGCTGTAACTATCAAGCTGTTGTAACTTT
>k21_1_2560756_Mooglevirus_32-20
TGGTAAGCTGGAAAACAACACTCCAGTAAACGTTGCACGTTTGAGATTTGGTAACTGGAA
AGCTCGTGCAGAAGGTTCTAACTATTGGCAAAGGCAATGGTGTGAGATTGTTGATTCAGT
CCCATGCTCTAACGTCAAATACGTCAGGTGGAACTGAA
>k141_12_1985291_Suspvirus_32-20
TGTTATGGAGGATATCAATCCTAAACGAGTTAACAGAGGTATTTGTATCAAGGTCACAGG
TAAAGAAGAGTTTATTGATGCTACGTACCTGAGTCACATCTTTGAAGGTGGGAGTGCAGT
ATTGAACCTGAATGAGTATCACATCAGTTCACATCCAATTAAGGGTGACCATATAATGCT
TCAGGTAAGAGAACGTCACAATGGATTCACACACTTCTTCCAGACGACTAAGACCTCGTT
GAGAGCAATGCTCAAAGAAG
>k141_66_1985291_Suspvirus_32-20
TACAAGAACCCAGAACTTCAACCCAGACCCTACAGCAGTGAGATTACATTACGGAGATTC
CGTTTTAAGAATCACTGATGATGGTAATTTTTACTTTACTGGCGACGTTCATATTTCCAA
GAACCTTTATGTAACTGAAGAAGTTCACGGTTCAGATTTTATCAGTGATACAACAGGTGT
AAGTTTCAACGAGCACACTCACCATTATTATTGGACTGACCCTGCTGGTGAAGCAGATAC
TACAGAGGCACAATAATGAAGACAGATTTTGCATTGAATCTTGGTGGAAGCTACGTAGCT
AATTTAGGTTCTGATACCGTCTACGTAGAACACGGAGATTTAAAAATTACTGGCAACCTG
ACCAGCTTTATCATCTTCTGGGATAATTCTAATCTGGTTACCAGTAATTTTTAAATCTCC
GTGTTCTACGTAGACGGTATCAGAACC
>k141_67_1985291_Suspvirus_32-20
GGTCATCCAGACATTTCAAATCTTGAACAATCTCAAACTTCGGTGCAGGAAACTCTTCAT
TCCCTAAAAGCTGGAATACCTGATTCATATGATTCTGGTAAATCTGAGTATCACCAAAAG
TACCAATCAGGTAACGAGGTGTATAGCCAGTCATCTTACAAAGTACTTCTAAGATAAAAC
CATAAGACGCAATGTTAAATGGTAAACCTAAGAAGCTGTCTACAGAACGTTGATACCATT
TTAAATCCACTTCACCAGTGTTCGAGATGTAAATCTGGAACACTGGTGAAGTACATGACA
AGGTGGTAAAGCCATTGCATTAGCTGAGATATCAGCAGCATTCCAAGCGTTAACCAACAT
GTAACGGTCTGTAGGAGACTTTTTCATCTTGGTAATCAGATTGTCTA
>k141_44_1985291_Suspvirus_32-20
AAATGACTGAACAAGAAAAGCAAGAACTAGAGGCTCTACGCGCTCAGGTTGCTCAGATGA
AAGCAAAAGAACAGGAAAAAACTATGTCTGAACTGACTGGTAAGATTTCTGCTTCTGCTG
AAGCTTTCGGGTTTGACGCAACAGAAGCTGCTCAG
>k39_10_1985290_Suspvirus_32-20
AGAACACTCAACACATTAAGAAAAAATAAGTTTAAGGCTCCCGTAAAAAGGAGCCTTTTT
TGTATCTATCAACCTACTGACAAGGGAGCTTCAATCTTCCCTGCATGTCGATAGTCTTTG
AAACCACCGATAAAGTCACTTGCAGTCATATGTTTGAGGTCATCCAGACATTTCAAATCT
TGAACAATCTCAAACTTCGGTGCAGGAAACTCTTCATTCCCTAAAAGCTGGAATACCTGA
TTCATATGATTCTGGTAAATCTG
>k21_0_2560724_Felixounavirus_32-20
GTTTACATAAACTTATTTTTATTACAATTGTCAAAATGATAACGAGTTGTGTTACATAGA
AACCCTATCTTTAATTTCTGCCATCTTAGCGTCATTCATTCGAGATTGGCCTTTAATTTT
TGTGAATGACAAGTACCCGCACACCCTGTTAATCACAGAGATATCATGTGAATGGCAA
>k141_40_1985291_Suspvirus_32-20
ATGCTCTTAGCAATCTGTGCTGGTACGTCTGTAGCAGAAGCTAGTTCAGTTCCCTGTAGA
GCTTTTACATTGGAGTTAGCTGTAAAGAAGATTTTCTTGCGAGCTTGAATCTCTGAAGCC
ATACTAAGGATGAATTGTGAAGTTCTATCCTCTGCTGAGATAAAGTACCAATCAGTAGAG
TACTCATCAATTGCAG
>k21_0_1985310_Felixounavirus_32-20
AATTTACTAATCAACGGGAGGGATAACCTCCCCACTAAATAAAGTCCTTAAACTAGGAGA
TTCAAAAATGTATACTACTAACAACGGTCGCACTTTAAACGTAACTTTGCGCCACTATGT
GAACGGTGTAATGCACTTCGAGGATTTACA
>k21_10_2732701_Teetrevirus_32-20
TTCACCTCGGCTTCCAGCGCATCCAGATACGCCCCGAAGTCGCCCGGACGATAACTATGA
TACTCACCATCGCGGTAGTCATAGATAACGCCACAGTGAAACTTGGTGACTTTCTCTAAG
AGGTTGTTGGCCTCAATGTCACTTACGAGC
>k21_13_2732701_Teetrevirus_32-20
CGTGCCTTTGTGGACTCCTACATCTCCGGTCAGGAAGCCCTTGTAGACCAGTACGTCAAT
CAGGTAGTTGCCTTTGCTGGTGGTAAGGAGCGCTTTAGCGCAATCCATACGCACCTTGAA
GCGACCAACCCGGCTGCGGCTGAGTCCCTT
>k21_9_2732701_Teetrevirus_32-20
GGATGTACCGTCAACGTTACCCTCAATGTAGTCCCCGCCAATAATCTGGTTAGGGTCTGG
AGACTGCATACCGTCGCTCATTATATCAACCGCCTCTGGCCAGATTCGAATCAAGTCCTG
AGTAATGAAACCAGCACGAGAGTTCTTACCAGTGACAGTAACAGTCTTCCCACAGGCCGT
GGCGGGGAC
>k21_16_2732701_Teetrevirus_32-20
TGCCAACCTCACCGAGCAGCGGTAAGAGCAGTCTTAAGGTAAAGCTGGATGACAACGCAG
CCAAGAACAAGAGTAAATCCTCCATTCGCTCCAAGGCGTTTGGGTAACTGAGTCATAACA
TAGGGAGAAACATCATGGGATTCTTCAAGA
>k21_6_2732701_Teetrevirus_32-20
CTCCTTATGATTAGCGGTTAAGTAGACCAGAGGTGAATGCGTCACCATCCAGCATGTTGT
AGTTACCGTAGTCTAGCTCGTACTCGAAGCACGCACGCCACGCTTCCTGCTCTTCTTCCT
GCAACACTCCGTCTACCTCCGGCGCACCGAAGAA
>k21_2_2732713_Teetrevirus_32-20
CCCGGAATGTCTATGGAGTTCTTCGTGAAGTGCAAGCGTCCCATCCACACAGCATGTTCA
TTGCTCATCAATACAGTCATTGTTGAGTTTATCACCTGTGCTGCAAACACCGTAACGTTG
TCCCCAAAGTCCCAATGAGACCACGACTGCTGCCTGATTTCTTCATCAATATAGAGGAAC
TTGTAGATATTCCGGGAGAGCCTTACAGATTATACATCGACG
>k21_11_2732701_Teetrevirus_32-20
GGAAGAGCGAGGTGACGCAAAGTATACATTACGCCCAACACCGTGTGGTCGCGCCCTGTC
TTGCACGTCGAACTGAGTCGTAAGGTTCAACTCTACGGAGCAGTTCGTTCTGACAGCCTC
TGGTATCCTATCGAGCCGCTCCGTAG
>k21_14_2732701_Teetrevirus_32-20
CGACTACACGACTCCGTGGCAGGCTGTAGGTGCGCGGGGTCTTGTAGTCGGTAGATTCGT
TATCGGACTCCTTCGGGAACAAGGACGGAATGGTGTATTGCGCACAGTTTTCCGCACGAG
TCTCATAGGCTCTACGGTCGTTCGTTAGGCGGTCATAGGTAGCTTTAGCGCCGTCTTCGC
CCAATCCTGTACGTTTTGAATCAGCCATTCAGTCCTCCTTAGATGTTAATGCCACCGCCG
GAGCTACGGGCTACACTCA
>k79_4_2732699_Teetrevirus_32-20
GCCGGAGGCGTCCGCGTTTATCACACTCAAGGTCATCCTTGCGTCACTGACCAGCACGAA
CATGACAACCATTCAGGCCGCTGCTGGTATGCTTGGGAAGGCCATTGAGGATGAGGCACG
TTTCGGGCGCATCCGTGACCTCAACGTGCTTCTTGAAGTGCTTCGCTTCGAGGTCA
>k29_4_2732714_Teetrevirus_32-20
TAGAGAACACCCCGGCGATTGCGGCGCTACGAGAAGCTATCCAACAGTCTCTCGTTAAGT
CTTCCGCTTGGATTGGTGGTGAGCAGAAAGTCCAGTGGAAACGCCGTTGGATTAAAGGTC
TGGATGGTCGCAAGGTTCACGTCAGGTCTCCACACGCAGCGCTCAACACATTGTTG
>k21_0_2733601_Drulisvirus_32-20
TGGAGTTAGTGGAGTTAGTCATGATGCACCTCTTTGATTGTTGGTTGTTTACTTTACGAA
TTACTTCACATAGCACCTCATAGGATGCTATAGGCTGTAATTAGTGTCCAAACTGTCCAG
CAGTGTACCAACCTTGCGGAGCCTTGCTGCTGCCCCTGGTCTTGGTCTTACCGCGTACAT
TCGTACTGAATGTAGCGGATTGCTTCATCCGCATATACCCGGCGCGGTTCAATTCGTCCC
GGCGCTTTCTCAATTCCGAACCGG
>k21_0_1980955_Drulisvirus_32-20
CTACGTTAGAAGGCTGCGCAGTTGCGATATGCGCTTACGGTCAGCGCTGTACCATAGGGA
CATACGCGTCTTCCACTCACCGAAGCGGTCAAGCTCTTCCTCGGTGTAATTCTCTTTCGA
AACCCCGTATCGTATTAATAAGC
>k141_93_1985291_Suspvirus_32-20
CATGAGAAGAAACAGTATCTTGCTGAACATCCTGAAGAGTTTATCGGGAAACCTTTAACG
GTTCAGTTCCAGAAGATGACTCGTAAGGGGTCTCTACAGCGAACTTGCCATGACCACGCT
TATCAGTCTTTACACCAGTCACTTTAAACTCTTCAGTGTGCATCTTCTTGTGCTTAATCA
AGAAGTATGAACGGTGACCACACTCATAGAAAGATTCTGCTGAGATTGAGCGGTA
>k21_1_1868596_NA_32-20
CTCGGCGTCCGGGTCGGTCGGACTCCACATCATCACGTTGCGGCGCTTGTGCTGGATCTT
GTAGCCGATGTTGGCCAGCAACAGCTTCGTATAACCGATCCGGGCCGACTTCACGAAGTT
GACCACTCGAATCAGACCGCACCCTTCCAGATCGCGATCCTGAACGCGATGGGCAACGAC
CTGATTCGAGTGGTC
>k21_0_347324_NA_32-20
ATGGGCTTTCGCCAAGGTCCATCAAAGGCAGGCTCGAGAGCGTAATGCACAAACTCGGAA
TTTACAGGCGCACACCTTTGGTGGCGGAAGCAATCCGCCGCGGGCTTATCTCACCCGCCG
TGATCGCCCTCGCCTTCCTCGTCGCCGGTCAGCCACTGCTCAACGATGACCACATGATGC
GCAGCCGCCGTGGCGGCGAAAGGAAGATCG
>k39_4_2732711_Teetrevirus_32-20
GAGGCAATCGCAAGCGCACCCTGTCAAATCGGTTGACTCAACGGAGCCATAAAGACCCGG
TGCGGCACGTAAAGTGCTTACCATGTGGCGGTGGCGACTCATGTTCACCTCATCGTCGAG
GTTGGAACGGAAAGCCGACACCAGTACATAGAAGACGTTAGCAGGCTCTTTAGTGAAAAT
CATTTGGTGTTAC
>k21_3_2732701_Teetrevirus_32-20
CTACCGGGCAGCAACCATTCAGGCTGAACAACCAAGAGCGAGTCTTCTGGACTCCCTAGG
TAGATTCGCTAAGGCTGGTGCCCGGTAGTCCATACCTTTGACTCCCCGGAGTCGTTCCAT
ACCGGGAGTCGCCATGTTGCCTAAAACACTATTTAGTTTACTAGCCATTATTACCTCCCG
GTCTTGGTTCCTTTGGCGGCACTGATAGGTGCTGCTTGGTTTCCAC
>k29_1_2732714_Teetrevirus_32-20
AAACGTGTTGGCCTAGCGATGCTGGAGGAATCCGTTGAGGATACCATTCAGGACATGATG
GGCCTGAACGTTTACCCATTCGCTTGCCCCAAGCCAGCGCCTGTTGACGAACGAACGTTG
ACTTACCCATACCGGAACCGGAAGTGACCATAATGACTTCGCCACCACGGGCACCCAAGG
TTCTATCGTTCAGGCCTTGACAGCCATCGAACAGCAGACCAACAGCGTCCTCGGAGGTCA
TAGCTTCCTTAACGCGGTCTTTGAGTGACAACGCAGAGACAACACCG
>k141_27_1985291_Suspvirus_32-20
ATTACTCGTGAGTTCTTGTTCATGCAAGCTCTGAAGGGTAATATCGAACTTGGTACGAAT
CTTCATCAGCTTACGAGCACGAACGATAGCTTCAGTAGTCAGTTCGTTTGCAGTGCCTGG
CTGACGTACACCCTGAATCTCATCAGGAGTAATGCTTTCCACTTCCTTGAAGTACATCAT
TGG
>k39_0_1985290_Suspvirus_32-20
CTTTGAAGAATGTTCAAATAACCTTTCCATCCTTTCTGCAAGGTTACGAATCCAGAACTT
CTCACCGAGAACTTTCCTGACAACTTCAGTCCCCCAGATTTGTTGAATCTGACGTGAAGA
GAACTTATAAGTTTTACTAAGCCCCATTCTGGTTAGTAGAGTCGGTTTAGCAACCTTCTT
CAGTTCCATGATTAATC
>k141_63_1985291_Suspvirus_32-20
GTAACACTTGTCCAACATTTCGGACACATTGAAGGTGTACTTGCAGCATTTCAACCAACT
GTTAACTCACCTGCAAAGGTTTGTACAGTAACTATGAATGTCATCAACCTCTTTGTCGTT
ATACTTGAAGTACTGAACTTCTTCGATAACACACGCAGAGATGTTGTTGACATTCATAGT
TACTGTACAAACCTTTGCAGGTGAGTTAACAGTTGGTTGAAATGCTGCAAGTACACCTTC
AATGTGTCCGAAATGTTGGACAAGTGTTACTTGTGGCGTGAAATCTTCTTGGTGCTCTGC
TTTTACTTCTTC
>k39_11_1965376_Felixounavirus_32-20
GGGGTCTTCGCAGTTCCCTCTCCGGCAGTCTTATAACCATCACCAGAACGACTCTGAGTA
TTTGGAGATAAAGCTTCAGACACAGGTTTAGATTCATCAGCAGGTGGCAATCCAATATTC
TCTCTAAGCTTGTCTGACAATTGCTTGTCAACTTCCATAGCACCAACTGCAACGGTCTTC
TGAATATAAGCACCAATAGCTTCTAGGTCTGGAGTTTCAATATCATCATAGACAATTTCT
ACGTGTTCTTCATCATCCCACATATTAAGAGCATAAGTCTGTGCTACTAGGTCACGATTA
ATAACGTTCTTAATTTGCTTCAGAAGAATGTCTACAGACATTGCAAGTAAACTTGTCTTA
GAATCTGCTAAAGAGAATGAACCATATTTTGACTGACCCATTGCAAGAACATCTGACATA
AACGCCATCATAATCTGCTTAGAATAACGGTCAATGATAGCTCCGGTATCGTAAGCTTTT
GCACCCTGTCTAGATATCTTTGAGTTCTCATTAGTATCTAG
>k39_13_1965376_Felixounavirus_32-20
ACATTGTAAAGAAGTTGGTGCTCAAATGAGAACTGCTGATTTCTTCATGGATTTGCAGTA
TGCAATCATCAACGGTAAAGATGTTGATACTGTTTACTGTGAATGGCTTGCAAGAGTTAA
ACCTTTCTCAATGCTTAACGCAAAACTTAA
>k39_1_1985290_Suspvirus_32-20
AATCTTCTGTGTACATCACTATGTCACCGAATCGTAAAGGTTTGTCAAACTTATCTACTC
CAAGTTCAACGCCAGCTTTTACATCTTCAATTGTCAGCTTGTTTGCTTTACCTAAAACGA
AACTTGGATAAATATCATGTCTAAAGCAAACAAG
>k141_38_1985291_Suspvirus_32-20
AATCTATGTTTGTTGCTCTGACGTTTTCACGAGTACCATTAATATAGTCATCAAGTGCTT
TATCTACTTCAGAGTCATCTGCACAGTAAACTCGGAAGATGGCATAACCTTCGTTGTCAA
GCACTTCTCCATAGTTCTTCCTGCAATGATTCTTCTTCATATCATAGGCCTACACAAGTA
CGTTTTTCAACAAAATAATGAAACTTTCAAAGGTGTTCATTATTTTGTTGAAAGTTTCAT
CCATCATGTCACGTTTAGTATCTTCAACCTTCTCAATGTCTTTGTCATCAAGCAAGTCAA
CATCCTGAGTGACCATAGCATCAGAAACAGCTTCGTAGTAATCTGCCATCACACGATAAT
TGTAATCAGTGATACGGTCAGACATTTCCAT
>k39_1_1965376_Felixounavirus_32-20
GCCTTGGTTTAAAGGTTCGTAATGGAAGAATCCACGAAGAACCTAGGCAAGCTTTAAGAT
TCCCAGAAAGTATTAAGACTTTCCAACTGATGATGCGTGACCCTGCTGTAGCGGCATCTG
TAAACATTATTAAGATGTTTGTTAGAAAAG
>k141_50_1985291_Suspvirus_32-20
CAGAATTTTCGAAATCTGTACCTCTTGTTGTAACCCTTGTAATTAACTCAGTCTTGAAAG
ATGAACGTGGTGGTATTATTGAGCGTGTTATCGTTGATGGTGAGTTGGTTTATGAGGAAG
GACAGGAGCCACCAGAATACACTATCCATCTAGATGTAGACTCCAAAGGGGTAAAATAAA
TGTGGAATCCAATTGTTAATGTAGATATTACATTGAACACAGCAGGGACTACGAG
>k141_42_1985291_Suspvirus_32-20
ATGATTGGTAGTTCTGTCCAATCTGATGAGCGAACGATGCAGCGAACATTCTAGCTTGCT
GTGTATCTGCTCCGAAGATAGCTGTTGAGGCTAATTGTGCAGACTGTCTTTTAACACCTG
CATCAATTGTCTTCTGAGCCAATTCTAAGGCTGCATAAGCTGAAACAAAACCACCAATCA
TCTGACGTAGAGATGAGTTAGCTCATTGACGTTACCAAGCGTTGGGTTATTGCAGAAAAT
GCTAGACTCAAGTCAGTCAGAGAATCAGCTTGGCTTCAGGAAAGAGCTAACT
>k141_11_1985291_Suspvirus_32-20
CATCCAGATTGAATGAAACATTCAGAGTCTGGATGGTAAGCAGATTGCTACTAAGACGGT
TGATATCATGGACAAGAACCAAGAAGATATCCTTCTTAACTCAAGTTACCCAGAGGAAGA
ATAATGTTATGGGATTCTAATATGCAAATTAAATACTCTGGTAAAGATGGTATTTACTTC
CATCTGAGAGATAATGTTGACGCATTTTTGACATTATCTGCAACAGAGAATATGGAGTAT
GATTCACCTATGATGGTGACGACTCAAGCAATGCAATCTGGACAGACTGTAACTGATAAC
GTTCAAC
>k39_5_1985290_Suspvirus_32-20
CTGGTGTCTCTCCATATTTCGCTAACAGTGAATCCTTCATAAACACTGTCATAGAGAGAT
TATAGTTTGAGAGACACCAGAAACTTTGCTGGATAATGAACAGGTCTTGAAAGCAGTGCT
TTTTAAATATGGCCTGAACATTGAGAAAACGTATTCTTATGAGATTTGTCAACATCGCAA
TACGTTTGGAAAGGTTGTAACGGCTCCA
>k39_16_1965376_Felixounavirus_32-20
GCCTGTTTAAGTCTCCGAAAGATTCTGGGAATGGAATCAGTGGAATCTGACCACGATTCT
TCATTGCCTCAAAACCATCTGCGAAGTTCTTGATACCAGCAGGGCAGTAACGAGGTGCAT
TATAGATACGCTGTTTAAACCCTTCCAGTACTGTATCTTTCTCTTTATAAAACTTAGTCC
ACCATTCGTTAAGGTCTTTGACACCTTCTGGATACTGGAATAAACGAACCTTCTCAATCG
>k29_7_1675603_Mooglevirus_32-20
AGTTTGAGCATCATCACAATATCTGGAATCAACTCTTCAGGGATGTTATAGACTGTATTC
TCACGAGAATAAGCTGTGAATGTTTCTGCATCAACATCTCTTGAAATCCTGCATCGAACA
CCATCAAGTTTTGGTTGACCATCAGCAGGGAATACCAGATACTTCTTATGGCTTACCTTA
GAAGCATCTTGAGCAAGCTGTACGCCAACCTTCTCAACACACTCTGCTTCAGATTTTGTG
TAAGC
>k141_36_1985291_Suspvirus_32-20
CTGGAGACGCCAAGAAAGAAGGTGAGAAAGGTGGAGACAAGCCACAAGAGAACAAACCAA
CGTTCTCTGCTGTAGCGGCTCCAGCGATGGCTTTCATCTCACCTGCTGAGTGGGTCATGA
TGACCTTTCCAGCTTCCATCATGGATTTAATCTGAACATCATTCGGAGTAAGCCCAAACT
CTGCAAGTTTTACAGGGTCTCTGGTAACAATAGCCTCAAACAACTTTGCAGCATACTCTG
CTGAGTTGTCAATGGTTAATTGGGC
>k39_4_1985290_Suspvirus_32-20
CTTACTTGACTTCGTAACAGATATCATGTACAGAACATCTTCACTGTATTACTCTGCAAT
GGCATGGTACAAGGATTTAGATGCAAGTCAACAGAAACTTATCAAGGATTCTGATGAACT
GGTTTCAACCTTTGCTATGATTGGTGTTGCAATTGCTGCTATCACTAAGGTTGCAAAAAT
CTTTGAAGAAGGTATCTTTGCAAAAATCATGCAGAAGTTTGGTTTAGGTGGTGCAGCAGC
AGCTATAGCAGAAACAGCTACAGGTGTCGCAGGTGTAACAGCTACCAGAATGGCTCTTGG
TACAGTTGGTTCATCACTGATGCTATCT
>k141_80_1985291_Suspvirus_32-20
AAAAGGCTCCCGAAGGAGCCTTTTTTATTTCTATGGAGAAAACTATGAAGATTTGGGCTA
GTGATGTTGGGACTTTCAAATACACCCGTAGTGGTATGATGGTTCGTATCAGTGGAAGCA
AGATTGTAACGTTAGGTGAGAAGGTCTATACAAAATTTATCATAGAAGTGATTGAACGTT
CA
>k39_9_1985290_Suspvirus_32-20
TCCAAGACGGATTCAAACCTTGTATTAGTGACGGTTCGAATCCGTCTTGGAACACCAATT
TTAGGAGATTCCTATGAAGCCTTATGGTAGACACGGTAAAGTTGAAATTGCAAGTTGTGG
TTGCTGTGCTTCTCACGATGGTGAAGAAGATTACTACAAGTGTCGTACAGACCATCGTAG
ACGCTTTCTCAAAAGAGATAAGAAGAGAGCTAGACAGGAATCTCAAAAGAACATTGCAGA
ATTAGTTCAAACGGATAGAGCAACAAACAACTTCGTAGGTTGCTG
>k39_2_1985290_Suspvirus_32-20
TTTCTCTCTAACTTAAATTGTTTTTCCATATCTATCAAATCCTGAAAACATTTAAGTTAG
AGAGAAAGTACTTGGTACTGAGTTTGGAAGATATTGATAACTATCTTTCACCAGAATGCA
GAGACCAGCTTCAACAAATTGTAATGTCACTGAGGCATTCAAGAGAGTTTATAGATGGTA
AAGAGCAACTTAAAGGTATCTTTGTTAAGGAGTCTTATCCGTTCTATAAAGATACTTTGC
AGAAACTTGAAATGTATGTTAAGCAGCAGAACCGTAAAGAGTTCACTATGGTTTC
>k141_47_1985291_Suspvirus_32-20
CTCTGGTCAGATAGCCATTGATTAGCATCTTTAGCACTTTCAAAGGCATCAGACTCTTCA
GCAGTGAGTTTATTCACATACTTGTACTTTGTTTTCTCAACGACACAAGCTCCCTTGTAA
GCGATACTGTCAGAGTCAATAAAGACATGTGTCACAGTATCTGGGAGTTTTGTTAACGTG
TAC
>k141_5_1985291_Suspvirus_32-20
ATCCAGACCAAGCAGAGCCAGTTCATCTTCATCCAGTTCAGGCTCACCGTTACCACCTGT
ACCACCAGTGTACGGAACCAGAGTATCAATGATAAACTGTTCCTGAATCGGCTTCGTCAG
AACGTTGCTTTCAAAAGTGTAGAAGTGAGTTGCAAGAATCACACTACCAAATGAACCGTT
ACCGACTGCGATATCTGGGTGAATAACATCATAAGTTTTGTCGTCAGCGCGTTGCAGTTA
AACAGCCGATGAAGAAAATCAAGGCTCAACATTCTGACAAACACGATGACGACAAA
>k21_0_209529_Cripavirus_32-20
CTTGGGCGAGAAACACCGTTATGTGATTCATTAAATTCCGTTATATAAGCCAAAACTTGT
TTGCGCAATGTATTCTCGGGAATACCATCTAAGGGTTCAGTCATAATGTAAGTATTATTC
ATGTTCCCTAGAGTAGACCGAGTCAATTGAGCAACAAGTCGTGGTTTTTCGTGTGCTTGG
GCATCGCGTATCTATTCCTGAACTAACTCAGCTAAAG
>k21_3_2732706_Teetrevirus_32-20
CACGGAACGCCTCGACGGTCATTGACCGGGCGATAACCTCAATGGCTTCCGTGGGTACTG
CTTAGGGAACATCCTTAAGTATCGCCTGCGTGCTGGTAAGAAATCCGAACTGGCAACTAT
GGATAAAGACCTTAAGAAAGCGGCTTTCTATCAGGAACTCTTTG
>k21_1_2732712_Teetrevirus_32-20
AGCCAGTGTAACAACGGGTGCCAGTACGCGAAGGACGTAGGGATGGAGAACCACTCCTGT
GCAAATCGCTGCATGTACTCTGAACAGAAATACCTTCTGACGATAGAAGGCAACACCGAG
TCCTTTGAGGTTCCGGTATTCGCCCGGTCTCTCGAAGAGGCAACGCTACAGGCTGAACAT
TATGAGGATGCGAGTCACTACGAACCCAGCG
>k79_2_2732699_Teetrevirus_32-20
AGGACACCATTGAGTTCAACCTTCGAGTTCAGGATTGCACCCTTCTGCGCTTGGTCACTC
AGGAAGGTATCATGTGCGCCATACAGAGCAATGTTGTCCTGTCTGACCCTGACCTACTGT
CTCGTCCTGAGTCCGGTGAGTTCTTCCAGAACTACATCGACAACTCCTTGGTGACAGGGA
TGACTGACAATCAGGCTCAACAGGTTATCTCTGCGTCCCTGAATGACGTGCTACAGCGTC
CGGGTGGTGCCGCCTTCTTGCAGAACATTGAGAACCGCAAGGTGACT
>k29_2_2732714_Teetrevirus_32-20
AGCGCTTTTGGTGCTGAACATCATTTGGATGGGATTACTGGCAAGCCGTGGGTGCAAGCG
GGGATAGACGCCAGTGGCTTAGAGTTGCGCTGTCTGGCACACTTCATGGCTCGCTTCGAC
AACGGAGAGTATGCGAATGAGATTCTCAACGGTGACATTCACACCAAGAACCAGAACGCT
GCGGAACTCCCAACGCGCGACAACGCCAATCTTCTCATCTCCGGCTCCGTAAAGGAACCC
GTAAATGAATGTCTTGGCGTTGTC
>k21_0_2732709_Teetrevirus_32-20
AACATCTTGACGCAGACCAAAGAGACCGCTGATTGGTGGCACGCTTCACCCACTTGGTTA
CTGTCTGCCCCTTGTTCTTACCGGACTTCAACACGGACTCTACAGGCTCCACAATGAACG
GGTCATTCAGGAACCCTTCTGCCGTATCGCCCCAGCCGGGAATCCCGGAGTAGCCATCAG
TCATATCACCCTTGATGGTCTGGAAGAGATGCCACCAA
>k21_2_1914897_Certrevirus_32-20
GCTCTTCGCAGGTCTGCACCAGTTGAGTCATGTACGACTTGGCATCGTCACCAGTGTAAA
CTCGCCCGGCGATGTTCTTAACCAGCAGGTCCACGCTTTCAGACAGCGGGGTAAGACCAG
TCGTGAAGAATGGAACCCGCAGACCACGA
>k29_0_1675603_Mooglevirus_32-20
GTGGAATCCAATTGTTAATGTAGATATTACATTGAACACAGCAGGGACTACGAGAGAGGG
TTTTGGTTTACCATTGTTCCTTGCTTCAACAGATAACTTTGAAGAAAGAGTGCGTGGTTA
TACCTCCCTTACTGAAGTAGCCGAAGACTTTGACAAAAACGATGCTGCATATAAAGCTGC
TAAGATGCTCTGGAGTCAGACTCCAAAAGTTACTCAGCTGTATATTGCACGTAGAACTAT
GCAGTACACTATCTCTGTACCTGATGAGATTAAAG
>k21_0_1450169_NA_32-20
CGATGGGTATCGATACCGTGGTCGTGGTCTGATCATGATCACCGGCCACGATAACTACGC
CGAAGCTGCCCGCGCCCTGGCGCTGCCACTAGTGGCGCAACCGGAGTTGCTGGAGCAACG
GACCTGGGCAGCAATCGCAGCGGGGTGGTT
>k21_0_1985336_Slopekvirus_32-20
GTATAACGGTGCTACATTGTCGGCTACTAGTCCGGAAGATCCGTTATACGCAGCGTAAGC
AGCACTCAGAGAGCGCCCTTCCGGATCTGGTACTTGCACCCCATATGATTCAAGGTTGCC
CGTGAGGACGATTTTAGACACGCGAGAAGAACGGCCTGGAG
>k21_1_1985338_Slopekvirus_32-20
GTAGTCGCAATAGTTGCTTGCTAACCATGATGCATAGTTGGTGATACCAACACCCAGAGA
ACGACGCTGTTTAGCTTTCAGAGCGGCTTTTACAGGATAGTTCTGGTAATCCAGCAGGTT
ATCAAGCGCACGTACTGCAATACGCGTGAGTTTCGGGAATTCGCTGATATCAGCGTTATC
CAGAACGATAGCCATTAGCGTACACAATCCGATTTCACAAGCCATTTTATCATCGTCATC
CAGCGGCGACGTTGGGATCGCAATCTCACA
>k79_0_2732699_Teetrevirus_32-20
CCACAGTTTTCACATGGAGCATGAAACAGAAAGATACTATCGTCTTCTCGTTCCATTGAA
AACTGTGGGTCTTCTGATGGTAACTCTGTGTACTCTGACGGGCATGAATGGTGCTTCGTG
TGTGAACATCGAGTACCCGCAAACAAAGAGCGTGAAGCAAAGTTATCAACGAGAAGACGT
ACAGGAGGCAGTAAGCCTATGAGCTATGACGTATGGAAT
>k21_12_2732701_Teetrevirus_32-20
CCATAGACAGACCTTCGTCCACCTTAGCGAGTCCATCAGGGTCTGTCTATGGTTGAGCGT
ATTATCATGAATTATATCGAATCCAACAGCTACCGTGTGACACTCTTTGAGTGCCTCAAG
CAGTTGATCGTGGCAGGTAATGCACTGCTTTAC
>k21_2_2560724_Felixounavirus_32-20
ACAGCTTCCAACTTCATGAAGCCGTAGTTTTGCATACGATGTTCTGGCATACATTAACAT
GAAAACTGAAGAGTTTAAAAATGAAGATGGTTTCTTATATGCCGTCTATGGCACTCCAGC
AGAGTCATTGTGTGGAACTCAGCTAAAACAGTTCAGA
>k21_0_1965380_Felixounavirus_32-20
GTCTATGGCACTCTAGCAGAGTCATTGTGTGGAACTCAGCTAAAACAGTTCAGAGATATG
TTTGGAGTTATCAAAGGTGTTTCTGATAAGGAATACTTTACAAATAGTTTCCATATGAAT
GTTGCAGCAGATATTACACCATTTGAGAAGCAGGACTTAGAAGAGCCATTCTTCCACATC
TGTAGAGGTGGCAGAATCCAGTATGTAAGGGTAGCTAACCCAGAAAACTTACCAGCACTT
AAAAGTTGTATTACAAGAGGGATGCTGAAA
>k21_3_1985308_Felixounavirus_32-20
TAGAATTTACCAAGCAAGAGGATGGGAGATACTATTGACTCTTTACCTTCAGTTACCGCT
TTGGTGAAGTCTTTATCACCCATAAAGTTGCACAGTAAAACAAGCTGTGCAGAGTTCTGG
TCAACTGAAACGATATTAGTCCCTTCCTCGCAAATCCACACCTCCCTCATAGGCGCTCCA
TAGACAGCAGCACCAGACGGTACGTTTACAATACCGTATTGTGTCATACGTCCAGTTGAA
GTACCAAACACCATTGCACCAGCACTAAGGCGACCATCA
>k21_0_2053702_NA_32-20
CAAACTTCTCTCGAATGGAGACAAGTTTGCACAAACTTGGATGTGATCTGGCTGTTCTTC
ACTACAATGATGCATCTCAAGAGTATGCCCAAGAGGTTGTACTCACTCATTTGGAGAAAT
ACTTGGATGCCAAAAAAGAGTGAGAAG
>k21_0_2732713_Teetrevirus_32-20
GGAGACTCTTCAAGGCATCAAGGCCGAACTCGATAAGATTCAGCCGGGTGAAGAGTCTCC
CAACCTTTACCAGTGTCCGCTTGGTTAAGTGCTGAGTTAATATCCAGTCTGAACTTCTCG
GTTAACTTCGCGTTGTTCTGGAATTGAGTGTGCTGTGCCTTAATCATCATTGCCTGCCAC
TGCTCATCACCCATCAG
>k29_0_1965379_Felixounavirus_32-20
CTTTGATATCTTTGATATGAGTAGTTTCAATGTTTAAACCGTTGATAATAGCCATTCTTG
AATCTCCTAGTTGGTGATATAGTTCTTTTTCACGGCGTAGAAAAGACTGTCACTACAAAG
GATATTAAAGAAGATTCATTCATGGGTAGGACTCTCTTCGGTGATTCTTATTGCTTAGGA
TACCGCGCAGTTTTAAAAGTTATCAAAAATAACCGATAAAGTACTTTACAAG
>k59_3_1965378_Felixounavirus_32-20
AATATGTACAACAAATTCTGAATAGTTTTCGTTGCGTAGCGTCTATTTTGCAAATTTAAA
ATAAATGCAAACGACAATGTTTTTCTGGCAGTAGCTTGATAGGCTAAACACCAGTGAGGT
ATTCCAATCCCTCATCAAAGAATTTGGCGTACTCGCCCACGGTATGATTAATAAGGTGGG
CGAGTACGCCAAATTCTTTGATGAGGGATTGGAA
>k29_1_1965379_Felixounavirus_32-20
TGCACCGTCTAGCGTGATACCTGCTGCAACGTCAGCCAATGAGTTTTTTACGCTTTCAAC
GTCTAAGATAACACTTTGAATCTTCCCAATAATGTTTTGCAGTGTTTCATCCGGTGCTGC
TGATGTGATAACATTAATCCGGTTAACGGT
>k21_0_2560757_Mooglevirus_32-20
TCTAAATCACTTTATGCAGTACCAGCAGCAATTAATGCCGATGCGTATAAATCTGGCCAC
ATCTACCAGTACCCAAGTGCTACACAGTATCTTATGCTGAACCTTACACCTCGTGGTGAT
AAGTGGTTTAACACTCCACTTGATATTGACGGTGTAGTTGCTTTTGGTATTCAGCGTTTT
GTTAAGGATTACTTAGTAGACCATTGGAACGCAACTTTCTTCGAACGTGATAAGAAAGAA
GCTGTTGATGAAATCTTGGAAATAATGAATGGTGTTCTTGGTGCAGATGCTATCAAGCGT
CATCA
>k141_3_1985291_Suspvirus_32-20
CTTTGAGAGAGATTAAAACATGTCTAAATCACTTTATGCAGTACCAGCAGCAATTAATGC
CGATGCGTATAAATCTGGCCACATCTACCAGTACCCAAGTGCTACACAGTATCTTATGCT
GAACCTTACACCTCGTGGTGATAAGTGGTTT
>k21_0_1920779_Drulisvirus_32-20
GCCAGACCTCTTTGCAGACCGCAAGTATTGCTGGATTGACTTATATCCTGAATACTGAGA
TGGCCCCGAACACAACCGTGGACAACACTGGGCGTATTGACCCCAGCACCACTGGGTTCT
TCTACGTTAAGTCTGCAGCATTCCAGAAACGCTGGAACGTCACCGTTACCTCTGCTGGGG
TGGACTACACTGGGGACTACACTGCACCGGCTGCCGGTAGCACCAGCGGCAACGCTGAGG
AGGTATCCGGTGCCTACGTCGCCCATTAGCTACAAGAGAGTCTCG
>k21_0_1920781_Drulisvirus_32-20
GCTCGCCCTGCCGGGAGTTACCGGTGTACATAAACGCACGCGACAGTTTCTGTTCGAGCA
TCTGAATGTTGCTGGCAATCCACTGAATCTTCTGGGCAGAGCCACCCTCGTAAGCAGTGA
CAGGGGATTTGCTGTTCCCGTTGGAACCACCACCACCCACCTGCACAGCCTCGCCCGTCT
CCGACGTTGAGAACTCATCTACATCCAGACCGGAACTTGAGTCTGCGCGGTTAATCCCGC
TGATTGACGCAAG
>k21_0_2733605_Drulisvirus_32-20
TCCTTGAACTGGTTCCCAATGGCCTTACTCTGCCACTGCCTGCGCTCCCACAGGCCCCAG
CACACTTTATTGCGCTGCCCGTTAATGTACTGGGAACAGTCAAAGGTCCAGCGGTTGCCG
CCCTTGTATACCCAACCGGTGCCCGGGGAC
>k29_0_2732701_Teetrevirus_32-22
TCACCAACAATCTTCACGATGTACCCATCTGGAGCGTTAATAGGCAACTTATGGAACGAC
TGAGTGTAGTGGGTTACAGGGTTGATTAGCTGGTCTGCGTAACCATCCTTAGTCTGTAGT
CCCCAAACGTTATCGTTATTTGGCGCAAG
>k21_3_2732712_Teetrevirus_32-22
AAAGGAGGTGGCTCAATGTTACGCTTGCTGATTGCCCTGCTGCGTCATAGAGTCACTTGG
CGATTTCTTCTGGTACTTACTGCTGCCCTTGGGTACGCAGGTCTTACTGACCACCTCGGT
CAACTGGAAGTGGCCTTTTGCTCTATACTC
>k21_3_2732713_Teetrevirus_32-22
CACCCTTCTGCGCTTGGTCACTCAGGAAGGTATCATGTGCGCCATACAGAGCAATGTTAC
GCTCGGTAATGTTCGCATTGAAACCCTTCTGGTATTCCTCATCCATCTCATTGATGCCAA
ACTGCTCAGCGAACGACTTCGAGTGCTCCTGTAGGCGTGAGTGACGATACTGCTCCATCT
CTTCACGGG
>k39_1_2732711_Teetrevirus_32-22
GTAACCAAACTTTTCTTTAAATTAACATAAGGAGATTCAACATGGCTAACATTCAAGGCG
GACAGCAAATTGGTACTAATCAGGGTAAGGGTCAGTCCGCAGCGGACAAATTGGCGCTGT
TCCTGAAAGTGTTCGGCGGTGAAGTCCTGACGGCTTTCGCTCGCACCTCCGTGACCATGC
CTCGTCACATGCTGCGCTCTATT
>k29_1_2732701_Teetrevirus_32-22
ATGGTGCAGAAGCACGCGATGGATAAGGCGTATGGTATTTCACACACTGACCAGTTCTCT
GCCTCCTCTGTCATTGAGGATAACATTGAGGGTCTGGTAGGTATCGAGAACAACAACTTC
TTGGAAGCCCGTAACATGTTCGACAGTGACATGGCGGTGACTCTCCCTGATGGTAACACG
TTCTCTGTGAATGACCTGCGTACCTATGACATGGCTGAAATTCTGCCCATCTCAGGCGTA
ACTTCCTGCACGGATTTGAGACCGTTAAGTTCCATC
>k21_2_2732713_Teetrevirus_32-22
GTGAGTTTACACATAGCGATATGGTCAACTACGCGAACCAGAAGTTAGCGGAAATCGAAG
CGATGGACTTAACGCCAGAACAGAAAGACAAACTGAAATTGGACTACCTACGGGCAGACT
CCAAGGAGGGTGCTTTCCGTGCAGCGTTTGGTGAGATGATTACTGATGCTGGAAATGAAT
GGCAGGCTG
>k29_1_1985304_Mooglevirus_32-22
GATGTTTTCTACGTCGTAAAGCTTGCAAGGGTGGCAACCTGTACCCATCGCCATAATCCC
ATGTGCCAACGGCATGATATACATGTTATGGGACTTGATAGAGCGCTCATAAGCCATTTT
AAAGCGGTTTAACTCTTCTTTTGATGATTTGATGCAATGTTCACAAAGTTCTGCGACTAG
TGCCATAAAATCAGGGAGGATTGTTGCAACAGCTTGCATAAAGTTATCTGCTGTTACTAC
CTTAACGTTTTGGCGATGTACATAATATTTTTTATCCTCCCC
>k29_0_1985304_Mooglevirus_32-22
AGTAGCACAAATGTTATAAAACTCTGGCTTAGTCTTTTCATATGTCAATACCTCTTTTGT
GTGTTTGTTTTTAGCAAGCACATCTTTCAAATCATTTTTATAATTGGAGCTAAGTGTTGC
TAAACCTTCTTGGTAAGCATCCTTAGCAACACTTACAAGTTTCTGGTTAGTCAACTCCTT
TTCATTAACTTGGCTGGTCTTGTAAGTGTAACCCCC
>k21_3_2732699_Teetrevirus_32-22
CGACTAAGCATCATATCACGATATTCGACTATTAACTTACGAAACTCTAAGCGTTCCTTC
AAGGTAAACAGTGGGACGTACTTAGAGGTAAGGAACCACACTCGGTCTCCCTGATTGCCA
CCGATTGCCAACACAGCGTTATCGCTAAGC
>k21_0_2732712_Teetrevirus_32-22
CTTCACTAGGTTTCATTTTGAACCAGCCAGACTTCTTGCCTCGCTTGTAGATGCCTTGTG
GGTCTTTCACAATGAGACCCTCGTGACCTTCGGCACGCTTCTCTTCGTACAGTTCAGTCA
GTGAATCCATATCGTAGACCTCGTAGGTCTCAGCGATAAGCCACTCGATTTCCGGGAAGT
ATTCAACCAGAAGAGAGCGCATGGCTTCCACA
>k21_1_2732712_Teetrevirus_32-22
CAGCACTTTGAGTACCAACAATGAAAGCCTTGTTAACCACCTTGAGACCCTTCCCGGCTA
CGCCTACTAGCGGCACGTAACTCAGCGGGTCTACACCAGCACCGACGATACCAGCAGTAA
GTTTGGCACCAACACCAGCATCGGCAGACCGCGCGTCCATCTCGTAGTTGTCATTCGCCA
>k21_0_1958919_NA_32-22
AACCGATTGATGATTTTCTGCTTGGCCTTATGGTCATTTGGCATAAAGAACTTACGCCGA
TCATCACCATCCAGGTAAACCCAGAACCCTGCTTCGCCATGTTCCACACTGGCTTCGAGG
GCGTCGATATACACCATGCCATCGGTACGGATGCCGCCACTGGACTTTCGCCACCAGCAA
ATTCCTGGCTTACAGGAATGACCGGGTGCAGAAGTACAACAAAGGTATCAAC
>k21_0_1958917_NA_32-22
GACGCATCAGGTCAACATAGGTCACGATATCGTTCTGGCCGATTTCGCTACGTTGAGTAG
CTTCACCAGCGTAACGGATAGTACCGGCGTTGTTGATCAGGTCGATGCCCAGGGCATCTT
CGGTGATCTGGTTTGCAGCAGTCAGCAGCTCGCGGTTGATGTGCATCAACAGGTCAGCAT
CGGTGTCG
>k21_0_694060_NA_32-22
AGAGCAGGTTATACAACCGGATTTAAAAGAGATGCAAATGGTGATTTGGTCATTGAATAT
GACAACTTACCACTTATCTACTTAGGTACTATTGAATATGCTTACACGTATAAACGTGGT
GTAGATATGATTACAAAGGTAATCTGCTCTGAGCATCACTGTAGCACCTACAGTTTTAAA
CTTAGAACGCATATCTTTATTCAGG
>k59_35_1985291_Suspvirus_32-22
GGACTGTTGAATGGTTACCAGATTCATCCACCACATTTACAATCATATCATATACTTTAC
CCTTGACAAGTACTTTGTAATCATTTTGTGAAAAAATGTACTCAAGTCTGTTAGACTCTT
TGTTTACTGTCATTGGAGATTGAAATGCTGTGTCAATGGTAATGAACGCAGCTTCAGCGC
TATTAACGTTTATACGTTTATTCTCAAAGTTATATAACTG
>k59_13_1985291_Suspvirus_32-22
TTTAAAGCTGTCTGTCAATAACATTTCGTACATCACGAAGGTTAACGTAGCCATATGGCT
GAGAGTCACAGAATACCAGCTTCAGAGCACACTGAGGATTATCCAGTGCGCTTTCAAACT
CTGCAAAACCAAAGCCATCTACAGCTTCCAGCTTAT
>k59_44_1985291_Suspvirus_32-22
CAATTATAAAAATGATTTGAAAGATGTGCTTGCTAAAAACAAACACACAAAAGAGGTATT
GACATATGAAAAGACTAAGCCAGAGTTTTATAACATTTGTGCTACTGATACTTATGTCAG
GGTGTTCAATGAACAAAGTGAACTCTACGTTCAAAAACTCCCAAGTAAGTGAAAGTGATA
AGTACACTCAAGAAGAGTCACGTTATGTTGTCAAGGGTAAGACAGGTCTGTGCCTGTC
>k59_0_1985291_Suspvirus_32-22
CTTTTAATCTATCCTCTAAATCGTCGCCGTCACTATAGCACCAATCAAAGGCATAGCCAA
GATAAAAACTATCTAAAATCGTATTCCCGTTTGCATCTACAACTTTTGCAGATAGACTGT
ATTCTGAAGCCTCTAAATCCCTTTCTAGTTCTTTCTGTAAGCTGATGTAAGCCTCGCGTG
ATGGA
>k59_18_1985291_Suspvirus_32-22
GGATAGTGTATTCTGGTGGCTCCTGTCCTTCCTCATAAACCAACTCACCATCAACGATAA
CACGCTCAATAATACCACCACGTTCATCTTTCAAGACTGAGTTAATTACAAGGGTTACAA
CAAGAGGTGCAGAATTTTCGAAATCTGTATTAAGATAAGTATAATCATTCGGGATAGCTC
CAGTATCAAGTACCGTAGCACCTGTCTGTTCAAGCAATAAATCCCTTGTGGAACTCATCT
CTAACCTTTGTTTTAGCTCCAGCATAATACTGTGAGCACCTTTACCATTTACAGTAATTA
GTACGGGAATCTGAAAAGCAATTCGATAACAAACTACATCATCTTCCACGAATTTATCAA
GTACCCAACCATAAGGTGTTGTAGCATCTTGGCAATATACTGTAATGAATGGCTGGTCAG
GTTTTAAACCTTTATCGTTAGAGTTGTCAG
>k59_7_1985291_Suspvirus_32-22
ATTGTAGTAATCTTCGTAAAGCTTAGGAAGGTCGTTGCAGTAACAACCATAGGGTTTGTT
CTGGCAATAATATCTCCTTCATCTTTATAGATTCTTAGAGATGAGCCATCATTAATAACC
TCAGCTTTAGCAACAATACCACCATTGATAGCATCTGCAAGTTCGTTTAGCAGAGTTGTG
ATAGTATCCGAAGAAGTAGGCTGATAAGAGAAAACAACGTTATCAATAATAATAACATAG
TTTGCATCAGTACGTAAAGAGTTA
>k59_19_1985291_Suspvirus_32-22
ATAACTTTACACCTAAAAGGCATGAACTGTCAAATGGAATTTTAACAATTTCGCTACAAT
TGTTTGAAATAAACGAATTTCCGTTCATTGGAGCATCAAGTAACCTGCAAATAGTGAAAA
CGTTAGATGTTCCACCATCACTTACATAACCTGAAAGGCTGACCCTTGAGCCAGCCTCTA
CAGATAACGTATCAGTAATAACCAGAACACCTCTATACGAATGCACTCGTGTAGCATTTG
AAATAGAGATAACTTCAGCCATTATTTATTTGCCTTATTCGCTGTACTTGGGTCTTTTGC
TGAAGGGGTCTTCGCAGTTCCCTCTCCGGCAGTCTTATAACCATCACCAGAACGACTCTG
AGTATTTGGAGATAAAGCTTCAGAC
>k29_6_1965376_Felixounavirus_32-22
TTACAGGTTATTGGTGATGTTGTGTTGTCAGCAACTGCACAGCAATAACCTGTAAAGCTG
ACAGGACAGACTTAGGTTCACAGTATTCAATACCGGACATTTCAAAGCCACCTTTCAGGA
CTTTACCAATGTCAAACAGGCAACAGTTAATACCACCAAATACCAAATCTCTCAGGTCAT
GAATGTAGATGAAACCTGCTTCGATAGCTTCAAGTTCTTCTGGTGTCAAGTGATACTGCT
TGAAGATTTCTTTAGTCAGATAACCACGAATGATAGAACCCTTTGTAGAG
>k59_25_1985291_Suspvirus_32-22
CTAACGTGCATTCTTTCTGTAGCTGGCTGCAAACATCACTGTGAAGGTTGTTTCAACAAA
GAATCTTGGAAATTCAATGCAGGTAAAGAGTTTACTGATTGGTTACTTGATAAAATCATT
ATCATCACGGGTACTTGGGACGATGATTGGGGAACTGAGATTGG
>k59_12_1985291_Suspvirus_32-22
GTGATTAACTTCTGCTAAAGCCCCTTCAACAATGCTGTGAATGTCATCTACAGAAATCAG
CAAAGCATTCTGGTTAGAAGCCTTTACAAGAATCCGCATAAAAGCTGACTCAAGAGCATG
AACAACTTCTAATGGGAGTTCTTTATAGCCAACTCGGTTAGCTGACTTTGTAAC
>k59_10_1985291_Suspvirus_32-22
TACACGTTGACCTTCATGGTCTACCCAGATTCCACCACAACCTTCACAGAGTGTTGGCAT
AGCATAACCAGCTTTGAACTCTTCTTCAGAGATAAGACCTTTTAAGTCTCCTGTGTCACG
TCCAAACAGTTCGATGGAACAGTCTTTGCAGAAATCAGCCATTTTCTTTACCTTTTTCAA
AGAGAACTTTCTCTGTTAATTCATACAAGTCTATATGCTCTATGCCAGCAATGTCAATAC
CAAGTTTAGCATAAC
>k59_23_1985291_Suspvirus_32-22
GTAGACCTGACTGGTAAGACTGTGCTCATTATTGATGATATCTGTGATGGTGGTCGTACA
TTCATTGAAGCAGCTAAGTATCTTCGTGAAGCTGGAGCACCTAAAGAGTCTGTAGTGTAG
ATGTGTGAAATCCCATTGTCAAGCAGGTTTTCAACACCTTTTGAGAAAATACCATGTGTT
ACATACAGTTCAACTTTAGCTGCTCCAGCT
>k59_1_1985291_Suspvirus_32-22
GCTGTCAAGCTTATTTTCTAGGCAGCAATGCACTACGTCTGTTACGTTCATTCTCAAGCA
TGGAGATAAAGTCATCTTTAGCACCACGCCAAGGGCTAAACCCAGGAATGTGCTCACGGA
TAGCTTCAACAACAGTCTTAAGAGCATTGTTCTTCATCCACCAATCAGGACTAGAAGCAG
TAGTCACGTAGAACTGTGCATCATCTGTCAAAACTGGTTCAGTAATGCAAGGAGAAATGT
ACGTAGTGATAATTGCACCACTATTCATGTAGTATGTACGTTTCATAACCTTTTCAAGCA
GCTTATGCAGGTCACCGAACAGTGAAACTACGTCACGGTGGTTAATATCCTTGTCAAGAG
TTGCACGATACTTCAAAA
>k59_29_1985291_Suspvirus_32-22
GCCTTTGAAAGTGCTAAAGATGCTAATCAATGGCTATCTGACCAGAGAGTTCTGACAGAG
GAACTTGGTCTTGCATTCGATGAAGATGAATGGGAAAGACAATCTTGGAAAGAAGCTAAG
AGTGAAAAAGAAGCTATTATGGCAACTCAACAAGTTCTTCAGGAATGGTTGAAAGTTGTT
GGTAAAGAGCGAACTTGGATGGGCTACCTTACTGAAAAAGGTGTACACAAACACAAAGAC
ATTAAAGGTCTTGAACACCA
>k59_15_1985291_Suspvirus_32-22
GTGCTTTCTTAGCTGCACGTTACCGTAAACGTAACAAATAAGGAAAATTGTCATGAGCAA
GATTTATAACACTCGTAAACTTCAGATTTTAGCACTGTGCCAGTTCATGTATGACAAACA
CAATGCACATTATTGTGGTACAGGCTTCCTAAGCTTTGAACGTGAGTACATTCCGTTCAA
GAAAGCTGTTGAGATGTACAATGCTCACGACGAATCTGATAAAGAGCTTAAGCAACTGAA
GCTGACATATGATAAGAAACACAAGAAAATTGTTTGTGCAAACAATCTTATCAAACCACC
TGAAGGACT
>k21_0_2560757_Mooglevirus_32-22
ATTGACAGCCACATTGCAGCACTGAAAGATGCAATCGTAAAAGCTAAAGCTGCTACGGAG
TCCGAAATGGAGGCTCTTGAGTCCCAGATTCAGCACATGATTAACAAACGTGTTGAACTG
AAAGGCCGACTGGATTATATTGAGTCTCAG
>k29_3_1965376_Felixounavirus_32-22
CTGTTGAAAGCATCGCTTGTGGCATCCACTTGGTCATCCTTGGTTTTCCCATCTCCACAA
AAACCTTCCAGTTCTTGGAAATAGGCTTCGTTCCAGCTACCTCTAACGATTTTTACCAAT
CCTGCTTCAGAAGCAGCAGAGAAACCCGCA
>k59_5_1985291_Suspvirus_32-22
ATTTAAGGTTGTTTTATTCCCTTCCTTGTCAGTGTGAACGATATACATCACATGAAAAGG
GCTAACATCCTCGCCGCGATTCCATTGCTCAAAGTATTTTAAACACTGCATAGGCGACAT
TTTATCACTTACTTGTGTGGACCATGATGAATTTTCTTTATCGGTAATTACGGTTACATG
TGCCATTTTTGAATCTCCAGTTTAGGAAGTGGGCTTGATT
>k59_43_1985291_Suspvirus_32-22
TATCTGGCTCTACAGACAGAAAGAATAACGGTAGATATAGTGAAGTTACCCTTCCAAAAC
CTTTTGAAGATGCCGTATCAAGCATTACCAACCCAAAACGTCCAATGTTCTTTGACCAGA
ATGGACAGCTACAGTTTGCACAATACTCTGTAGACGCTCAAGGTAATCGTAGCTTTGTTG
ATAACGGAATGTCCAATTGGGATATTA
>k29_9_1965376_Felixounavirus_32-22
AGTTTGTTGACTATCTGGTTAACAGCTTAGACTGTAAGATTATCATTCTTGACCCTATCA
CACTGGCTCTGTCACGTTCTGATACGGATGAAGAAGAAGTCTTATCCGAGCTATTGCGTC
GTTGCAAGCGTTACCAATATGCACAGGTAAACGTCTGTCACGTTCGTAAGAGTGCA
>k59_42_1985291_Suspvirus_32-22
CAACTTCTTTTTTAAAGAATCTATCAAGAAGAGTGTATCTTTAGAAAAGAAGTTGCAAAA
CGGAACAGACTTAGATAACCTAGAAACACTGATTAGCGATGTAGAAAGTTCATGGGAGAG
ACATTACTTCCCAAGGTCTGAAAAAGTTCTTGACTTTTCCTCTACAGAAAGCTTAAAGTT
ATCACGACAAACACTTAACAAAATGAGAGAGAATTAATATGACTACTGTAAATGAAATGC
TGGCATC
>k21_0_1965383_Felixounavirus_32-22
TATTATTTTATTTTGAGAGAGAGAGTAAAATAATAACGCCCTGCTACGAGTATTCTTCCT
TTCGCTACCGAAGAGTATTTTTAGACAGGGCTTTTTTACAGATGTATACTTTATAAGAAG
GCTTATACAGTATGTCTCTGACATACATTGTGGTTTCTCCTTGACGGTCTCTGCGCCGTC
TTTTTTCAGGAGAG
>k29_11_1965376_Felixounavirus_32-22
AGTTAGCATTCTCACGGTCACCTAAGAAGAGGGTGTCTTTAGTCTTCTGATAGAGTTCAT
CCCAATTCTGTGCAACCTCTTTACGGTAGTTACGATAGGTTGAATAAGATTCATAAATCT
CGTGATTAACTTCTGCTAAAGCCCCTTCAACAATGCTGTGAATGTCATCT
>k59_26_1985291_Suspvirus_32-22
ACGTGCTTATGGTCAGTTCATGACTGTAAGTGATATTGGTAACTCTGTTCCAGCAACTGA
GCATTCTGTGATGTGTGCAAACATTTCATGGAATATGAAAGACCTGACAGAAGATGACAT
TCACTCACAGTACATCATGCAATCTGATGGTTTACTGGATGCTAAACGCTGGCGTGGTGA
GGTTCAAACCTTTAAGCACCTGTTGGTAGATGTTTAC
>k29_0_1985290_Suspvirus_32-22
ATCAATAAACTCTTCTTTACCTGTGACCTTGATACAAATACCTCTGTTAACTCGTTTAGG
ATTGATATCCTCCATAACAAGCATTTGTTGTCCACCAAGAGAAACCATAGTGAACTCTTT
ACGGTTCTGCTGCTTAACATACATTTCAAGTTTCTGCAAAGTATCTTTATAGAACGGATA
AGACTCCTTAACAAAGATACCTTTAAGTTGCTCTTTACCATCTATAAACTCTCTTGAATG
CCTCAGTGACATTACAATTTGTTGAAGCTGGTCTCTGCATTCTGGTGAAAGATAGTTATC
AATATCTTCCAAACTCAGTACCAAGTACTTTCTCTCTAAC
>k59_45_1985291_Suspvirus_32-22
GACACAGATTGGTTGCTGTTCTCTTACAAGGACGCTCCAAAGCTTTATGACATGTTCTAC
ACAGCATCTGCTGATGAGTTTGCTATGGCAGTTGGTCACGCAGTTCATTCAGGTGTTAAG
CATAAACGTGTTAAGGCTCGTGAAGTTGCCAAGCTGTTCATCCAGCAACGTTATGCTACA
GGCCGTGTGTATCCGTTCTTTACGAACAATGCTAACACTCACACGCCGTTTAAAGAACCT
TTGAAAATGTCTAACTTGTGTATGGAAATTGTATTGCCAGTTCACGGATTCGAAGATGAA
CGTGACCTTTACAGTTACACAGCACCTAAAGAAGATGGTGAAGTTGCTCTTTG
>k29_3_1985290_Suspvirus_32-22
GGTACTGCAAAGACCTCTACTAAAAACAGATATGCATACGAATTTGGAGGTTAATAAATG
GCAGTAGGTGAAATTCAAATTAGTGCCTTGCCTCAAGCATCACTTCCTATTGAGTTATCT
GATATTTTTCACCTTAAACAAGGTATTGAA
>k59_21_1985291_Suspvirus_32-22
TGAATGTGACTTCAACAGCCCTTGCAGTATCTGCAAAGTCTTCTTTCATAAGGTCTGTCC
AGCTTGCAGCACTGATATCTATAGCCAGAGGGTTGATATCGTAAGCGTGACAAAATACCT
TATCCAATTGTTTTAATTCGCTCATGTTTAACCTTTTTGATGTTTGTTGCAAACTCACAT
TGAG
>k59_3_1985291_Suspvirus_32-22
CTTTGAAATCTCTTATCAAAGCATTCTGGAGAGCCAGTTTGCGTTGTTCTGCGGTGTCAT
CAGATGCGTTTTCAGAAGGTTTTTCTTCGTCAACCAGTTCTGCTTCACCGTCATTACCCA
TTTCTTCCATTGCGTTAGAGTGTTCCAGAACAGCACCAGCAGTTTCTTTCAGCTTAGTGA
TTTCTGTGTCTTTCTCTGACATTGCAGAAGCATGAGACGCGATAGTTTCA
>k29_1_1965376_Felixounavirus_32-22
CTTCACCCAACATAGAAACGTTAGGGAACGCATGACCAACACCAACAGTGTCTGCTACGC
CGTCGATGCTTACCAGAACGTGAGTCTTACCACGCTTATCTTGGGTGAAGCTAACAACAT
CTTCGAAGTTGCATATGGCCCATGTCCGAAGATGGGTTACGCAAATACTCTTGGTCAGGA
ACTGTATGTATTCGAATACGAAAAAGACCGTGACGAAGGTATTGACTTCGAAGCTCACTC
TTACATGCTGCCATACTGCACACGTCCTCAGTTGCTGGTAGACG
>k59_16_1985291_Suspvirus_32-22
GACTGTGCAATTGCAAAAGGTGACTTTGAACCGATACCCATAGCACAGTCATTCACCGTG
TCAAGCTACGTAGATGGCGTGGTTAACAAGTACTCTGTATATCTTGAGAATGGTATTCCT
CAAGTTACTAAACTGACAACTAACCCAACTACCGAACCAAATGGTTTAGCAGTCCGTGTT
GCAGTAGCTGACCATCGTATTCAGAAGTTCCATGAAGAGGCGAGTAACGTATTCTCTTAC
TTCAAACTGAAGCCAGAATGCAA
>k59_8_1985291_Suspvirus_32-22
CTTGCGAAGAACTACGTGAACTACTCTTCAAGAGCAGGTAAAACGAAGCTACATGAACTC
GCAGAGATGCACTCTTACTATCTGCATGAGGCTTCATTAAGACTTGCAAAAGAACGTGGT
GTACCTGAATATATGAAGTTCACCAAGTATCCTGAAGGTTGGGTTCCTCCGAAGACAGCT
AACAGGAAGATTGATACAAAACACGATGCAAAACTTCGTTATGATTGGGATGACTTAGCA
GACCGTATTAAAGCAAACGGTGGTATTAGAAACTCTGTACTTGAGGCTTACATGCCTAAC
GAGAGTTCTTCACTGGCAACTAATACAACAAATGGTTTGTACCCAATTCGTGACTTCATC
TTAACCAAGAAGTCAGCAACTGGTAACGTTCTATTTATCGTTCCAGATTACGAAGAGTTG
AAGTATGTCTATGAAA
>k29_16_1965376_Felixounavirus_32-22
CCGCAAAACGGGTAACTTTATCTTTATTGGTTGGTTTGGCTCTTGCACGATAACCTTTCT
CGGCAAGTTTTCTGATAAGAGATGTTGCGTAGGATTTACCAGCAGCGCCTGGGTCTTGAG
GAATAAAGATACCAGTACGTTTGCCGTCGCTTTC
>k29_1_1985290_Suspvirus_32-22
ATGGAAACTCTACATCATACCAACCAAACACAGGGCAACCATCTTGGTCATCACGAGTGT
GTTTAAGGACACTTCCACTATTTTTAAAACGCATCCTCAGACTTCCATTATGGGTATAGA
TGACAGCCTCCGCATCTCGTTCGCCTAATGCTCCATGTGCAGAAACATCAACAATTACAG
GAATCTCTTTATTCATAATAACCTCTCTCAGCTTTTTCAATCTTTTCCAGAAGCTTGATG
CACTGGTTGTTGTGGTAGTTAGCCTCACCCTGATGCAAAGCTTTCTGCTTCTCAAGTAGG
CTTTTATAGTAACCGGAAAGCTGCTCTCTTGTCA
>k59_27_1985291_Suspvirus_32-22
CCCATGTAAAGCACTTTTTAGATTAAATTTGCAGTTAATGCTAAGTGCATTTTATAACCT
TGTTTAGTGTAAACATTGGTTTTACCGATAGCCTTTACACCTTTGAAAAGATTGTAAGAG
CTACGTTTTAAGGTTAATTGCTTGTTACACTTTACGCCCCATCTTACAGCAGAATCTTTC
CCATTGTCAATCACTTTACTGGCAAAAGATTTAGACGGAAAAGTGATTGACA
>k21_2_1965383_Felixounavirus_32-22
TTACTTTTCGCGCATTGAAAACATAAAAAACAGTTTGGTCTGGTCATAAAAGTTCGCGGG
TATAGAGAAAGGGCGTCTCACATGTCTCATTAGCATGGTATCGGCAGGTTCGACTCCTGC
ACCCGCCTCCAATTTTGCAGAAGACCGTTT
>k59_24_1985291_Suspvirus_32-22
GTACTAAGTACATCAAAGGTGGTCTTCGTGAAGGTGTAGAGTTTGCTCTTAAGGCAAAGC
GTCTCTGCATTCATAATGGTCTTGGGTATGACTGGTGGGTGTTCAATCACATTGCACCGG
ACTTATGGAACTTTGACAATCCAAAGTGTAAACCTTGGGGGGACTTCTTTCAGGATTCTC
TTATCCAGTCTCGTGTTCAGTGGATGGATAGACCTACACCAAAAGGTTACAAAGGTGCGC
ATGGTTTGGCTGCATGGGGTGCTCGTGTTGGTGTTCGTAAACCAGAGATTGAAGAGTGG
>k59_36_1985291_Suspvirus_32-22
TCTGCTTTTACTTCTTCAGACATTATAGTTTCCTCACTAAATATTTTTTAAGTTGTGTGT
TAGGAGTTTCAAAGACCTCTAAAGAAGAAATCTTGATATTATCACCACGCATATTCGTAT
GGCGGTAAATGTAGTACTCCAACATACCTATGTGTTTTGCTGGAAGGTCATGCTTGACGA
AAACTGTTACGCTATCATCAAACTGTAAGACTCTTATACCATCTTTGTATTTAAACTCTT
TAGGCTGCTGGTAATCTCCTAAATCACACATGATAAATAGCCTTGAACGGTGCTTATCGA
CTTGTGAAGTCAAAGCATTCTGCATATCCGC
>k59_6_1985291_Suspvirus_32-22
CTTGTCTTGAAGAACTGCTGCACCAGTCTGCATAATCACTTCACGCAGTGCTTCACCACT
TACGTTACCAGCAATCTGCTCTACAAACTCAATAGGTGCATCAATCAAACCTGCAACTTC
GAACAGAGCGTGAATGCTCATCACAGTGATTATTGAAGGAACCAGAG
>k21_4_1675603_Mooglevirus_32-22
ACGCCGTTTAAAGAACCTTTGAAAATGTCTAACTTGTGTATGGAAATTGTATTGCCAGTT
CACGGATTCGAAGATGAACGTGACCTTTACAGTTACACAGCACCTAAAGAAGATGGTGAA
GTTGCTCTTTGCTTCTTGGCTAGTCTGGTAGCAGGGAGAATCACAGAAGATGAATACGCT
GACGTTGCTTATTATGCTCTTGCAATGGTTGACTCCGTTATTGACCTTATGGACTATCCG
TATCCATCAATGCGTAACCACGTTCAGAA
>k29_7_1965376_Felixounavirus_32-22
TTCGTCACCGTTACCCAGAAGACCATCCGAAAGAGCATCTTCGTGGTAAGCTTAAAGACT
TCTCAGGTGGTGTAGGGGATATCAAAGGTGAACTGGCAATGTTTGGTTCATGGATTGCTC
CAGAAGGTGGTAACCGACTATTCATCTGGGAAGGTGAGATGGAATGTGCTACAGCAATCT
ACATGACCTCTCTGGCAATTAAAGATACGTGACAGTAATTCTTACGACGAGACTTATCTT
>k21_1_1965385_Felixounavirus_32-22
CAGAGGATTCTTACTCTATCAAGAGGGTTATTGGCTGGGTCGCCTGTATAACACATTTAT
AACCCTCCTTTCAAGTATTAGCCTTGTGGTGCAGCGTCAGAACGAACGTCTACCAGCAAC
TGAGGACGTGTGCAGTATAGCAGCATGTAAGAGTGAGCTTCGAAGTCAATACCTTCGTCA
CGGTCTTTTTCGTATTCGAATACATACAGTTCCTGACCAAGAGTATTTGCGTAACCCATC
T
>k29_4_1985290_Suspvirus_32-22
GGAATGGTTGAAAGTTGTTGGTAAAGAGCGAACTTGGATGGGCTACCTTACTGAAAAAGG
TGTACACAAACACAAAGACATTAAAGGTCTTGAACACCAGTATCAAGGCAACCGTAAAGA
ATCAGTAACCCCTACGCATTTAGTTGCTTGTCGTGAGTATCTTCTGTCACGACCTGAGTT
TAAGCTTATCCTTAATGGGTTTGAAGCTGACTCAATCGTTATTGCAAAAGCTGAGAAGAT
GGGTAAGAAGGCTGCTCTTAT
>k59_11_1985291_Suspvirus_32-22
ATTACAGCAACTTTCCCTACACCCTTAAGGCCAAAGTAGTTATCTGCGTTATCTCCTGCT
ACAGCTTGATAGCAGAGGAATTTGAAGCCTACACCAACAGTCTTTTTAGCTTTTGGCTTA
GACTTGATAGGGCAATCCCAAATATTACCTACGTTACCGTCTACAATGAAAATCAGAGGG
GCTTTCTCGTA
>k59_14_1985291_Suspvirus_32-22
TTGGTGGCATATTATTTTTAATATACTTCTCTTGTTCTTCATAAGTCATCTTTGGAGTAT
CTAAAACCTTCTCACCTTGCTTCTGGTTATCAATCTGAGTCTGGATAAACCAGTTTGCAC
AGTGATGCTCACCACCTTTTGTGACTGGCTTGTGATGACCTAATGTAAAGGCTTGCTTGC
CAGAATAACGACAAAGCTTGTTAAGAGTTGCAATAGTGTTCTTGACAACACAGTACTCAT
AAAAATTGTCAATTGTAT
>k59_32_1985291_Suspvirus_32-22
TGATTAACCAACTCTTTTAAGAGGTCATTTGCATATGGTGAAGTGACGGATACAGAACCA
TCACTATTATAATTAAAACTTACGGTTAACATTTATCAGTGTGGAAGAGGTATGCACTAT
GTTCCTGACACTTTTAAACAGAAGACAATTGCAAATAACCTGATGCGTGTGACAGTATGT
AATGTGAACCCTTCATACGACCTAAGCGAAGAATGTCCATATTCCTTGATGGCTCTTGGT
GAAGACAGCAAATTTAAGCTTGTTTGCCATGATTCTGAGACTTTCC
>k59_4_1985291_Suspvirus_32-22
CTTTCTTTTCGTCTTTACCAGATTCCACATAGAACCACTCTAGCACCGACTGTTCAATAA
GAAGTTCATCGTTATTGGTGTCGGTGCAGAGGATTCTTACTCTATCAAGAGGGTTATTGG
CTGGGTCGCCTGTATAACACATTTATAACCCTCCTTTCAAG
>k59_40_1985291_Suspvirus_32-22
CCAGTAAACGTTGCACGTTTGAGATTTGGTAACTGGAAAGCTCGTGCAGAAGGTTCTAAC
TATTGGCAAAGGCAATGGTGTGAGATTGTTGATTCAGTTCCACCTGACGTATTTGACGTT
AGAGCATGGGACTTAGCAGCTACTTTACCTTCTGAAGTTAACCCTAACCCTGACTGGACA
GCAGGTGTTAGAATGGCTAAATCTAAAAAAGATGGTTGCTATTATGTCATGAACGTAGTA
AGATT
>k21_4_1965378_Felixounavirus_32-22
TTAGCATTCTGCTCTTTATCAATTTCCATCTTCTTAATCATGTATTTCAAAGGTGGTTCT
TTAGGAGCTACGAAGTCTCTTGGAATACCAAACATATCATACAATGGTGCAGCGTTATAG
TAAACCCACTCATGCAGAAGTTTTGTATTCAAACCAACCACGGCACGACCTTCAGAGAAA
ATATAATAAGACCATTTCTCTTCACTTTCAA
>k59_39_1985291_Suspvirus_32-22
CAAAGTTGTTCTACAGAATCTTTGGATGGGTTTTCCATCAGTTTTTCGAAGAATGCTACC
AGACGTTTAAAGCCATCATCGCCAACTTTCATCATGTCCAGAATACGGTCTACCAGAGTG
GAACGCATTTGAACAGCACCGTAGTACAGGTTATCACCTTTGATAGTGATTGCACCCTGA
GTGAAGTTCTCGATAGACTTACGAATGTTCATCAGTTCGAAAGCTTTCTTGTACTCGCCA
TCTACAACCGCCATAACGATTTCTTTATAGTTCGGATGAGTAGATTCAACGATTTCAGAA
TCTGCACCGAAAGTCATGATAACAGAATCACCAGTATATGATTACTGGT
>k59_9_1985291_Suspvirus_32-22
ATTGATGCTACGTACCTGAGTCACATCTTTGAAGGTGGGAGTGCAGTATTGAACCTGAAT
GAGTATCACATCAGTTCACATCCAATTAAGGGTGACCATATAATGCTTCAGGTAAGAGAA
CGTCACAATGGATTCACACACTTCTTCCAGACGACTAAGACCTCGTTGAGAGCAATGCTC
AAAGAAG
>k59_20_1985291_Suspvirus_32-22
ATAACTACGAAGAAGCTTTGAAGCGTCTTGCAGATATCGAGAAGCGTACTGGTGATGAAT
GTCGTGTACGTGCTTCAATGATTGACGGAAAAGAATGGTACGCCATTGTCCGTGAATCTG
ATAAGAAGATTATGAAGCAGTCTAATCTTCCTAAAGTACAGCTTGCAGAGTTCATCGCGG
AACTTGAAAGCAAAGAATTGTTCGTGGTAACATCTGACACATGCGTTATCTGTAAAGGTC
TTGTAGGAAGTTTGAAAGACCTTGGATTGAGTTACTTCACAGAAGTTCGACCAATCAGTT
CGAAAGCAGACAAAGACTTCTGCCGAG
>k59_31_1985291_Suspvirus_32-22
TGCCATCCCACTCTTTGACAACCTGACGCTGACCATTCACGATTGCTGCAACTTCATAAC
GGGAAGCTCGCATTTTCATATCTTGATAGTCAGTTGGTACAGATACAACGTCTCGTGGAT
GTACACGAACTTTCAGGATAGTATCACCAGAGAAGCTACGTACATAATCCCAAGCACCAA
CGTGCAGACCTTGAGAGCAAGTTACTGTACGGTCATTATCAACCATCCAGCGTGGCATCT
CTACAACGTTACCCAAATCATTAGGAACTTTGCAGGTACGGGAGTCAAACAGCTTACCAC
CACGAGTTGTAACTTTCTTCCAACCGATGATA
>k59_33_1985291_Suspvirus_32-22
TGAGCATCGTGGCTACTGGAGCAACTGGCTATCAGTGGAAGAAAGGTGCTGACAACATCT
CTGGAGCAACTTCAGCAACTTACACAAAAGAGAATGCAACAACTGCTGACGATGCTGGAA
CATACACTTGCGTAGTTACTGGTGCAGGTGGTTCTGTGACTTCTAACGCAGCTACTGTTG
TGGTTAACGAAGTAGGAGGTTAATAATGCAACTCTCTGATAAGGGGCTTGCAGCAATTAA
GTTCTTTGAAGG
>k29_13_1965376_Felixounavirus_32-22
TATCACTTAGCGTCAAGAACCATCTGTCAAGCCTTTCTTTATATTTCAACTCAATAACAA
ATACAGTCCCCTCTAAAGTGACTGTCTGAGTTGACCATTCTGTATCTGGAACGGGAACTT
ATTAATGTCTCAGTATATTCCCG
>k59_30_1985291_Suspvirus_32-22
GGGATTAACCTTAGCCGCTATAGCCTTACAAGAGTCAGAGTTAGGTCTTCGTCTTGAAAA
TAAAAAGACTCACGATTATGGTTTGTTCCAGAATCACTTGAAGACTGTTGTAAAGCGTAA
CAAAGTTAACCCAAACGTAGCTAAGAAGAAACTTATCAGAGACTTCGATTATGCTGCAAA
GGAGACACACAAAGAGCTTCAGTTCTGGACTAAGGTTCATGGTAATCCTAATGGGAAATA
CTCTTTACAGCGTGTCTTAGCTTCATA
>k29_8_1965376_Felixounavirus_32-22
CTAAGTTTTATAAAGAGAAAGATACAGTACTGGAAGGATGCCAGCAGCCTCTTTAGTGGC
TTTTGCACCCGCTTCGTCGTTATCAAAGCACAGGTAAATCTCATCAAATGATGTGATGTA
CTGATAGTTATCCTTGATAGACTTAATGTTTGCACCTGATGGGACAGATACGTGACAGTA
ATTCTTACG
>k29_2_2732701_Teetrevirus_32-22
TGCCACTCCTGCTCATCACGGGACTGACGGGAAGACGAGCACGAAGAAACCCCGGATGAT
GACGAGGACTTCTAATGGCTGGCGCATACGCTGCGCGAGGTGTACGCAAGGTCGGGGCTT
TCCGCTCCGGCCTAGAAGATAAAGTCTCAAAGCAGCTTGAGAGTAAGGGAATTAAGTTCG
ACTATGAACTTTGGCGTATCCCTTACGTCATCCCTGCGAGTGACCGCTTATACACTCCAG
>k29_12_2732701_Teetrevirus_32-22
GAGCATTCGCAACGTCAGCATTCGCATCACCCTCAAGGGTCGATACTGGCGGCTCACCGA
TGGAAGCCAGAATGTCGTTGACGGCTGATAGCTCTTCTGCGGTCTCAATGTTCATCTCAT
AAGAGCGCATGATGTTACCTCCTGTTAGTGAGGGTTTAAAGCAAAAAACCCCTCAGATAC
CCTCAGAGGGCACCCAAGGG
>k29_5_2732701_Teetrevirus_32-22
ATACGCTGTGCCATCTCAGTGTCTAGCATCTCCAGCAGCTTGATTAAAGTCTTGTCGCTC
ATAGGTTACTCCTTGTTTGCACGTTTCCAGTCAATCATTTTATCGACTACCTTGGCACCA
ATCTGAACCACTGTGTAGGCGATAGCTGCAACGTAGAACCATTCGTTCAACGATAGTCCC
CAAAAGAGTCGGGCCGCCCCATCAGCGACCCCTGTGCCAACAATAGGCGCAGCCTTAACG
ACCTCATTGTTGAAGTCGAAGGATAACATTTAACACCTCCTTAGTCT
>k29_6_2732701_Teetrevirus_32-22
AGGTCTTCCCGTGGGTTAGCTGTGCGCACATAAGAGCGGTCTCCACGTACTAGATACTCC
TTACCATCGAGGTCGAACACCTTAATGTCTTCACCAGTGAACACAACGAAATACTGCTCG
AACTCATCACGGTTGATAAGATGCACGTAAGGTTGCGCACCCACATACCCAGCAGCGCCA
AGGGTCTTAAGGTGAATCATCGGTGGGCGCTTCTGGAGACCCTCGGACTCAGAAGACCAA
CCGTTAATCTGCACG
>k29_2_1985304_Mooglevirus_32-22
CATCAAACTCTTCCCAAGAGTTAACACGGATAGTTTGAACAGGTACAACTCTGCAAGCAT
CACCGAGTTCAACAATTGGTGAGTTGTCAATAATCTCACGGCGTTCAGGCCAAGATTTAG
TCTTGTCGCAGATATCATACCAATAAAATTTAAGAAGGTGACGGTCTGGATTGTCAGCAT
TCTTAATCATAGATACAATATCTTCC
>k21_6_1675603_Mooglevirus_32-22
CCTTGCTTCAACAGATAACTTTGAAGAAAGAGTGCGTGGTTATACCTCCCTTACTGAAGT
AGCCGAAGACTTTGACAAAAACGATGCTGCATATAAAGCTGCTAAGATGCTCTGGAGTCA
GACTCCAAAAGTTACTCAGCTGTATATTGCACGTAGAACTATGCAGTACACTATCTC
>k21_1_347324_NA_32-22
TACACATCGCGCGGCTGCTCCTTGTTCTTCTTCACCCCGCGACAGGGGTTTTCCATGCTG
GTGATGCCCCACTCCCTGGCCATGTTGTAGGCGAAGGAAAGCAGGGTGATCTCCCTATTC
GCTCAGTACCGAGACGCCAGGACGGCCAAGGTTCGAGCGAATAGGG
>k21_0_347324_NA_32-22
GCAGTACGGCCGGAAATGCCAAGCGACGCATTGCATCGCAGCTCCAACGGGTTGTCGAAG
TCGAGTCCAAGCATCCCCGTGCCGATCCATCCTGAACCGCTGATGGTGATTGCCGTCTTG
CGCCAGTGCGTCATCTGTACTGCCGCACCTCCGCTGAGCCTCAATCGCTCGACGCCGCCA
TCTACAGCCTGGTACTGACACTGCGGGGCGCC
>k21_4_331278_NA_32-22
CTGAATATATTGAATTTACACTAACTGAGGGGATAGAATCCTACCAACTGATTATATGTG
ATAATATTCTGATTGATTTTATCAGTAATAAATCAGATGATTTTTATATTCAATATTATT
ATTATTCTTTAAGAAATATTAATAAAAGGATAAAAAATGCTTGTGGTTCG
>k21_5_331278_NA_32-22
TCTATCTGATAGCGTCTACCACCAGATAGAAAACAAATATCTGAACTAAAAAACAGTCGG
ATAAATGCTTTATTGACTCTAATTACTCTGCCTCCACCTATATGAGATTTTCTAGCACGT
TTATAAATAACGTAGCCTTGAGGCATGGTTGGAAGAACTAATCCGTTACCTAATTTACCG
TCAACCACTTTTTCCATAA
>k21_2_331278_NA_32-22
CTGGAAGAGATTGAACTCATACTTGAAGAAATTGAATTCGATACAGCAAATGCAGATAGT
GATCTTGAATCAGGATATAATACATTGAGGATATCATTCATATCTTGATTTATACTGTAA
AAAGTATTACTATACAAATTAGAGAGAACTAAAATTCCCTCCAT
>k21_0_331278_NA_32-22
ATTTGGATACGCTAGATCATACAGCCCATCGTACTCTGATCATTCCTTATCTACCTTATG
CTCGTCAAGATCGTGTTGCAGTTAAGGGCGAGCCTCTGTCTCTCGAAATGATGAGTGAAG
TTATCAATATGATGGCTTTTGACGAGGTTTATGTTTACGACCTTCATAGCGATGTTTCGG
C
>k21_1_331278_NA_32-22
CTGATAGTTCTATTAAAAGTCTTTTCTCAAATTATTCTAACTATCAAACTAATGCTTCTA
ATGTAAATCAATCTACTAAAGTATATACTTCAATGGGATACTTAGGTAAGACCGCATTAA
ACTCATCTATGGCCGCTATGGTTAGAAATGCTTCTTCTACAAGAAC
>k21_6_331278_NA_32-22
TCTAAGAAAGTAGCTCCTAAAAAAGCTGCTGCTCCTGCTAAGAAAGCCGCTAAGAAATCT
AAAGCTTCCGATGATGAAGAGGAAGAAGAAGAAGAATCTAACGGTGGTAAACCTCTCTTC
GGTGGTAAAGCTAAGAAAGCTGCAACTCTGCGTACTCCGAAAGAAGGCGCAACAATGCCG
CGTGAAAATATCATTTCCATGATCGCTGAAAAGCTGGATTGCACTAAAGCTGAAGCAAAA
ACTGCTCTGGTTGGTATTGAAGAAGTCCTGAAAGAAGTTGGTGAACA
>k21_3_331278_NA_32-22
AAGAAATGATACTATTGTAAACTTTGTTCCAGGTGTACCATATACAAATCAAAGTATGGT
AGATCAGGCTAATACAATACTAACTGCACATAGAGAGAAATTAGATATTCTTCTAAACTC
TCCAGTTCCTGATGAAAGAGCTATAGCTAGTCTTTGTCAA
>k21_0_1141137_NA_32-22
ATTGATGCGACTGTTGACAGCGCGATTGATTTTGCACGTTCACAAATCAGCAAAGGTGAG
TCGTTGCAGTATTGTGCTGAATGTGATGAAGAGATTCCAGAGGCAAGACGTAAGATTATT
ACAGGCTGCCGTTTCTGCGTTCTTTGTCAATCCAAGCACGACCAAAAGGTTAGCTCCGGC
TACAA
>k21_2_2732706_Teetrevirus_32-22
CATGGAGCGACCTTGAGTTTAACACTTATTGTACTTGCCAGCGGCGACCGAACTCATCAA
TCGTGAAGCAACCTTGAAGCGGTGCGCCTTTGGGCACTTCTTGGAAGCTACCCGGCAGAC
GTTCAGCCTTATACCCGTCGATACCTTTAGCGTACACCAGACCAGCCGTGTGAGTCTGTG
ATTTGTATACCAGTACGCAATCTTGCTCCCACTCATTGCAAGCTAAGCGTGCAACATTCA
GT
>k29_10_1965376_Felixounavirus_32-22
CAATCATGCTCCATGTCATCCATCAGAGAGTTAAAGAAGTCTGCTCGTTCAATCATCTTA
GGGTCTTGTTCTTTTCCCTTCGGAGGAACAAATCTCCAATTGACTTTTCTAACAAACATC
TTAATAATGTTTACAGATGCCGCTACAGCAGGGTCACGCATCATCAGTTGGAAAGTCTTA
ATACTTTCTGGGAATCTTAAAGCTTGCCTAGGTTCTTCGTGGATTCTTCCATTACGAACC
>k29_2_1985290_Suspvirus_32-22
CAACACACTCTGCTTCAGATTTTGTGTAAGCGTAACCTTTACGGTCAACCTGCTTTTTAT
ACTTAGCAGCAACTTCAAAGAGAGCTTGCTGTTCAGCGTTACGCTCATTCTTTTTACCGA
TGTTTTTAGGTTCTGCTGTATACTCTTCAA
>k21_2_1965378_Felixounavirus_32-22
CTTACTACGAATTACTTCGAAGTTTGTACGACCATTTGCCCCGTCAACCTGATTAAACTC
CATATCAGAGAAGATAATAAGCTTACTTGGCATTGCTGCCTGAGTCAAGTTATTTCTTAC
ACCAATTTCAAGAATACGGTCAAATGCTGCTTGTAGGTTTGTAGAACCATACTCAACATG
ACTCATAATCTGATGATGACGATTCTGTAAAGTGC
>k21_0_1985309_Felixounavirus_32-22
CTAGACGCACGTAACTGTAACTTCATTGACCTTGATGGTGGTGTCTCAGTGGTTCGTAGA
GGTATCACATCTGGTGGTGAATGGATTGATATTATCCGTGGTGTTGACTGGTTAGAATCT
GACTTGAAAACTTCTCTGAGAGACTTGCTAATTAATCAGAAGGGTGGTAAGATTACTTAT
GATGATACTGGTATTACCCGTATTCGTCAGGTCATTGAAACCTCTCTGCAAAGAGCAGTT
AACAGAAACTTCCTGTCATCTTACACAGTTAATGTTCCTAAAGCCTCTCAAGTTGCTTTG
GCAGACAAGAAAGCTCGTATCCTGAAAGACGTTACCTTCTCAGGTATCTTAGCGGGTGCT
ATCTTGGATGTTGACTTGAAAGGTACAGTGGCTTACGAATAATAGAGGTAAATTGGAATG
GCTATGTATCAG
>k59_38_1985291_Suspvirus_32-22
AAGAAGTCTTAGAAGGAGACTGAATGACAAAACGTACAAACAAAGGCCAATTCAAGAAAG
GCCAGTCTGGTAACCCATCTGGAAGACCAAAAGGTTTATTTATGTGTAGTTCACAATTAG
AAATCACAGATATTATTGAGTTGTATCAGACTGCAAGGAGTCATGGCTATATAACTTCTA
TCGGGAAGAATAGTCACTATGATGCTCTAACTGGAATGTATTTCAGGGCTGTAGCTCAAT
CTAGTGAACAGCATTTAATGGTTTCTTCCAGTGAGTTTGCTTCGTTTCTCTATTGCAGCA
AAATTATAAATCGT
>k29_8_1985290_Suspvirus_32-22
GAGGTCTTCAAGACTACCATTGTTTTGAATAATGTCACGTTCAAATTTGGTAGAAATTCC
ATTTTCTGATTTATGTGATGAAACCTTAACCCGATTGTCTCTTTTTACCTCAATGATTTG
GCTGTCAAAAGACTTTAAGAACTCTGCTTCATGGTCAAATCGCAAGTCACTAATCAATGC
GATGCCATACTGGTTATTATTTGAACATTCTTCAAAGAACCTTTCCATCCTTTCTGCAAG
G
>k29_4_1965376_Felixounavirus_32-22
GCCATCATAATCTGCTTAGAATAACGGTCAATGATAGCGTTTATGTCAGATGTTCTTGCA
ATGGGTCAGTCAAAATATGGTTCATTCTCTTTAGCAGATTCTAAGACAAGTTTACTTGCA
ATGTCTGTAGACATTCTTCTGAAGCAAATTAAGAACGTTATTAATCGTGACCTAGTAGCA
CAGACTTATGCTCTTAATATGTGGGATGATGAAGAACACGTAGAAATTGTCTATGATGAT
ATTGAAACTCCAGACCTAGAAGCTATTGGTGCTTATATTCAG
>k59_37_1985291_Suspvirus_32-22
TCTGAATCAAAATACCATTTATCAAGAGTTGACTGGTTTCTGATAGGGAGTTTAGCCCAA
CCAATTAAACCGTCATTATATCTTGAAGGGTATTTCCCTTTATTACCCTGACGCTTCTTG
TAAACTTTCTCATTCACGCAGAATCCGTAGGTACAGAATGACATTACAGAGTTAATAAAG
TCAGCCCAATCATGCTCCATGTCATCCATCAGAGAGTTAAAGAAGCCTGCTCGTTCAATC
ATCTTAGGGTC
>k59_34_1985291_Suspvirus_32-22
ACCTCATTTACAAAGAAACCATTGTTAGCAATCGTGATAGGTGAACGTTCAATCACTTCT
ATGATAAATTTTGTATAGACCTTCTCACCTAACGTTACAATCTTGCTTCCACTGATACGA
ACCATCATACCACTACGGGTGTATTTGAAAGTCCCAACATCACTAGCCCAAATCTTCATA
GTTTTCTCC
>k21_0_1965385_Felixounavirus_32-22
TGCTGCAAGAGTTGTAATCTCACCTAAACCGTAACCACCATAAGTCAGCCTGTTTAAGTC
TCCGAAAGATTCTGGGAATGGAATCAGTGGAATCTGACCACGATTCTTCATTGCCTCAAA
ACCATCTGCGAAGTTCTTGATACCAGCAGGGCAGTAACGAGGTGCATTATAGATACGCTG
TTTAAACCCTTCCAGTACTGTATCTTTCTCTTTATAAAACTTAGTCCACCATTCGTTAA
>k21_0_2732710_Teetrevirus_32-22
CTTTCTCCTTGTAAGCCCGTGCAACATCCGCAAGACCTCCCGCGTTGTGTGCGGCTCTGG
CTTCAATTGCTGACCGCAGAGCTACCGCTGTATCATTACTTAAGCGCATGGTGTACTTCC
TTCATAGTCAAAAGTGATAATCATAAAGGC
>k21_5_1984787_Elvirus_32-22
GAGGGATAGCCCTCCTGTTCATCCACATTAAGATAGGACGCGCTCTATGACAATTCGTTT
AGACATTCTCCACCGGTTTCATCAGATTGAGGGGATACGGGAGACCATCATCGACTTCTC
TACCCGACTGTTCGACTACGAGTTTGCCTT
>k21_4_1984787_Elvirus_32-22
CCTTACAGCTCAATTGAGCTACGGGAATCGATACCATCACATACCGACGGTCATCCACTT
GCTTGAAGGTACGGTCCAAGAGGTTCGTGGAAATAGGAATAAAGGGGTGGAAGATCGTTT
ACGACGACAGCTCGCCTAACCCCTTTATTC
>k21_2_1984787_Elvirus_32-22
TATTTGTATTATGACTGGTTCTATTACCGACAAAGACACCTTTGTTCTTTACTCGGACTT
TACCGTCGACGACTACGAACTCATGACTTAGCATCTCTTTAGCCTGGGTCATGAACTGTT
CGTTACCGGCAACATCCCCGGATTGCTCCG
>k21_0_2733621_Ghunavirus_32-22
ACCTGAAGCAAGGCGAGCAGGCAGTCGATGTTCTCAAGTCGCTGGGCTACACCTACGTGG
CCAATGGCAAAGAGCACCCTCATTGGGTGGCCCCTGTGAATCCCAGCGACCTGCTCGGAG
ACCATCGACTTGATGCCCTCAATGATCGGGTCGAGAGGATTCACA
>k141_0_1985308_Felixounavirus_32-22
GGGAGGTGTGGATTTGCGAGGAAGGGACTAATATCGTTTCAGTTGACCAGAACTCTGCAC
AGCTTGTTTTACTGTGCAACTTTATGGGTGATAAAGACTTCACCAAAGCGGTAACTGAAG
GTAAAGAGTCAGTAGAATTTACCAAGCAAGAGGATGGGAGATACTATTGCAAGCATCTTG
ATAAGTACCTCAATCCAGAAACTGATAAGTATCTTCGTTATGATGCTG
>k59_2_1985291_Suspvirus_32-22
GGGTAAACTACCTTATTACAAACTTGTACGTGCTGCTGTAGAGGCTAATAAACAGAAGAG
TCGTGGTGGTTCAGCTAACAACTTCTACACTGCCATAGACCCGCAGATTGAAGATTTACT
ACGCTTAGAAGGAACCGTTGTAGGATGCTTCAAAC
>k21_3_2732706_Teetrevirus_32-22
GCAGACCAAAGAGACCGCTGATTGGTGGCATCTCTTCCAGACCATCAAGGGTGATATGAC
TGATGGCTACTCCGGGATTCCCGGCTGGGGCGATACGGCAGAAGGGTTCCTGAATGACCC
GTTCATTGTGGAGCCTGTAGAGTCCGTGTTGAAGTCCGGTAAGAACAAGGGGCAGACAGT
AACCAAGTGGGTGAAGCGTGCTCCTGATGCGACTGAGACGCTGTGGGACTGC
>k21_6_2732699_Teetrevirus_32-22
TCCATGTTGTAAGGGAACCAGATTGCTTTCTTGTTTGCAAACTTGTTGGCCTGCTCCAGC
ATGAACTCTAAGCTGATACGGCGAGACACTCGCGCCTTGTCCAAGCGGTAGACACCAGCA
GCGGCTTTCTTCCACTCCTTGAGTGCTGCCTCGTT
>k21_0_2733665_Przondovirus_32-22
CCGCTACCACGTAGGTCAGTAATAGAAACAGCGCGTCCTTCTTCATGTGGTTTTCCCTTC
TCCGGGTTCTTCAAGTGACAAATCACTACGAGCACAACACCCGTTGACTTAGCGAACCCT
TTGAGCTTCGTCATGAGGCGGTCAATCATCTTACGCTCATCCGATTCCTCAGAGGCAGAC
ACGACGATTG
>k21_0_2732700_Teetrevirus_32-22
CATTCTGGCTTCCATCGGTGAGCCGCCAGTATCGACCCTTGAGGGTGATGCGAATGCTGA
CGTTGCGAATGCTCGACGTGTACTCAACAAGATTAACCGACAGATTCAGTCACGAGGATG
GACATTCAATATTGAGGAAGGTGTGACTCTTCTACCTGATGCGTTCTCTGGCATGATTCC
ATTTAGCTCTGACTATCTGTCCGTAATGGCAACCAGCGGTCATAGAGATAGCCACCACGG
TTGATATATTGGGTCTGACCGCTGG
>k29_15_1965376_Felixounavirus_32-22
GAATCATCTTATGATACAATTGAAGGTGAGCTTGGACAGAAAATTGCGAAATACTACACT
TTGATGCACCGACGCAGAACTATCGAGAACTCAAAGGATGATGAAAAAGGCTGGTTAAAC
CAGATTCGTCCTGATGGTCGCCTTAGTGCT
>k21_0_2733599_Drulisvirus_32-22
GAGCTGCAACAGTACATCCCGAAGGACTTGCCGGAGACGCTGGATTTCAACTTCGGTTCG
GACTTTCATATGTCCGCACTGGTGTACGGCGGGCCTATCAAGTACCGCAAGAAGGTTCCC
TATGACCCTCCGCAGTACGTCAAGTACGAC
>k21_0_2560724_Felixounavirus_32-22
GAGAACTGGTACACCTTGCGAGTGTATTGACCAGATGTATTGTTCGGGGCTGGCGATGAG
AAGTTTGCAAAAACTATCAAGGCATCATCTACGGAAGAAGGTGCATTGACTAAACAAACT
TACTATATGCGTCTACCAAAGATTAAGAAGCTACTTGATAACTTAGAAGCCGATTTTAAG
GCGTCTAAAAAGGCTCTGGAAGAGGTTTTTGGGAAGAACTCTTCAATTGCTAAAGGTGGT
TATATC
>k141_1_1985308_Felixounavirus_32-22
CAGGAAAGGTGGCAGGTAATATCCAGACTGATTCAAGTGGTCATAAACAGATTAGTATCT
ATTTTGACAAGAAAGCACATAAAGCACACAGACTCGCATGGATTTACGTGTATGGCAAGG
TGCCAAAAGGTATCATTGACCACATCAACGGAGACTCACTTGACAACAGGATTGTAAACT
TAAGGGAAGCAGATGACTTTCAAAGTGCTTGGAATAAGGTAAGCCAGTCACCAATAAATC
TGGGTACAAGGGTGCAAGTCTTAAGAAGAAGTCTGGTAAGT
>k29_0_1965376_Felixounavirus_32-22
CTTGACTCAAGTTCAAAGTGGTTAACAACATGGCTGTTATAGTACTTCACAGTTTTAACT
GTTTTTACTGGCTTCCAGTCTTTGCACTTCTTACCAATCTTTGCATTCAACTCATTGCAA
ATTGCACGAGCATCCTTCATTGCTACAAAACCTTCCTTGTACTCTTCACCAGTTACGGAG
TTGGTTGGTGTATAGCAATTCCGCTTTTCAATGTTAAAAATCTTGGTAGTTGGTTTACCA
AATGGCTTGATTTCATATGTCTGCATCTCACCGTTACGTACCTGCTGACGATACTTTGTC
TTAG
>k21_2_2734046_Baoshanvirus_32-22
CACGATTTCAGTAGGATAACAGGTTCTTTATGGATAAGCCCTAGTAACTCAACATTATGG
TCTAACGACCTTTTAGGTAGTATTACTAATTATAGTGCTAAAAAACAAGGTATGGCTTTG
GTTAATAACACTATAGTACAAACTTTAGGA
>k21_1_2734046_Baoshanvirus_32-22
AATTAAACGTAAAGGCGATGACCATTATAGTCAAGCAAGTATATATGCTAGAATTGGACT
ATCACGTTTAATTACTTGATACATTTCTTCTGTTCTATTATCTTCTTCATCTCTAATTAC
CACATTTTGCCAATGTTTAAGAAGTATAGCTTTATCGTTATCATTTTCTTGGTAAATTCT
TATTCTTCCTGTTTTTAAA
>k21_0_2733626_Helsettvirus_32-22
TCCGTCTCAACTTCGGCAGCAGCCATTGACTGATATACCAACCAGTCACCATCCATGACC
AGCACTCCCTTCTCCACAGGCTTACCTTCACGCATCTCCGCGAAGTCTTTCAATGTGATT
AGGCTCATTCGTCATCCTCCCCGTAAACCATTTCGACTGCATAAGAGTATCCGTCCCAAT
TATCCACACCACACGCCCTAAGCGCATTCAGGAACTCTAGGTCTTTCT
>k21_0_2732708_Teetrevirus_32-22
CGATTACAAAGATGCGGTAGCGCGTCTACAGGAAGACCATGACGTGACAGTGAAGGTGGA
GTCATTCAGCTATGAAAACCCAGCGAAGATGTGCAGGTCATCCGGTGAGGTTCTCCGCGT
GTTCACACGCTCAGGGCATCTGGTGGCATC
>k21_1_2733606_Drulisvirus_32-22
GTCACTTCCGCCCCACATGAACTCGTAGACCAGCAGGCTATTACGCTCACCGGACATGCG
TGAGAAGGCCATGTTCGTTACACTGGAGTTTTGCATCTGCAATACCCTGCCTGGGATATA
CCGCGGTAAGTGCACAGTGGCATCCTGCGTAGTGTACTGCGCAGCGGTGTACGGTGACGG
GATTAACT
>k29_13_2732701_Teetrevirus_32-22
GAGCACCAAAGGCTATCTGGTCACGAGTGACAATCTGTAACACATTGCCGTATGCGTCTC
TTTGGACAACATAAGAAGACAATCGGTACAGCTTCATCGGATTGTAGCTGCCTTCTGGTT
CCGGTAAGTAAAGCAGTGCATTACCTGCCACGATCAACTGCTTGAGGCACTCAAAGAGTG
TCACACGGTAGCTGTTGGATTC
>k21_2_2732699_Teetrevirus_32-22
GGCACCCAAGGGTTCGCGTTCCAGACCTGCTCCAAGATTGCTTTGTCTTCACCCATGAGG
TGACACTCATTGGCGTCCTTGTATGGTAACACAGCAACACGAACCTTGCCAGCCGGGAGA
ACCTGTGCGGCCTCTTCGACTGCCTTACGGCCTGCGTCATCCATGTCGAACATCAAGATA
ATCTGCTCGAACTGGTCAAAGTATTCATAGTTAGCGGCGCATGTCTTCTTAGCAGCAGAG
GCACCGTGACCTA
>k21_0_2733616_Elunavirus_32-22
GACCACTCTCCGTCTGTGAAGTCGGTGGGTATCACTGGTCAGTTGACTGGTAGCCGTGCT
GATATCATCATAGCGGATGACGTTGAGATTCCGTCTAACTCCGCAACTCAAGGTGCCCGT
GAGAAGCTGTGGACTCTGGTGCAGGAATTTGCTGCGCTTCTGAAACCGCTGCCGACTTCT
CGCGTTATCTACCTTGGCACGCC
>k39_0_2732711_Teetrevirus_32-22
CGACAAGTTAAAGCCGGGTGAGTTCCACTGTGACCCGGATGAACTCATCGCTGAGATTGA
GGCGTCCATGCGCATCTTAGCGAGTACCTTAGCGTTGCGCTTCTCACGCTTAGAGGCCTT
TCTGCGCCATTTGGCACGGGCTTTACATGCTACCTGAAAGTCTCCTTTAGGATCACGGCG
TGCCTTGCGTGCCTTACAGCGGTCAATCGCTTCCTGCGCTCTCAGCGCCTCAA
>k21_0_2732704_Teetrevirus_32-22
CTCATGGAGCCTCCTTATCACTGTTAGTCTTCTTTACGTCCATAGATGTATTTCGGAGTC
TTCTTCCGTTTCTCTTGGACACGTTTACGCGCTTCTTCACGCGCCTGCGTTGCGCGACTG
ATTGGAGCACGCTTATTGGCCTCTTTGAGAGCTTTCTCTCGTGCTGCCTCAGCTTGCATC
TGTGCGGTACGCTGGTACTCACGCTTGAGCAACTCTTGGTCATACCGAATGCGAACCTGT
CCGG
>k21_0_2732714_Teetrevirus_32-22
CGATGCGATGCCTAAGAAGAACTTGCGGATATCCTTGCAGGTCTCAATGAACCCGTCACT
TATTGGGTACTCTTCGGCAGCATCAAAGCAATCCTCCTCAATGACTTTCACCGAAGCACA
AGCCGCACTCGAAGCTATCCGCAACCTGCCG
>k21_1_2732713_Teetrevirus_32-22
GCATGTACTTGATTTGAGGATTCGTTGAATCGTTCATCATAGCGGCCCACGCTCGGTCAT
CCTCAAACCAAGTACATGCCTTCGAGTGTCCAAGGGTATGCCCGGAAGATTTATGATTCC
GTGAAGTACCGGACAGGGAACCCTGACATGGCAACCGAAC
>k29_9_2732701_Teetrevirus_32-22
TGACGGTTTTGATTTATTCAAGGACACCATTACGCCGACTCGCTGGAACAGCCATACGTG
GACTCCAGAAGAGTTAGAGCGTATCCGTAAGGAAGTGAAGAACCCATCGTACATCAACGT
AGTCACTGGAGGCTCTCCTGAGAATCTGGACGCCCTCATTAAGATGGCGAATGACAACTA
CGAGATGGACGCGCGGTCTGCCGATGCTG
>k29_8_2732701_Teetrevirus_32-22
GGAGGCTCCATGAGCTACGATAAGAACAAACCTAGCGAGTTCGATGGGTTATTTCAAAAA
GCGGCAGACAATCATGGGGTCTCCTATGACCTGCTTCGTAAATTAGCATTCAACGAATCC
AGCTTTAATCCAAAGGCCAAATCCCCAACTGGCCCGAAGGGTCTCATGCA
>k21_0_1980964_Kayvirus_32-22
CTTACCTACAATATCATATAATAATTCAGAGTGTATTCTTTTATCCCTCATTGTAGGTAA
GCATATACAAGAAGAAGAAAATATTACGCCTTACATAGAGGCTATATACGTAGATAAGAT
GAGTGTTATAGTAGTGGAGTATACCTTTTATAATGAAGAAGGTATAAGAATGTTAGGTCA
ATATCCAATAGGAGAGGTTATGTAAATGAAAAAAATTATTAATTT
>k29_2_1051675_NA_32-22
TTGAGTTCCACATCAGATTGCAGCTTCGCAATTTCCATCTGGAGCTTCTGCAACTCAAGC
TGCTTCATCTGTTCCTGGAACGGGTCAGGTTCTGGTTTAAAGTTACGAATCTTCTCAGCC
AGAGCCGGCATACGTTTCAGGTCAGCAATCTCACCCAGAATCATATTGGTCACTGAAGCA
TCCATGTTCGGGCCAATGGTCTGCAACATGAAGCCCAGGTCTTGTGCTTTCGC
>k21_2_1985338_Slopekvirus_32-22
GGCATGTCTGTTTCAGGTTCAGGTAATGTTGGTACGGTTCCGGAAGGAACATAAATCAAT
TCTCCATCCAGAACTACATCATATCCCAGATAATCGCGAATCTTTTTCAGATCGATATCG
AGAGCGGGTAACGAGTACGAAGGGTTAACTCAGCTTGATATCGATC
>k21_0_1985338_Slopekvirus_32-22
TCTTGATCATGTTGAACAAGCGACGAACGTTGATACGGTCAAACGGGCTTGGAACAGTCG
TTGCGGTTTTATCACCGTACAGAATGTATCCAACACCACCAGAGAAACCAGTAACCGCGT
TAATCTGTACCTGGTACATAGAATCGCGATGCGCGTTAGTCGGTTCGATAGCCAGTTTGA
T
>k21_3_1985338_Slopekvirus_32-22
CAAATATCAGGATCCAAACGAAAAAGTAGTAAACAAAAAGTTCAGTATAGTGATGGTTCT
GTACGTGATGAAACTGTTGTTGCTGAATTCCGTGGTCGGGTTATCACAAAAGAAAGACAA
ATTGATGTAAAGAACTTGTATGAAGTGGCTAAGGCTGCTAAAATAGGTTC
>k21_0_1920778_Drulisvirus_32-22
CGACAAGAAAGCGGACCTGTACATGGACGTTAAGCGCCGTACGGACGAGAAGGTGATACT
GGACCTGGACAAGGAGGATTTCGTTATCCAGAGCACGTACTGGAGAGAGAACGAAATCAC
CCGGAGCATGACCAAACGTCCAAGCATGACCTACTTCTACAGCGCCACGGTGCGTAGCTG
CAGCGACTACATCTTCGAAGGTGCTTGCGCTGAGGGGTACGAAGGTACCGACACTAACAG
TCTATGGAATCTGTC
>k21_3_1965378_Felixounavirus_32-22
CTGTACTTTATACTTCCACGGTACATAAGCATTAAGTAATGGTGAACGACCTTCTGGGTT
TCCATATTCATCATCATACTTAAACAGCATGAATTTAGCTCGTGGAAGTTTTCTTGTCAG
TGGTCTTTCTCCGAGATTAATTGCTCCAGCAATATGTGAAACATTTC
>k21_0_1985354_Krischvirus_32-22
TCCTGAATATGTCCGGATTCACTTTCATAAACGTGATTATAAGGATATTGTGCCGCGTAA
GAAGTCTTAGGCTCAGTGAACATAATTCTGGTATCTTCCGGAGTAAACGGATCTTCCGGA
CTCTGTTCCTCAGCACTCGCTGAACCGGTT
>k29_6_1327935_NA_32-22
GGAAGATACCAGAATTATGTTCACTGAGCCTAAGACTTCTTACGCGGCACAATATCCTTA
TAATCACGTTTATGAAAGTGAATCCGGACATATTCAGGAATTCGACGACACACCAGGCGC
GGAACGTTATCGCAGGATCCATCCTTCGAC
>k21_0_1980955_Drulisvirus_32-22
CAAGCGTGTACCCAGCATAGCTATAGCCTGCACGTTCAACGCACTGTATCTCGTAACTGC
GTGCTGTATCTTCCGGGCTGAGAGCAAGTCCTCGGTGAGCACGACCTTTAGAGGTGCGGC
CGCAGCTACAGCCGGTGCTACGGCAGGTGCCGCGACAGCGAAAGCTATTGGCTGAC
>k21_1_1965378_Felixounavirus_32-22
CTTCTTGATTAAGCACAAGAAGATGCACACTGAAGAGTTTAAAGTGACTGGTGTAAAGAC
TGATAAGCGTGGTCATGGCAAGTTCGTTGTAGAGACTCTCCCTAATGTCTTTGTAGATGT
TTCATGGAAGACTACCCATGAGAAGAAACAGTATCTTGCTGAACATCCTGAAGAGTTTAT
CGGGAAACCTTTAACGGTTCAGTTCCAGAAGATGACTCGTAAGGGGTCTCTACAGTTCCC
TGTTGGGTTAGTTATTCGAGATTATGAGTGAGGGTGATATGTTGATTGTATTT
>k21_7_2732713_Teetrevirus_32-29
GAGACTCTTCAAGGCATCAAGGCCGAACTCGATAAGATTCAGCCGGGTGAAGAGTCTCCC
AACCTTTACCAGTGTCCGCTTGGTTAAGCGCTGAGTTAATATCCAGTCTGAACTTCTCGG
TTAACTTCGCGTTGTTCTGGAATTGAGTGTGCTGTGCCTTAATCATCATTGCCTGCCACT
GC
>k21_4_2732701_Teetrevirus_32-29
GTCATCCCTGTCACCAAGGAGTTGTCGATGTAGTTCTGGAAGAACTCACCGGACTCAGGA
CGAGACAGTGATGACTGACAATCAGGCTCAACAGGTTATCTCTGCATCCCTGAATGACGT
GCTACAGCGTCCGGGTGGTGCCGCCTTCTTGCAGAACATTGAGAACCGCAAGGTGACTCT
TAATGGCGCTACGACTACCTATCGTGAACTGATGGGTGATGAGCAGTGGCAGGCAATGA
>k99_0_2732699_Teetrevirus_32-29
TTGTGGAACACCGCTCCGATTGTCTTTAGGAAACGAATGTGCGACTTATTACCTACCCAT
ACGAAGTTCCAAATGGACTCGTACCGACTAAGCATCATATCACGATATTCGACTATTAAC
TTACGAAACTCTAAGCGTTCCTTCAAGGTAAACAGTGGGACGTACTTAGAGGTAAGGAAC
CACACTCGGTCTCCCTGATTGCCAGCGATAACGCTGTGTTGGCAATCGGTGGCAATCAG
>k21_0_1980955_Drulisvirus_32-29
CCCCGTTCATCCTGGCTCCTATGTCTGCTGCTGGTATTGCTGGTCGTGCGGGCTTAGCTG
CGCGTACCGCTATCCGCGCCGCTGACGTAGGGTCCGCATTCTACGGGGAGTCGCCTACAA
GCATACCCGCGAACCCAGCTACTGTGTTGTCAGCCATTAAGCGGTCACGGTCACGCTGCT
CCAGCAT
>k21_0_1980960_Certrevirus_32-29
AACGCACTATAGTGTCAAGTGCCGAATGTCAGTCGGCGATTGTTACCGTGTGTGCGTTTC
GAAGTTGTTGTCACTCATTTTTCACCTTTGCAATAATTTCCCCGTCCGCCAGTCGCCCGG
TGGCCTTCATCTCTTCCCAAATGTACGAGGCGTGTTCCCGGCTGATAGCAAAGAAGTTGA
AGGAGTACAGCTTCCCGTCAACATCGT
>k21_7_2732701_Teetrevirus_32-29
GAATAGACGCCACCAAGCGTATCTTCGATTCTGTCTCAAGAACTGCAATTGCCTCTGGTT
CGTGTGCTCTTGAAGCAACTCCAAGCAACCTCGCAGATTCCTGAGCTACCGAAAGAAGCC
GTTGAGCCTACTATCAGCACAGGTCTGGAAGCAATCGGGCGTGGTCAAGACCTCGATAAG
CTGGAGCGTTGTATCTCCGCTTGGGCTGCTCTGGCTCCTATGCAGGGAGACCCGGACATT
AACCTTGCTGTCATTAAGCTGCGCATTGCTAACGCCATTGGTATTGATACTTCTGGTATC
CTACTGACGGACGAGCAGAAGCAAGCACTGATGATGCAGGATGCGGCAGCGTTCTCGATA
CCTGTTTGGGCCGCATCCT
>k21_1_2732708_Teetrevirus_32-29
TAATGGCTAGTAAACTAAATAGTGTTTTAGGCATTATTACCTCCCGGTCTTGGTTCCTTT
GGCGGCACTGATAGGTGCTGCTTGGTTTCCACCTTTCTTGTCAAATCCACCAGCCGCATA
TTGACTTGCAGCTTCCTGACCCATAATGGACAGAGGGTCTAGTAC
>k21_6_2732701_Teetrevirus_32-29
AGTTGGCGAAACAGTCCCGCGAGAAATCCGATGCGGCTGTTAGTGGCATCCACAAGTCGG
CAGCGATTGCAGCCAAAGCACAGTCCATGAGCAAATTCTTTGAGTAAGGAGCGAACACTA
TGAGCAAGTCAATCACCCACGCAAACACCATCCGTCTGCCAGACACC
>k59_0_2732712_Teetrevirus_32-29
ATTGGGACGGATACTCTGATGCAGTCGAAATGGTTTACGGGGAGGATGACGAATGAGCCT
AATCACATTGAAAGACTTCGCGTAAACCATTTCGACTGCATCAGAGTATCCGTCCCAATT
ATCCACACCACACGCCTTAAGCGCATTCAGGAACTCTAGGTCTTTCTCCACCGTAACGAT
GACCCGTGATGCGTGGAACGATGTTAGCGCGTACATTGATAAGCTGGAGAAAGA
>k21_1_2732713_Teetrevirus_32-29
TGCGTATGGGTCATCCTGATACGCAATGCAAGCCTTGAAGTTCAAGACCGGGCGTAACGC
TGCGTTCCTCGTTGACGATGAGGTTCAACAGGCCATCAAAGAGGGTCGCTTCCGTACCCG
TGAAGAGATGGAGCAGTATCGTCACTCACGCCTACAGGAGCACTCGAAGTCGTTCGCTGA
GCAGTTTGGCATCAATGAG
>k21_2_2732701_Teetrevirus_32-29
TTGCCGTATGCGTCTCTTTGGACAACATAAGGCAATGTGTTACAGATTGTCACTCGTGAC
CAGATAGCCTTTGGTGCTCTCCCGGAAGACGTTCGGTCTGCGGTAGAGAAAGCTGGTGGT
GAGAAGAAGATGGACGAAATGGTCG
>k21_0_2732697_Teetrevirus_32-29
CTGCGGTCAGCAATTGAAGCCAGAGCCGCACACAACGCGGGAGGTCTTGCGGATGTTGCA
CGGGCTTACAAGGAGAAAGGCCTAACATTCCGTCGATTTATGTGGGACTGTTATCATGCA
GTGGGCCAGAATATAGTTTTATTGAGTGAGTTTTTTAAAAAATATATTATTATTGATTTC
AGAGAGGAAGGAAGAGGGAGAGAGAAATAGAAAC
>k21_2_2732713_Teetrevirus_32-29
CCTCAACATCGCTACTGGAGAACGTGGTCGTCGAATCGGAGAGGAACTTTGCGACCTGTT
CGGTTGCCATGTCAGGGTTCCCTGTCCGGTACTTCACGGAATCATAAATCTTCCGGGCAT
ACCCTTGGACACTCGAAGGCATGTACTTGATTTGAGGATTCGTTGAATCGTTCATCATAG
CGTGGGCCGCTATGAT
>k21_3_2732701_Teetrevirus_32-29
CGAGGGTCTCATTGTGAAAGACCCGCAGGGCATCTATAAGCGAGGCAAGAAGTCTGGCTG
GTGGAAGCTCAAGCCTGAGTGTGAAGCTGATGGTATCATTCACTTTGCCCTCGTTGGCTA
ACCCTTCGGTTCCCCAATTGACACCCTGAATGAT
>k99_2_2732699_Teetrevirus_32-29
CGCCGCCACCTGTGATTGATACCCAAGGTTTCGGCGGTACGACACACGGTTGGAACATCG
GAGAGATGCCAGCCAGTGCTCCTGCACGCTTCGCTAACACATCGACGTACTCTTGGGCCA
GTTGCAGTGCCTCATGGTCAGAGCCTGCGTTGCCTGCGTTGTGGCGCTGTAATTCCACCA
GACCCGTGGATTCAATCAGCATTTCAATCAGGCGAATCCCTACGTGCATCGTGG
>k119_9_1985291_Suspvirus_32-29
CTTACGGTTAACATTTATCAGTTCTCCTACGATTTATAATTTTGCTGCAATAGAGAAACG
AAGCAAACTCACTGGAAGAAACCATTAAATGCTGTTCACTAGATTGAGCTACAGCCCTGA
AATACATTCCAGTTAGAGCATCATAGTGACTATTCTTCCCGATAGAAGTTATATAGCCAT
GACTCCTTGCAGTCTGATACAACTCAATAATATCTGTGATGGTTCTGTATCCGTCACTTC
ACCATATGCAAATGACCTCTTAAAAGAGTTGGTTAATCAGTGTGGAAGAGGTATGCACTA
TGTTCCTGACACTTTTAAACAGAAGACAATTGCAAATAACCTGATGCGTGTGACAGTAT
>k119_11_1985291_Suspvirus_32-29
CCTGCAATGATTCTTCTTCATATCATAGGCCTACACAAGTACGTTTTTCAACAAAATAAT
GAACACCTTTGAAAGTTTCATCCATCATGTCACGTTTAGTATCTTCAACCTTCTCAATGT
CTTTGTCATCAAGCAAGTCAACATCCTGAGTGACCATAGCATCAGAAACAG
>k141_5_1985290_Suspvirus_32-29
TGACAATTGAAGATGTAAAAGCTGGCGTTGAACTTGGAGTAGATAAGTTTGACAAACCTT
TACGATTCGGTGACATAGTGATGTACACAGAAGATTGTAAAGGGCGAAGTGATATCAAGT
TTGGTCGTGTTACTGGTAAGAAGCGTGGTAACTTTGTTATTTCACGAATGGAAGACAACC
TGCACGAAAACCTTGAAAAACTGTTTGATGAAACTAAACGTTGCAGTACCACCAACGTTT
A
>k99_9_1965376_Felixounavirus_32-29
AGATGCTGGTTCAATCTATCATCACGACGATGATTCTTATTCGATGACTTGCTTTAGTTG
CAACAAAGGTTTTCCAGAGTGGGATTTTGATAAAGGGCAAATTGTGAGTACTTATTCTAC
AGGTTCAGATAATAAAAATCGTACATTCCGTGGTATGGATTTAACCAGCATCTGATGAAC
CACACTTAGGGCAAGCACAATGACCAACAAACTGACCAGCTTCCTTCAATTTACGACCTT
TAGACATTAGCACCTCTGCG
>k119_37_1985291_Suspvirus_32-29
AATCATACCAGTAATTGGAAGTATATACAAGAACCAGAGTTCACCAAGTTTCTTCTCTGT
CTGGTTCAGTGTTAAATCTTGTGTGTAGAAGCCCATGAAGGAAATTGCACAAATCATCAG
AAGGAAGATACCAAGCATCAGAGTCATACTAGCCCAACCTCTGACTTTGTACTCACTGGC
TGTACACTTGTTCTTTACTTCAATCAGTTCATTGTAGTCACTGCTAAAATCTCGGTAGAA
TGCTTTCAGATATTCTTTACTGTAACCTTCAAAGCACC
>k141_3_1985290_Suspvirus_32-29
TTACTTTCAGAATGTGATAAGTAAGTCGTGCTGCTGCTTATAAAGATGGTGCAGTCTGGA
CAGCGAAACAGTCATTCCCTGTTATGCTGATTGAAGAAGTTAACGGTAAGCGCGTTGCAG
TTAAACAGCCGATGAAGAAAATCAAGGCTCAACATTCTGACAAACACGATGACGACAAAA
CTTATGATGTTATTCACCCAGATATCGCAGTCGGTAACGGTTCATTTGGTAGTGTGATTC
TTGCAACTCACTTCTACACTTTTGAAAGCAACGTTCTGAC
>k99_1_1965376_Felixounavirus_32-29
ATGTAGAACATATTAAAGGGTATTAAGCAGATTGTCAATACCCTTTTTAAAACTTTTTAC
CAGATGTAACGGTCAATCATTACTGCTTTGAGCATTACGCTGATTGGGTCAAACTTCTCA
CCACCAAGCAGAGCTTTTAAAGTGGCTGGAGAGAAACCTGATACCATCGCTACTCCGTTA
TCCTTTACGGATACTTAGCAAACCGTAATGGTCACTGCGAAG
>k29_0_1985309_Felixounavirus_32-29
CAAGATAGCACCCGCTAAGATACCTGAGAAGGTAACGTCTTTCAGGATACGAGCTTTCTT
GTCTGCCAAAGCAACTTGAGAGGCTTTAGGAACATTAACTGTGTAAGATGACAGGAAGTT
TCTGTTAACTGCTCTTTGCAGAGAGGTTTCAATGACCTGACGAATACGGGTAATACCAGT
ATCATCATAAGTAATCTTACCACCCTTCTGATTAATTAGCAAGTCTCTCAGAGAAGTTAT
CAAGGCATTCTTTATAGGTCTCTTTACCTTCCAGAGCGTTCATTACAGCAACTTTCCCTA
CACCCTTAA
>k119_40_1985291_Suspvirus_32-29
GCCTGAAATTACAGGTGTTCCAGTTCAATTCCCTAGTGGTGGTGGAGCATCTTTAATTTC
AGGCATTGGAAGACCATCAATAGAATATAATGGCCTTACCGTTGCGGATTGTGTTTTTGA
GTCATAAGAAACAATAATTGCTGGAAGACCAGTGTACAGTTCCT
>k99_2_1965376_Felixounavirus_32-29
CCATGTCATCCATCAGAGAGTTAAAGAAGTCTGCTCGTTCAATCATCTTAGGGATGACAT
GGAGCATGATTGGGCTGACTTTATTAACTCTGTAATGTCATTCTGTACCTACGGATTCTG
CGTGAATGAGATTACAGAGTTAATAAAGTCAGCCCAATCATGCTCCATGTCATCCATCAG
AGAGTTAAAGAAGTCTGCTCGTTCAATCATCTTAGGGTCTTGTTCTTTTCCCTTCGGAGG
AACAAATCTCCAATTGACTTTTCTAACAAACATCTTAATAATGTTTACAGATGCCGCTAC
AGCAGGGTCACGCATCATCAGTTGGAAAGTCTTAATACTTTAAGATTCCCAGAAAGTATT
AAG
>k119_18_1985291_Suspvirus_32-29
ATGCAGCGAACATTCTAGCTTGCTGTGTATCTGCTCCGAAGATAGCTGTTGAGGCTAATT
GTGCAGACTGTCTTTTAACACCTGCATCAATTGTCTTCTGAGCCAATTCTAAGGCTGCAT
AAGCTGAAACAAAACCACCAATCATCTCTACGTCAGATGATT
>k141_1_1985290_Suspvirus_32-29
TATGGCATCGCATTGATTAGTGACTTGCGATTCCATACTGGTTATTATTTGAACATTCTT
CAAAGAACCTTTCCATCCTTTCTGCAAGGTTACGAATCCAGAACTTCTCACCGAGAACTT
TCCTGACAACTTCAGTCCCCCAGATTTGTTGAATCTGACGTGAAGAGAACTTATAAGTTT
TACTAAGCCCCATTCTGGTTAGTAGAGTCGGTTTAGCAACCTTCTTCAGTTCCATGATTA
ATCGTCCAGTTAATTCTCCACATAACTTAGTGTCAAGGTGTAAGTTTTTGTGTGGGAATA
CCTGTTCAAGTGAAT
>k141_2_1985290_Suspvirus_32-29
ATCGTCATCATCAGATTATGAGTCATGTTGAGTATGGTTCTACAAACCTACAAGCAGCAT
TTGACCGTATTCTTGAAATTGGTGTAAGAAATAACTTGACTCAGGCAGCAATGCCAAGTA
AGCTTATTATCTTCTCTGATATGGAGTTTAATCAGGTTGACGGGGCAAATGGTCATACTT
ACTACGAATTACTTCGAAGTTTGTAC
>k21_0_10710_Lambdavirus_32-29
GGCGTGATTCGGCACTGATGAACCAAAACAGCACAGCAGCACATCGCCCGGCTGTGCCGC
TGACAACGGCACCTGATACAGCCCCGTCGCCTCCAGATTATCCAGATAGAGATTCTGGCC
GTTACGCCACCAGTCATCCTCACGATGAAAGTCCGGCATCTCAATCCCCGCCAG
>k21_0_2732701_Teetrevirus_32-29
GTTTGGGTAACTGAGTCATAACATAGGGAGAAACATCATGGGATTCTTCAGTTACCCAAA
CGCCTTGGAGCGAATGGAGGATTTACTCTTGTTCTTGGCTGCGTTGTCATCCAGCTTTAC
CTTAAGACTGCTCTTACCGCTGCTCGGTGAGGTTGGCACCTCAGAGGAAGACACGCTGGT
GTCCTCATCGTCATCACCTCCCCATACCACAGATTTCGGTGGTTCAGTCAAAGGTGCTGG
TTCGGCAGCGCGAATCTGGTTAGT
>k21_0_1985310_Felixounavirus_32-29
CTGTTTTCAAGACAGTTGCCACTGTAGAGATACGGTGAGGGTTCGACTCCTTTACTTACC
GCCTAATAAGATTTAAAGCCGCGCTCCGTTCGAATGTTGCGTTAGGTTTCCCTCGTGTAT
TGTCGTACACGATTTTGAGAAAGCACCTAGTAGGTGTCACGGAGAAGAGATAGCATCAAG
>k119_51_1985291_Suspvirus_32-29
GCCGTGTGTATCCGTTCTTTACGAACAATGCTAACACTCACACGCCGTTTAAAGAACCTT
TGAAAATGTCTAACTTGTGTATGGAAATTGTATTGCCAGTTCACGGATTCGAAGATGAAC
GTGACCTTTACAGTTACACAGCACCTAAAGAAGATGGTGAAGTTGCTCTTTGCTTCTTGG
C
>k99_7_1965376_Felixounavirus_32-29
AAAGAATGCCTTGATGCTATCTATGAACTCTACGCTAAGAAAGAGTCATACACTTATGAA
TCGTGGGATGGTCAGATGATTACTAAAACACCTCTTGAGTTAATGGAACAACATTTCTTC
TTAGCGTATCAAGAGCGTAACCTTTAATCTTCATTCATAACAGGCTCCCAACCATATTTA
GCAAAGGTGAAATCGTCTTTAGGGTTAC
>k99_5_1965376_Felixounavirus_32-29
CAGAGGGTTTGAACTTGCTGGCATGTTAGCAATCATCTCATAGCGTTTCTTATGGAAGCT
ACGAATCATTTCAAGGTATTTGTCAAGCTCTTTCCAGAAGTCTAAGCCGTTCTCTTTAGC
ATACTGATAAATCATTGGTGCAGTATCTTTGAACTTGCCAATGAT
>k119_43_1985291_Suspvirus_32-29
AAAAGACCCTAAAACTGACAGTGGTCTGAAGAAGTCTGCTTTTGGTGGTGTAGTCCCTAT
GTGGGATGGGGATAAGCTGGAAGCTGTAGATGGCTTTGGTTTTGGGGTCTTTTGCCAGCA
TGATTTCTTCACCATCCATCTGTGCAAGAGTTGCTTTAACAGCAAATGCAAAGGTATCAC
GAGTCAGGTACTGGTAAGTGTATGAACCAACACCGAAGACAACGTTGGAGCTTGCAAAAC
CCTTTTCAGCAAGACGGCTAAGAATCTCTTCAGCACGTTCC
>k99_4_1965376_Felixounavirus_32-29
CACCTTCAGAGTTAGCTTTCTGACCGCCTGCACTCTTACGGTGGTGATATTTCTGAAGAG
GATATCAAGGGTTCTGGTGCATACTTCCAGATTTCCATGAACAACATTCTGTTAATGCGT
AACAAGGTTGACCCAGACCCTGTTAAGAAAAACTTGACAAAAATCAAGTTAACTAAATGC
CGTCGTCAT
>k39_2_1675603_Mooglevirus_32-29
AGCAGACTGCATAGCCATCTTTTCAACTCTCTGCAAACCTTTAACAACCTTTTCACTGAA
ACCCAACTCCACAATAAAGCTATCAACTGTATATTGTGCCATTAAATTTTACCTGCCCTT
CTAAGTTCGTTATAAGCAATTTCTTCTTTG
>k99_0_1965376_Felixounavirus_32-29
TTGATGAAATCCTTCACACGAAGATTGACATTGAAGCATAATTTTCTGTACTGCCTGAGC
AATACCTTGGAACTTATCTTGTGCATCAAGTGCAAAGGTACATGCAAAGGATGCCATAAA
TGATACACCTTCCAAGGCTGTTACTGCAAAGAGACCTTTCAAAATCACTTTGTGGAAGTG
TAGGGGGTCTTTCTCAAGCAGTGAATCACGAACATAACTTAGACGATAGTTAATACCTTC
GTCAAG
>k119_53_1985291_Suspvirus_32-29
AAGAAACACTCGACCAACTCTTCTCAATGACTTTCTCTGATTTATTATCTCTGCGACAGT
ATTTAGAAATCCAGAGGTCATACAAAGAAGAAATTGCTTATAACGAACTTAGAAGGGCAG
GTAAAATTTAATGGCACAATAAAGCTATCAACTGTATATTGTGC
>k119_42_1985291_Suspvirus_32-29
CAGCAACCAATCTGTGTCGTACTGTACACACTGCCAGAAGTAATCATTTGCACCAAATGA
ATAATCCATCTCATTAATACGCTTAGAAGGAACCGTTGTAGGATGCTTCAAACGTAGTAA
ATCTTCAATCTGCGGGTCTATGGCAGTGTAGAAGTTGTTAGCTGAACCACCACGACTCTT
CTGTTTATTAGCCTCTACAGCAGCACGTACACCATTGAACACATGGGTAAACTACCTTAT
TACAAACTTGTACGTGCTGCT
>k141_7_1985290_Suspvirus_32-29
AAGATTGATTGGGTAGTCCAACCCTCCTGACCATCTGGGTAGTGGATGGCGTAGAATGGA
AACTCTACATCATACCAACCAAACACAGGGCAACCATCTTGGTCATCACGAGTGTGTTTG
GTTGGTATGATGTAGAGTTTCCATTCTACGCCATCCACTACCCAGATGGTCAGGAGGGTT
GGACTACCCAATCAATCTTTGATGAACTGAATGGTGTTCCTGTAGAACTTGAAGTTGAGA
AGGAGCATGTAGAACTAACCTTCACTTTTGTCACTGAAGAAAAAGTTGGTGACATTTCTA
TTACCGAAGCTATTCAGGTCACACAGGTAATTCGC
>k119_57_1985291_Suspvirus_32-29
CAGACGTGTTAAAGAACACCTCTGCTGGATTCCCTTATTTGCAACTGGCTAAATTTAAAC
AGAGAACAGCTATCTTTGATAACTACATGAAAGCTTACCTTGTTGAGACAAGAGATGTAA
CAAACATCTACAACTACTCTTCAACAATGGATAACGCACTGAGAAAAGTAACTGTTAATT
TCGATGCGGCAACATCTACTGATATCGTAACAGATATTACAAAAGAGGTGAATATTTAAT
GGCTGGATTAACCGCAACAGGATTA
>k119_8_1985291_Suspvirus_32-29
AATCTTGCTCGCTTGCATAACTCGACTTCAGCCACCGTTCAAAGTCATTTGTCCAGATTG
TCCAACGCTCTCCATCGTTTTCTCCCCAAGTACGGTAGCGAAGATGACCAAGTTTATTCT
CACCGTTCAAGAACCATAAAGCTTCCCCAATAACTTGTCTGGTCAGAACCTGTTTAGAGG
TCAGTAAAGGGAAACCAGTACGCATATCAAAACGAAACTCTGGAGGTGAGAACGTTGAAA
TTACAGAACCAGTTCGTGTTTTACGCTGCTCACCAACTGTTAAAACATGGTTCAGAATGC
TCTTGTCACAAGCAGACGTAAG
>k119_2_1985291_Suspvirus_32-29
CTTGGAAATATGAACGTCGCCAGTAAAGTAAAAATTACCAAGAACCTTTATGTAACTGAA
GAAGTTCACGGTTCAGATTTTATCAGTGATACAACAGGTGTAAGTTTCAACGAGCACACT
CACCATTATTATTGGACTGACCCTGCTGGTGAAGCAGATACTACAGAGGCACAATAATGA
AGACAGATTTTGCATTGAATCTTGGTGGAAGCTACGTAGCTAATTTAGGTTCTGA
>k119_32_1985291_Suspvirus_32-29
AAGTTGTTGTCTCAGTGTCGTTCTCAACACCTTCTGATGGTATTCCTCCGAAATCTTTCA
AGATTGTCGTTGTAGGTGGTCAGAATGATAACGTTGCTCAAGCTATCTGGGATACTAAAC
CTGCTGGTATCAAGGCTTATGGTTCCATCTTTGGTACTGCATACGACCTTGGAAGATTGG
CTCATAACGTTTACTTCAGTAGACCAACTCCTAA
>k39_0_1965382_Felixounavirus_32-29
CTGGCATGTTAGCAATCATCTCATAGCGTTTCTTATGGAAGCTACGAATCATTTCAAGGT
ATTTGTCAAGCTCTTTCCAGAAGTCTAAGCCGTTCTCTTTAGCATACTGATAAATCATTG
GCAAGTTCAAAGATACTGCACCAATGTTGGCACGGCCTACATAAAATTCTTCACCATATC
TTAATGAGGATGGTGAAG
>k119_41_1985291_Suspvirus_32-29
CGCGTCTCATGCTTCTGCAATGTCAGAGAAAGACACAGAAATCACTAAGCTGAAAGAAAC
TGCTGGTGCTGTTCTGGAACACTCTAACGCAATGGAAGAAATGGGTAATGACGGTGAAGC
AGAGACGCGATAGTTTCATTTAGTTTCTGGTTAGCACCTTCCATAGCATTCATAAAGAGA
ACACTCAGAGGGTTGTCAAGACCAGCGCCTAAGATAGCCTGAGCAGCTTCTGTTGCGTCA
AACCCGAAAGCTTCAGCAGAAGCAGAAATCTTACCAGTCAGTTCAGACATAGTTTTTTCC
TGTTCTTTTGCTTTCATCTGA
>k119_39_1985291_Suspvirus_32-29
TGGAGGTCTTGGGTTGCCACTTCCACCAGTAGGAGGGAAACCAGTACCACCTTTTCTACC
ACCACGAACAGTGACTTTTCCAACAACTCCCTTAACCTTGATTCACAAGGTGTTAAATCT
CTTAAAAGACTGGAGACGCAAGGTAGAAAAACTGCCAAGGAAATTAACAAGGCTTTAAGA
GACGCTATGAAAGTTGATGGAAAAGTCACTGT
>k119_6_1985291_Suspvirus_32-29
ATTCCAAGGGAGTCTCTATATTATATTGCAGACTATCGCCTGAAAGTTAAAATGCCAGAT
GGTTCTTGGAAAGAGCATCTTCGTTACATTGATTGCTTTAATCCAAGCAACACTTATGCA
AGGTCTCTTGACATGTTTAAAGTTGACCGTTGGCAAGTTTTAACAGCATCAGAAGCCAGA
GAATTTTATGAAACAGGAAACCTACCATTATGATTAACCAACATCCAATCTTTTTAGGTG
GTGAGTCAAAAGTTTTTCG
>k39_1_1675603_Mooglevirus_32-29
GAGATAGTGTCTAGTCCTTTATTGATTGAGTCTTTTAAGTCGCTTAGAACGCCATTCACA
GTGTCTATGGAGGTATTAATCAAATCCATAGCTTGTTGACCGTACTCTGTAGCTACTCCC
ATGATTCCACTAAACGGAGAACAAGTTGGTTGTACACCG
>k119_28_1985291_Suspvirus_32-29
CAGGTCTACATCGTCAAGCAGACGCATACCTGTAATCTCACCAGTCTTCAGGTCTCGAAC
CTTAGCCATTGTAACGTAAGGCTTATCAACCTCTTTAGCCGTCTCTGCAATCTTCTTAGC
TGCCCCTGCATCTGGTGCTACCAAGAAATCAATGGTAGGCTCACTTGCAGTTTGTGCTCT
AGATGCTCATAGCGACGTTGCAGATAACCTGTTCAAATGCTTCCAGAATATCCATCAAAA
AGATGTTGCAGCACACTATGCAAGTGAG
>k119_19_1985291_Suspvirus_32-29
TTGAGAGATATCACAAGTTGCAAAAATTTGTGATATCTCTCAAAGTCGTGTTTCCAACAT
TGTCAATGGTACTGGAAAGATTACCCTTGAATACATGTTGGAAGCTTGTGAAAAACTTGG
TGTTAACTTTAACTTAAGGCTGTCAGATTAATATGAAACGTAAAAATGCAATCATCAAAG
GTA
>k119_27_1985291_Suspvirus_32-29
AGCATGTGCAACCTTGATTTCATCCCAATTACGCTCATCGTAAGGAATCTCTGAAATCTG
TTTTCTAAGGTGAATTGCACAGAGCATCTCCATTAACTCTTCGTAAGTATCTTCTACAGG
AATTACACCAATATTATAATCAGTTTCCTTACACTCGTGAAATGATTTATACTGCTTGGA
AGGAAACTGAT
>k119_29_1985291_Suspvirus_32-29
AGAGTTTGCTCTTAAGGCAAAGCGTCTCTGCACCTTCACGAAGACCACCTTTGATGTACT
TAGTACACTTGTGACCAAGAATAGGTTCATCGGTGAAGACCCACACAGCAGGTTCATCAC
TGTCATCTTTGTAATCTGCAAATGCCATTACGTGTGCTTTTGTGAACTCAAGGAGTAACC
CATCAGTTTCGGTATCACCTACCAAGTGCAAGTTTTCAAAATCTACGTTTTCCATTTTTA
CTCCCTCTCAAAATCATTGACTCAATAC
>k141_0_1985290_Suspvirus_32-29
CTCAGAATCCTCAGATTTCTTCTCAGTCTTCTTCGTTTTCTTTTTAGCTCTCTTAACGAA
CTGAAAGAGCACCTTGATAAGAACTACTACAACGAACAACCTGTAACGGTTCTTAAAGCT
GACCTTTCAAAACTTCTGGACATTGCTATTGAAGCTACTGTAGAATCAAAACCAGAAGTT
GAGAAGAAAGCTGAAA
>k119_49_1985291_Suspvirus_32-29
CCGGAATAGCCCCAACCTCTTCAGCAACTACATCGTGGATTGTAGTAATCTTCGTAAAGC
TTAGGAAGGTCGTTGCAGTAACAACCATAGGGTTTGTTCTGGCAATAATATCTCCTTCAT
CTTTATAGATTCTTAGAGATGAGCCATCATTAATAACCTCAGCTTTAGCAACAATACCAC
CATTGATAGCATCTGCAAGTTCGTTTAGCAGAGTTGTGATAGTATCCGAAGAAGTAGGCT
GATAAGAGAAAACTATGTTATTATTATTGATAACGTTGTTTTCTC
>k39_0_1985304_Mooglevirus_32-29
CTAAAAACAAACACACAAAAGAGGTATTGACATATGAAAAGACTAAGCCAGAGTTTTATA
ACATTTGTGCTACTGATACTTATGTCAATACCTCTTTTGTGTGTTTGTTTTTAGCAAGCA
CATCTTTCAAATCATTTTTATAATTGGAGCTAAGTGTTGCTAAACCTTCTTGGTAAGCAT
CCTTAGCAACACTTACAAGTTTCTGGTTAGTCAACTCCTTTTC
>k119_46_1985291_Suspvirus_32-29
AAGACCTTTAATGTCTTTGTGTTTGTGTACACCTTTTTCAGTAAGGTAGCCCATCCAAGT
TCGCTCTTTACCAACAACTTTCAACCATTCCTGAAGAACTTGTTGAGTTGCCATAATAGC
TTCTTTTTCACTCTTAGCTTCTTTCCAAGATTGTCTTGCATTCGATGAAGATGAATGGGA
AAGACAATCTTGGAAAGAAGC
>k119_38_1985291_Suspvirus_32-29
GGGTTACTCCGATGTACCTTGTTCTTACGATGCCTGAAGAGGGTAACTCCAGCTTCGTTG
ACAACTGCTACATCGGAGTAACCCTCCTGTTGAGCGAATGTCTCTAAGTAACGCTCAAGT
TACCCCGCCGTTGAAAGGCAGTATGCAACGTGCAGTGACATTTGGAAGTGAACCTGATGT
>k119_44_1985291_Suspvirus_32-29
GCTTTGAAGCGTCTTGCAGATATCGAGAAGCGTACTGGCGATGAACTCTGCAAGCTGTAC
TTTAGGAAGATTAGACTGCTTCATAATCTTCTTATCAGATTCACGGACAATGGCGTACCA
TTCTTTTCCGTCAATCATTGAAGCACGTACACGACATTCATCACCAGTACGCTTCTCGAT
ATCTG
>k99_8_1965376_Felixounavirus_32-29
GTAAATTGCTGAGTATTCAATACCCTGATGACCTTCAGCAATTTACTTTGACGAAGGTAC
ACACTTCTCTGCGTCACAGATTTCATACCTGCAAACTCGTTTGCGTTCTGGTGCTGAAGG
TGACTCTTACATGAAGATTTCCATGAACCCAGACAGA
>k119_45_1985291_Suspvirus_32-29
GCAACAGCACCATGACCTGATACACTCAAGAAGTCTGGGTACATTGCTTTAGAGCAACAC
TCAATAGCCTTGTTATACAGTCTTGCTTGACAGATATCGAGAGCATGTCTTGTCTGGTCA
TGGATGTAGACCAGTTTAGGAAACACAACAGGCTTCTTGTTCTTCCCTTGTCCATTCATA
CGAACTTATACAAGG
>k39_3_1675603_Mooglevirus_32-29
AGCAAGGAAAAATCTGCTTTTTTCAGAATTAGTTAATGCCATTGTAAAATTCTCCAGAAT
GTCTTATTGTTATTACAGGCCAGTTGGTACGAAATCAATGCCTTTTGCTGCAAGAGCAGT
CTTAACAGCAGCAGCGTCAACGCCATCAGCAGGTGAAGAGGCTCAGGCTGACTCTGTTTG
CATCGTTAACTTCTACGCAGACCTGCAACTGTCTTACCACGGTCAGTTGAAAGTTGTTGG
TATCTTCCGTGATGCTGAACTGAAAGACCTCTTAACTCTGGCTGATGGCGTTGACGCTGC
AAACAGAGTCAGCCTGAGCCTCTTCACCTGCTG
>k119_56_1985291_Suspvirus_32-29
CATAAGAGCAGTTTCCAGATTGAAAGAACGGTACGGAGCACCGGACTGTACAATTCCTTT
AGCACCCAACTCTGAAGCCATACCCATATCATAAATGGTCATCAGGTTTTCTTTATGTGC
TGTAGTAGAACCGACACCTTTAACGTGTTTTGAAACGTTCAGCCGATGGTGATATCCGTG
AATATCGTGCTCTG
>k119_55_1985291_Suspvirus_32-29
CACAAGTAACACTTGTGGCGTGAAATCTTCTTGGTGCTCTGCTTTTACTTCTTCAGACAT
TATAGTTTCCTCACTAAATATTTTTTAAGTTGTGTGTTAGGAGTTTCAAAGACCTCTAAA
GAAGAAATCTTGATATTATCACCACGCATATTCGTATGGCGGTAAATG
>k119_24_1985291_Suspvirus_32-29
AAATCCCTTTCTAGTTCTTTCTGTAAGCTGATGTAAGCCTCGCGTGATGGATTTTCCCGA
CCTTGTTCTGCATAGTCGCTAGAAAGCTGTTTAAGGCTATAGCGTAAAGGAATTGCATAT
TTAAATTCATTACGTTGATAGCCTTAAACAGCTTTCTAGCGACTATGCAGAACAAGGTCG
GGAAAATCCATCACGCGAGGCTTACATCAGCTTACAGAAAGAACTAGAAAGGGATTTAGA
GGCTTCAGAATACAGTCTATCTGCAAAAGTTGTAGATGCAAACGGGAA
>k119_10_1985291_Suspvirus_32-29
CTCAGATTTACCAGAATCATAGTATCACCAAAAGTACCAATCAGGTAACGAGGTGTATAG
CCAGTCATCTTACAAAGTACTTCTAAGATAAAACCATAAGACGCAATGTTAAATGGTAAA
CCTAAGAAGCTGTCTACAGAACGTTGATACCATTTTAAATCCACTTCACCAGTGTTCGAG
ATGTAAA
>k119_48_1985291_Suspvirus_32-29
GAAATGGTCTTATTATATTTTCTCTGAAGGTCGTGCCGTGGTTGGTTTGAATACAAAACT
TCTGCATGAGTGGGTTTACTATAACGCTGCACCATTGTATGATATGTTTGGTATTCCAAG
AGACTTCGTAGCTCCTAAAGAACCACCTTTGAAATACATGATTAAGAAGATGGAAATTGA
TAAAGAGCAGAATGCTAACCAAGAACAGCAAAACGGTGCGTACTTGTTGAATACCGTTGT
AGATGATTTAAACTCAGGATATTTAGA
>k119_16_1985291_Suspvirus_32-29
TTGGAGAAATACAATGAACGAGACTAATGTTTACAAAGAACTTTATGAAGCAAACAAAAG
AGCCGAACTGTTACAGAACACTATTATCAGTGTTGCTCACCGTCTGGCTAATGCAACTGG
TAAGGACATTAAAGAAACCGATATGCATCAACTGCATCTAACAGTTCATCC
>k119_36_1985291_Suspvirus_32-29
AGTTTGCACCTTCCTGAGTGTACATCGCTGAAGTTGCACGAATCTTGTTTTCCAGTGCCA
TTTTTGTTTCGACGGTCACTGATAAGGAACAAATAGTTAGACATTTTGTTCTTACTCATT
GCACCGAAGATACTGAAGTTTGCACCTTCCTGAGTGTACATCGCTGAAGTTGCACGAATC
TTGTTTTCCAGTTGGCTATACTTGAAGTATGCAACAGGCTCATACAGATTCCCAATAACA
GGGATGTGATTACCACTCTTATCAACAACCAAAGCTCCTGAATCATCAGTCGCAAACTTT
TAAAGATTCGTCAAGGACAATTAAGTAATCAAGACGGTACTCTAAAGTTTGCG
>k119_50_1985291_Suspvirus_32-29
TAACGCTCCTACGCCTTATCTGAATGGTTTACGTGCTACTAAGTCAGGTTATGCGTAGGA
GCGTTAATCTTCAGGTCAGACAGGTAAGTGTACAGTTTGATAACATCTTCCAGTCTACGG
TGCTTAGGTTGTCTCTCAAAGGCTTTCATAGCCATACCCATAAACATAAATTGTGGAGAC
TCAAACAGACGACCTGACTTGATATCTCGG
>k119_23_1985291_Suspvirus_32-29
CTCGTTAGGCATGTAAGCCTCAAGTACAGAGTTTCTAATACCACCGTTTGCTTTAATACG
GTCTGCTAAGTCATCCCAATCATAACGAAGTTTTGCATCGTGTTTTGTATCAATCTTCCT
GTTAGCTGTCTTCGGAGGAACCCAACCTTCAGGATACTTGGTGAACTTCATATATTCAGG
TACACCACGTTCTTTTGCAAGTCTTAATGAAGCCTCATGCAGATAGTAAGAGTGCATCTC
TGCGAGTTCATGTAGCTTCGTTTTACCTGCTCTTGAAGAGTAG
>k119_30_1985291_Suspvirus_32-29
GTAAAACCTTTGTAGCTGTCATCCAAGATAGTGAAAAAGATATTGGTGTAGCACAAAGGT
TTTACCATCCAATTCCATCAGAGACTACCTCTTCAATTTGTTGTAGAATTACTTCTGAAG
TTTCTTCCCACATCGTCATACTGTCAATATCACCACAACAACTTTCTCCAGCAACGTTGT
AACGTGCTTGACCATAT
>k119_20_1985291_Suspvirus_32-29
TACAGATTTCGAAAATTCTGCATTAAGATAAGTATAATCATTCGGGATAGCTCCAGTATC
AAGTACCGTAGCACCTGTCTGTTCAAGCAATAAATCCCTTGTGGAACTCATCTCTAACCT
TTGTTTTAGCTCCAGCATAATACTGTGAGCACCTTTACCATTTACAGTAATTAGTACGGG
AATCTGAAAAGCAATTCGATAACAAACTACATCATCTTCCACGAATTTATCAAGTACCCA
ACCATAAGGTGTTGTAGCATCTTGGCAATATACTGTAATGAATGGCTGGTCAGGTTTTAA
ACCTTTATCGTTAGAGTTGTCAGAAGGGTAAGCCCTAATAACGTTTGGTCTGTTATTCTT
ATCATGCGCTAATCGGTGACCAATAACATCTACCAAAGTTCTGACAATCCCTTTCTCAAG
TTCTGCTGTTTCTAACTGCATTCATTTCATCCCATTATGAATATATCATTATTAGAAGGG
ATGTGTAAGCTAATTGATTTGACCAGTCCATTGTCATAAATACTTCGTACTCGTGACCAT
CAATCATCACAATATCAGATTCAGTCCAATCAACATCATCAGATGTTCTCAACTTAGCTA
CAGTATAAAGGATTCTGGTATCAGTCAG
>k119_12_1985291_Suspvirus_32-29
GTGTATAATTGCTTGCATGTTGAACTAAACAGGAGAACCAATGAAGAAGTTCATTTTAGG
TTTGTGCTTATTCTTAACAGCACATTTGGCAGTCGCTTCAGACTGTCCAGAGTTATCCAT
CAGTCAGAAAACAAACATGCTTAAAGCTTATCACTACG
>k119_15_1985291_Suspvirus_32-29
ATACAATTGACAATTTTTATGAGTACTGTGTTGTCAAGAACACTATTGCAACTCTTAACA
AGCTTTGTCGTTATTCTGGCAAGCAAGCCTTTACATTAGGTCATCACAAGCCAGTCACAA
AAGGTGGTGAGCATCACTGTGCAAACTGGTTTATCCAGACTCAGATTGATAACCAGAAGC
AAGGTGAGAAGGTTTTAGATACTCCAAAGATGACTTATGAAGAACAAGAGAAGTATATTA
AAAATAATATGCCACCAATGCTTGACAGTGAGTATGCAACTCTGGCAATATCTCTCTTGT
TGAAATTCGAAACTGTTTATGAGGCAACTTACCGTGGCTAGAACAGATTGGGAAATAAAA
GAACTTGTAAGCGAGGCTGGCAATGGTTGTGAGATGTATATGATTCGTGGTCATGTACCA
G
>k119_25_1985291_Suspvirus_32-29
TTCCCGTTATGAAGTTGCAGCAATCGTGAATGGTCAGTTGGTACAGATACAACGTCTCGT
GGATGTACACGAACTTTCAGGATAGTATCACCAGAGAAGCTACGTACATAATCCCAAGCA
CCAACGTGCAGACCTTGAGAGCAAGTTACTGTACGGTCATTATCAACCATCCAGCGTGGC
>k119_54_1985291_Suspvirus_32-29
CATTTGCAAAGTTCTTTGCAGATGCTCGTGGTATTGACCACGTTGTAAGAATGTTAGGAC
AGGACTATGAACTGTCAGGACTGATGGATATTGCACAGATGCCAGTTCGTCAGATGCCAT
TCATCATGAAGACTGATGGCAATGTTCTGACTCCGGTTGGAACACTACAAAACTTTATGG
CAGAGGTGAATAATGCTTAAGCGTTTGTGGGAAGGTTTCACAGTTGATGCACCGATGATT
GTCTTGGGTTTCTTCTTTGTGAACCTGTTTATTGATACCAAACAAAGCACCTTGTTTGAT
A
>k119_21_1985291_Suspvirus_32-29
CTCACCACTTCTCATATTGTCCACAAGAACACATGTGTAGTGGTGAGCTAATCCCTACAG
ATATCTCGTTTGATGTGAACACTACACCAGACGCAACTCCAAGCAATGACTTCGACATGG
ATTATGCACTTGCTTTGAGTAAGAAATCTGAGTTCATTGAGTATGTCAA
>k119_31_1985291_Suspvirus_32-29
CTATGAGATAGACTCTATGAAGGTAATTCATTACCTGAATCACTATCGAATCCATATAAA
GGGGCTGTATAGTTTTACATCACTTCTTTGAGCATTGCTCTCAACGAGGTCTTAGTCGTC
TGGAAGAAGTGTGTGAATCCATTGTGACGTTCTCTTACCTGAATGAGTATCACATCAGTT
CACATCCAATTAAGGGTGACCATATAATGCTTCAGGTAAGA
>k119_4_1985291_Suspvirus_32-29
CTTGAATATTTGAAAGGTTACACTTACAAGAATGGTTTTAGCGTCTGGGGAAGCACCGCA
GAAGCACTTACAAAGGTTTGTGAAGAGAGTGGACTACGTTGGTACACCTTTAACAAACAA
ATCCGTGTAGTGCCATTTAACGCTAAAGCTAAA
>k119_3_1985291_Suspvirus_32-29
ATTGCTGCCTAGAAAATAAGCTTGACAGCAATGCACTACGTCTGTTACGTTCATTCTCAA
GCATGGAGATAAAGTCATCTTTAGCACCACGCCAAGGGCTAAACCCAGGAATGTGCTCAC
GGATAGCTTCAACAACAGTCTTAAGAGCATTGTTCTTCATCCACCAATCAG
>k119_47_1985291_Suspvirus_32-29
ACTTAGTAAACTATGCTGAAGAGAATGCTTCCCAGATTGAGAACGTCATCTTCACTGTAC
AGGGTTACGACAAAGACACCTTGTTTGCTTTAGCTCTGGCAAAATAGGCAATCGACAAAA
TGATTCCTCAGAAAGCAAAGATGACAGTTTTCATAGTTGC
>k119_58_1985291_Suspvirus_32-29
TACGCTAAGAAGAAATGTTGTTCCATTAACTCAAGAGGTGTTTTAGTAATCATCTGACCA
TCCCACGATTCATAAGTGTATGACTCTTTCTTAGCGTAGAGTTCATAGATAGCATCAAGG
CATTCTTTATAGGTCTCTTTACCTTCCAGAGCGTTCATTACAGCAACTTTCCCTACACCC
TTAAGGCCAAAGTAGTTATCTGCGTTATCTCCTGCTACAGCTTGATAGCAGAGGAATTTG
AAGCCTACACCAACAGTCTTTTTA
>k119_22_1985291_Suspvirus_32-29
CTGAAAGGCTGACCCTTGAGCCAGCCTCTCAGGTTATGTAAGTGATGGTGGAACATCTAA
CGTTTTCACTATTTGCAGGTTACTTGATGCTCCAATGAACGGAAATTCGTTTATTTCAAA
CAATTGTAGCGAAATTGTTAAAATTCCATTTGACAGTTCATGCCTTTTAGGTGTAAAGTT
ATATAACTGTGAGAATAAACGTATAAACGTTAATAGCGCTG
>k119_35_1985291_Suspvirus_32-29
TATTCCCTTCTGGGGCTACTATCAAGTTTACCTACTTAGAACTTGAAAAACACGCTGAAG
GGAATACAATAGTCATCTTCTGTTCATGTGGAACACCACCGAACTTACCAAAAAGCTTCT
TCGCAGCAGGCCATAAACCACCTTGCAACTGTGTCGTGTTTCGACGGAAGTATACAGCGT
TGTAGTTAG
>k119_7_1985291_Suspvirus_32-29
CTTAGCATATGGCACAAGAATCTTATCAATCTCTGGGATTGTAAAACCACCAAATTGCTG
TGCAGTTGCTGACAACACAACATCACCAATAACCGGTAAAGTCCTGAAAGGTGGCTTTGA
AATGTCCGGTATTGAATACTGTGAACCTAAGTCTGTCCTGTCAGCTTTACAGGTTATTGG
TG
>k21_0_209529_Cripavirus_32-29
GGAGAACCAGTCAGTGGAACCAAACTAGCATCATCAACAGTAGTGCGATCATCATAATAT
TTTTGTCGATCTTCGCCTAAATATTTATAACCTGGAATATAAACTAATAATAAACGCCCA
GCTTGGAAGGGTTGAGCGTTGACTTGTAATTTTA
>k79_0_1985308_Felixounavirus_32-29
AAACTGATAAGTATCTGGATTGAGGTACTTATCAAGATGCTTGCAATAGTATCTCCCATC
CTCTTGCTTGGTAAATTCTACTGACTCTTTACCTTCAGTTACCGCTTTGGTGAAGTCTTT
ATCACCCATAAAGTTGCACAGTAAAACAAGCTGTGCAGAGTTCTGGTCAACTGAAACGAT
ATTAGTCCCTTCCTCGCAAATCCACACCTCCCTCATAGGCGC
>k21_2_2560733_Felixounavirus_32-29
GTCGCTTCAAAGACAACAAAAAGATGATTACAAAGCATCCTAAGTGGGATGAGATGGTGG
AACGGTGTGGTTTGAGTTATGTTGAGCATGAAGGTGTCCAGTACATTGAACATAACTGGT
CTGTGTACTTCTTCACAGACCAGTTATGTTC
>k21_0_1914895_Seunavirus_32-29
GGACGGTAAAACCCCGACCCACTTGTTGATCGCTTCCAGTTGCATAATTTCAGGGTTCTT
ACGGAGAGCATCACCACGCAATTGGATGGATTCTGCTTCACCTTTTGCCAGAGCTACTTT
AGCATCTGCCTGGCCCTGAGCTTGCAGTCGCTGGGATTCTGCTTCACCGCGAGCTGCTTC
AATTTGTTTCTGAGCTTCAGCTTTAGTCTGCTGGATTTCGTTTTCACGCAGCAGCGCT
>k21_1_66834_Cripavirus_32-29
AGGGGCGCTATTTTATAACGCATACTACCACGGTAGAATGCATATAAACTAGCGAACCAA
GATATACCATCTATATCTGAAGAACCCTCTTGAGTTACACCCTCAAACCTGTTAGTATTA
ATCCAAAATGGTTGTGTAAATTCCCAGTACCTATTTTGAGTGGGCGGAG
>k21_0_66834_Cripavirus_32-29
AGAGAAACTGAGGTTATTAAAAATGTGTTTGGAAACTATTGGCCCCTCTTTAAAGCTTGT
GCGGGTGCTGCAATTGGTGCTTTTTCGTTATACTTTATATTACGGAAAAAGACAACACCA
ACGACAGCATTTGTTAATGGTAATAAAGAGTTATTGACAACGATGCGGAAAGCAAATGAA
TGTTTAGATAACGAGTGTAGAAATTGTAAAAAAT
>k21_3_1958917_NA_32-29
AGAGGCTGCACAAATCCAAGCAGCCCTACGTCCAGAGCACGCCGGGCGGTTACGATAGTG
TTCATCTCACCCTGGAGGAAACCGGCCAGAGTCTGAGGAAAGCGAACCACGCCATTCTCA
AACTTATACGTTTGACCAGAGAAGCGGAAAGTCA
>k21_0_2734138_Saclayvirus_32-29
TGATAATTTAAAACATTGGAAACAGAAAGCATTGTACATGCATATGTTCCAAGGAAAGAC
TGGAGCACATATCAGTAGGGAATTGAACGTTCCTGAACGTACTGTACAAGATAACCTTCT
TGATAGCTCTTGCTTTCTTTTCAGAAACACCATATCGCTCAGCATAAGTTTTGATACCA
>k39_0_2734089_Baikalvirus_32-29
ATGCCGAAGAAGTACGCGGCGTTGATACGGTGGACGTCACCTTCCATCGCGATCTTGTGC
GCAAGCTCTGGTGTCGGGAACAGCTTGTACTGGTTACGCATACGCAAGCCGTGCCAGAAC
AGGTCAGCTACTTCCTTGTCACCAGTGATGATCGACCAAC
>k21_1_1985339_Slopekvirus_32-29
GCAAAAACGAGTATTCCCAAATTCATTTTAAAGGTTCTATGTATTTGCGACACCGAATAG
TGTTTTTGCTTCCGGCTTCACTTCCAGGAGACATAGGGCCGCGCTGAACTTTCCAATACA
CTTTACCTGTAGATGTATCAACATCTACAAAATTCAGAAGAGATTCGATCCCTTGAATCT
CT
>k21_0_1985339_Slopekvirus_32-29
CGGATTCGTTATATACGAAAATAAATGCGTTGGTATTTTCCGAAAACCTAACTTTGAATG
CATGAGCGAAGCGGCTGTTGCAACCCCGATCGTTGAAGAATATCCGGATTATGTTCAACG
CAACATGCGTTATGTGCAATCCCGACTTGATTATGCATACGATTTCAATTCTGACGCGGT
AGAAGCGCTGGCGGATATCCTTTGCAAAAACCAGAAAGATCGTCAAATGACAAAATATCT
GACTGATCCAACACCGCCAACAATTCGAATTTCTGTTGAAGTTCCGTTT
>k21_0_1985337_Slopekvirus_32-29
TTGATTAATGCCCCTTCGGGGGCTTTTTAAAGGTAAAGACATGTTAACAGTAATGAATAC
AAACCCAGATCATAACCACTTAGAACAACCTATGTTTTTTGGTGAAGATACTGGTGTTGC
ACGTTATGAATCGCAGAAACACAAAGTTTT
>k21_1_1985340_Slopekvirus_32-29
CGGTTAGCATAGAACGATCGAATTCAGGGCCGCGAGTATAATCGTATGACTGCCAACGAC
TCACACCGTCAGCCGCTAAATCAGCAAAGAATTGTCGATGACCTTCGTACAAATCCATGT
CAATATCGGAAGGGAACAAAACCCTTTGTG
>k21_0_194701_Felsduovirus_32-29
TGATGGAAGATGATGAGGCGATGCGCCAGCGCATCCCTGCTGCGTTTGAGGGGCTGTCGG
TTGCTGGCCCGACGGGAGCCTATGAATTTCACGCCAGAAGCGCGGACGGGCGCGTGGCAG
ATGCCAGCGCAACCAGCCCGGCACCGGCGG
>k21_5_2732701_Teetrevirus_32-29
ACCACAAGTCTCCGAAAGCACACACTCAACGAATGACCTTGGATGACAAGCAGGTCGGTC
GCCTGATGGGTGCCCTGACTATGGCTGCTGACAAGGTGGTCGGTGACAACCGTGAGCGTC
TGGTAGAGTTCGGCGCTGGTATGCAAGAGATTATCGAGAAGTGATAAACTCAAGGCCACC
CTTGGGCGACCTTGAG
>k21_8_2732701_Teetrevirus_32-29
TCAGGTCTTTGGTAGTCTTACCGGAACCACCCATGACCTGAAAGATGAAATCATGGCGCT
GGATAAGCAGTCAGAGGGCAACGGCACACTGAAAGGTGAAGTGGAAGCTCTCAAGGATAC
CGTGAAGATTCTGACTGGTCGTGCCCGTAGGAACCCGGAAGGCG
>k99_1_2732699_Teetrevirus_32-29
GCCAGAAGTTTACAAGGCGGTCAACATCGCACAGAACACCGCATGGAAAATCAACAAGAA
AGTCCTCGCGGTTGTCAACGAGATTGTGAACTGGAAGAACTGCCCGGTCGCAGACATTCC
ATCTCAGGAGCACTGGCTGGCATCTCTCCGATGTTCCAACCGTGTGTCGTACCGCCGAAA
CCTTGGGTATCAATCACAGGTGGCGGCTTAGGCGGTAACTCTTGGCGCTCCAG
>k21_0_2732704_Teetrevirus_32-29
GGAGGCTCTACTGCTTTCACAGTGACCTTGCAGACAGCCGTCAGGCCATTCACAGTAGTC
GCAGTGATGTCAGCGGAGCCAGCGCCCACAGCAGTTACAGTACCAGAGGCATCGACCGTG
GCAATCTTCGCATTGGAAGACGTAAAGGTCACTGTCTGTACTGCATCAGCCGGAGTTACC
GTAGAAGTCAGGGCTTAGACGTTGGGGCTTCTAAAGC
>k99_3_2732699_Teetrevirus_32-29
CCCGCATCTGGAAGCCGTGGGCGCTCTTTATTCATCGCCTTAATGAACTCTCCACGAGTG
ATAAGCAGGTGAACACGCGGCGACAGTGGAACGACCGAACCAATCAGCGGCAGCTTGGCG
TTACGCTCAGAGGCCACTGCTGTAGAGCGGTCTTCACGGCGAACCGAAAAGATACCGTTT
GATGTGTTGAAGTGTAAACGCATGATGTTGTCTCCTTAACAATC
>k21_3_2732713_Teetrevirus_32-29
CGGACAAACAGGCTTTCGCTAACGACCCACGCTCAATGGACTTGTGGCGTCTGGCTGACA
AGGTGGCTGATGAGACTATACTGCGCCCTCACAAGGTTTCCTCACAGGATGCCAAGGCAT
ACGGTGCCTTTGTTAAGATGGTGATGCAGTTTAAGAACTTCGTCATCAAGTCCCTGAACT
CCCGGTTTGTCCGT
>k21_2_331278_NA_32-29
GAATTTTTCAGTCAAGCACAAATTTGTATTGGATTCTGAAAAATTTTATTCAAAGGTAAA
TTATTTTGCCATTCGTACTGGTTATCGTAATAAAGTATATGTATTAACTATTAGATCTAC
AGGCTTCTAACAGAAAGTTAGAAATGAAAGACTAAAGCTTCCATTCC
>k21_3_331278_NA_32-29
AAACTCTCAAGTTCTTTGTCATTCTTGAAGTATACTGGTGGTACACCTGAACGAATAACA
CGATAGAGAGGAGAAAGACAAATATACACACGCCCTTCAGCAACTAATGGGCGGAAATGC
TATTATCCACATTGTTTTCTAACCATTTCC
>k21_4_331278_NA_32-29
TAATCTGCGTAGCAAAACGAAGCATAATTCTAAAGCTACTGCACATCTTAAAACTCTGGT
AGAAGACTACAAAGGCGACGAAGTAGATATTCTGTCAGAAGGCGTATATGACGTTGTACG
TGACCAAGTTGCGTTCCAAGAATACGTTGAACGTCTTTCCGAAGGTACTTCAGAAGAAAC
TGGCGAACAGCTGGC
>k119_19_1327935_NA_32-29
GGAAAATATTTTCCCGCTCTCGATAAAGAGATCCTAAACGGATATGTTACCGATAAGAAA
CAGGTTTATAATCCTAGAACCGAATATTATGACTGTAATTGCAGAACTGTAACTTCTGGT
TCCGGGAAAAATAAAACAAGTTCCAGACAATGCGACACTTGTACACGGATAATCCTGGAA
TCGATTCTGGATATAGTTAAACTCCCAACGGTAGTAAAAACTCGCCAGTCCCATTCCGGG
ATTATCC
>k119_9_1327935_NA_32-29
CTGGATTTATTACAAAGCATTCAACGGACGCGTTGGTAATCCTATGTAATAAATCCAGCG
CTGACCACGATCGTTTGAAACTTTTACAACAGGCTGCCATCTTTCCATCGCATAAAGTAC
GCCGTCGATTTCGGTTATCATAACTCTGGATGCGTCATTACAAACTACAGGAACAG
>k119_5_1327935_NA_32-29
CTTCGACTACTTACGAGGAAATAAGACCGGAAGGAGGAAGGATGGATCCTGCGATAACGT
TCCGCGCCTGGTGTGTCGTCGAATTCCTGAATATGTCCGGATTCACTTTCATAAACGTGA
TTATAAGGATATTGTGCCGCGTAAGAAGTCTTAGGCTCAGTGAACATAATTCTGGTATCT
TCCGGAGTAAACGGATCTTCC
>k99_11_1965376_Felixounavirus_32-29
GCAACATCAAACTTATGAATGATGCTTCCCACAGTGTAAGTCCAACCCTCGATGCGAACC
AACTCACCTTCTCGTGGGACGATTGGATTACGTTGAGCTACCGTTGTAGTGGAGTGAACA
ACATCATAACAATAGATATAGTTTACTAGGACTTCCATATCTTTTCCTTAAAATGATAAG
TCAATATTAATACGTTCG
>k39_4_1675603_Mooglevirus_32-29
GCTAAACCTTCTTGGTAAGCATCCTTAGCAACACTTACAAGTTTCTGGTTAGTCAACTCC
TTTTCATTAACTTGGCTGGTCTTGTAAGTGTAACCCCCCCAAGCACCAACACCTATTAAG
AAAATGATTAAAGAATTTTGTCAAGCAGCTTTTGTAATCATTTTC
>k21_1_347324_NA_32-29
GTCTGGCCGCTGCTCTCGGTCGCCGAGGTGATCATCTCGACATCCGGTAACTCGGTGTCA
TCGCCGCGCCAGTTGCAAAACCCTGCCTCGCCAACAGCGTTACCCGTGCCGGGGTGCTGC
CAACCATACGAGGCGTTCAACTGCCATAGCCGGCTGAATCGGTAGTCGCACTCGATCTCG
ACCTGAGCTCGCAGACGAACAGGGTCGA
>k21_0_1985736_Pradovirus_32-29
CGAGTTCATCGACCCATGCCATGCGATTCTGCGGGCCTTGGCAGATGGCGTGCAGGATGT
CGAACTTGATGTTGAAGCCGACGAGGTACTGCGCGCCATAGCACAGCTCCTTCAGCCAAC
CATCCGGCGCACCGCCGACGTAGTTGTTGTCCTCGTCACGTCCGGTGGTGAAGTACCGGC
>k99_10_1965376_Felixounavirus_32-29
TGATTGATGCACCATATACACCAATCTTTGCATTCAACTCATTGCAAATTGCACGAGCAT
CCTTCATTGCTACAAAACCTTCCTTGTACTCTTCACCAGTTACGGAGTTGGTTGGTGTAT
AGCAATTCCGCTTTTCAATGTTAAAAATCTTGGTAGTTGGTTTACCAAATGGCTTGATTT
CATATGTCTGCATCTCACCGTTACGTACCTGCTGACGATACTTTGTCTTAGGGTACTTGG
TA
>k21_4_2732713_Teetrevirus_32-29
GGCTGATAGAGTCTTTTCTTACAGGTCATCATGTGGTGGCCTGAATAGGAACGATTTATT
CAGCCTTGTAGACGCTTGTCAAGGTATGCGTCTATGTGTAACGGTTTGCCCCACTGAATG
CGCACCTCGTCGTGCATCATCATTGCCGCAGCAGCGCGGCGCTCC
>k21_2_2732711_Teetrevirus_32-29
GGTAAGAACAAGGGGCAGACAGTAACCAAGTGGGTGAAGCGTGCTCCTTGTTCTTACCGG
ACTTCAACACGGACTCTACAGGCTCCACAATGAACGGGTCATTCAGGAACCCTTCTGCCG
TATCGCCCCAGCCGGGAATCCCGGAGTAGCCATCAGTCATATCACCCTTGAT
>k21_0_2732711_Teetrevirus_32-29
ACGGTTCGTGAACGTAAACCGTGGGATGAATCCCCACTTAAAGTAACTCAGCGTTGCCTT
GTGTATTGCCAGACCGCGCTTGAAGTCTCGCATAAAGTACATTGCGATGCACAGATAGAC
CAGTGCGATTAGTGCTGCCATCATGAGAAAT
>k21_0_2732708_Teetrevirus_32-29
CGATGAACCACTACGACGTTCGCGCCGAGTACACCGCACAGTTGGGTGAATCTCTGGCGA
TGGCGGCTGACGGTGCTGTACTGGCTGAACTGGCTGGTCTGGTTAACCTGCCGGACGCCT
CCAATGAGAACATCGAGAGTCAGTACGGTAGGCTTACCGAG
>k21_0_2732713_Teetrevirus_32-29
AGTGCCTGATAGTTTGCAGCGTTCGGCATCAGAGCAGCCAGAATCGCGGAGTAGTTATCA
GGCACTGATTGACCCTGAGCGCGGTACTATCCGTAACGTGATGGGCTTCGAAGTGGTTGA
GGTTCCGCACCTGACTGCTGGTGGTGCTGGTGATGACCGTGAGGACACTCCGGCTGGCCA
GAAGCACGCTTTCCCGGCGACTTCCAGCACTACCGCTAAGGTTGCTCTGGAT
>k59_0_2733604_Drulisvirus_32-29
TGTTTACCCAGTATGCTTCCCAACACCCTCCAGTAGTGCTGCTCAGGAGCCAGGCCCCGA
CTAATGCCGTGGCCCAGTTCGTGCAGTTGCTTCACTGCGTCTGTAATATCGTCAGACTTA
TACAGAACCTTGAGAGTGTATTCGGAAGTTTTACTAGTGTGTTTTAAGCATACTGGGTAA
ACAGTATATACTAGGAGTCTATGACTCCCAAGGCGACTTAGTCGGTGCTGTCAGCTACTA
CCCAGAGGCTGTAGAGGACTGCCATTA
>k21_0_2733606_Drulisvirus_32-29
GTCGTTCTCGCACCCCAGGATGCGCAGCTCCTGCCATTTCGCCTCCAAGTTCTGGTGCTC
ACTCTCCATAGTACCGCCACGGATATTCGCCACCATGTCGATGATGATTACCGCAGGGCG
CAGATATCCACTCTCATGGAGGAG
>k59_11_2734080_Alexandravirus_32-29
GACCGTGAAGGTGGTGAAAAATACACTAACCGTTCTTCTGATCGTGGCGGTCCTACTCGT
TGGGGCGTGACTGAGAAGAACGCACGCGCATTTGGCTATACGGGTTCCATGCAGAATCTT
CCTTATGAGATTGCGTATAAGATTTATAGCGCCAATTTCTGGGATTTTTGCAAATGCGAT
GAATTGGCTAAATTTAGC
>k59_8_2734080_Alexandravirus_32-29
TACCGATTCATTGCAGCCAAGACCATCAAGAACAAGATGGGTGGCATCCCTAATCAGCAG
ACGTGGTTACGTTTGTGGGAAGCTGACGGCAATGGCGAAGCGCGTGGCTTTGACCCTGTG
TTCGATACGTGGCACGATCTTAAAGCTCTTGCGACTGCCATTGATCAGGCCGAGAGTTTT
AAGATAGTGCCA
>k21_0_1958917_NA_32-29
TCAGCCTGACCACTGCCCAGGAAGCCCAAATCCAGGCAGAGATGCAGAAGATCCCTTATG
AGATTCAGGCTGATTTGAGCTTCCTGCAACTTAAGGTCTAAGCCCAGCTTACGCCGGGCC
AAGAGGAACTGGATGGCAGCAGCGAGCGTTGACTGAAATGCACCGAGGTACACCTCAGCA
TATTCAGTTCC
>k59_1_2734081_Alexandravirus_32-29
GTTCTGCAACAGAAGCCAGACAACGCATACCCCCTCGAAGATATTTATCCTCAAGGAGGT
ATGGGAGTGCTGCGGATGCTGGCAACAAGAACGTGATGCAATGTCCGCAGGAAATAAAAA
GCCTGGGATGTTGTGTTACGTTACTGAGACTGGTAAGCTGTACCAACTCGGTGATGACAA
TGCTACGTGGAAAGTGGCGGATCTTGGTGGAGG
>k59_4_2734081_Alexandravirus_32-29
TTCTTTGTAGGTAAGCTCTTTGGCTACAAGGAAACGGTGGCGGCGCATTTGAGCCAGACT
TGCATTACAATACGATTCTAATACTGCGCGATTAGCGTTAGGCTTCCGGGCGAGAAACGC
AAGATAGGCTCGTAAGTTCGGCAACGGGCTAGGTCGCTCACGGGGCAGCAGATAAGTTTT
CTTTGCCATAGTGTTTATATTACGATAATGAGGAGCCCACGTAAGGCCCCTCG
>k99_6_1965376_Felixounavirus_32-29
AAAAGGCTGGTTAAACCAGATTCGTCCTGATGGTCGCCTTAGTGCTGGTGCAGAGTTCTG
GTCAACTGAAACGATATTAGTCCCTTCCTCGCAAATCCACACCTCCCTCATAGGCGCTCC
ATAGACAGCAGCACCAGACGGTACGTTTACAATACCGTATTGTGTCATACGTCCTGATGG
TCGCCTTAGTGCTGGTGCAATGGTGTTTGGTACTTCAACTGGACGTATGACACAATACGG
TATTGTAAACGTACCGTCTGGTGCTGCTGTCTATGGAGCGCCTATGAG
>k21_0_1141137_NA_32-29
ATAAAATCAGCGACCCGAGAAAACCCCAACCCAAGATGCTCATAAGAAGTCCCATAGCCG
GGGTTTCTCCGATTCCAATGGTATTGACCATAAATGTTGAACACAAAGCCTTCGGGAACA
ATTGCAAGTGAGTAATTACCCATCTTATCTTTGTCACCGTAGTTCGTGAAGTGGATAAGC
TTACGAA
>k141_21_1985291_Suspvirus_32-42
TAAGCTTTCTTGCATTGCGTCCAGCATATTGCAATAGATGATTGAGCTATCATCGGCATT
TTGGATGAATGTTGCAACTTCTTCAAGCTTTTCATCAATATAACCCAAATTACGATTCTG
TAAGTTTGGAACAAAAAACGGTGAATACATTACATTGAATTCAGTTGTGTAAACCTTTTT
AATCCAATCTTTATCAAAAGATTCTGTAAAGCTTGCGATATCAC
>k59_1_1965376_Felixounavirus_32-42
GTTCAATGTAATATCTACATTAACACAGCAGGGACTACGAGAGAGGGTTTTGGTTTACCA
TTGTTCCTTGCTTCAACAGATAACTTTGAAGAAAGAGTGCGTGGTTATACCTCCCTTACT
GAAGTAGCCGAAGACTTTGACAAAAACGATGCTGCATATAAAGCTGCTAAGATGCTCTGG
AGTCAGACTCCAAAAGTTACTCAGCTGTATATTGCACGTAGAACTATGCAGTACACTATC
TCTGTACCTGATGAGATTAAAGTTGGTTATGCTTACTCACTGATTGTATCAATCTCTGGT
GGGGTTACAAGAAGCTTTCACTATACATCTGTTGAGA
>k21_0_2560725_Felixounavirus_32-42
TCAGCAATTGCTTTCATATCATGTGTCATACCCTCTGGACATTCCCAAGAAAAGCCTGTG
AAGATGGCCTGACAAAACTGAATGCTCGAAAACCAGCTATCGGAGCAAGGTTACTTCTGG
CATATCACGACGAAAATAGTTGGGAATGTC
>k21_1_2560724_Felixounavirus_32-42
GCCGATTTTAAGGCGTCTAAAAAGGCTCTGGAAGAGGTTTTTGGGAAGAACTCTTCAATT
GCTAAAGGTGGTTATATCAGGGTCGCTGGAGCATGGATATGGTGCAAATCTCCACATAAA
CTACTGAACTACCTCCTGATGAGTT
>k21_0_1965383_Felixounavirus_32-42
TCTGTAGAGAAATCTGTAGAGAGAATTTTGAACTCCAAAGAGAAAATTCATTTTCAAACT
GTGCAGGTAATCTCCAAAGAGCTTTTTCATTTTCAAAACGTGCAGACCCCGCTCAGGTCG
GGCAAGAAAAATCATTTTCGAATTGTGCAGGTAGGTGGGTGCAGGTGGGGATGTCGCCAT
TTCTCACAAGGCTACCACATCTGGAAATAAAA
>k21_0_2733606_Drulisvirus_32-42
TTCGTGAACATGCCCATTGCCCGCAAGAACCAAGAGGGGCAGGAGCAGCACATCCGCGAG
ATTAAGCAGGAGCTGCAACAGTACATCCCGAAGGACTTGCCGGAGACGCTGGATTTCAAC
TTCGGTTCGGACTTTGATAGGCCCGCCGTACACCAGTGCGGACATATGAAAG
>k21_1_2560756_Mooglevirus_32-42
CTGATTTAGGGAGGCTTAGAATACAATCTTGTAACACATTGTATCCAAAGTACAAGTTCA
GTTTTACGGGAAGAGACATTTGATATCCTCATTTTTAAATACAAAAGTTGTGTAGTTAGT
ACCTTCAACATCTAACCAGATAGCAGTAGCATCAACACCATCAAGGTTGTTGAAAAGTTC
TTTGATGAACGAGTTACGAACATCCTTTGCGCAGGTTGTCTCAAGTTTTATGTTTGAGAT
TGCTGAACCAATTGCCATATAACCTTTGACACGAT
>k21_2_331278_NA_32-42
AAAGTGTACTTAACCAGCGCACGTTCCCATGAGAATTTATCCCAATACTTCTCACGCAGA
TCAGCCAGCTCCATGATCATTGGATTAGCAACCGTGAAGAGCTGATCACGTACATCGCTG
AAATAACCTTCATCCAGCAAAGTACGGAAAGCGTCTTCAGTGAAATCAACCTGAATCATA
ACGCGGGAAG
>k21_5_331278_NA_32-42
AACGGCTTCATTTATAATACGAGTAAAGAAATCATTATCGCTGTAGCCGTTACGGAAGGT
TTCTTCAATTTGTTCAGGAGTAAAAGTTGCAAGCTTTTCACGTAAAGCTTGGAGAGTTTC
AGAGTTACCAACAATTTTAATGATAGGAG
>k21_4_331278_NA_32-42
CTGACTAATGCTAATACTGTAATTAGTGCAGGGCAAAATACAATTACTATTAATATTACA
AAAAATGGTTCTACTCTAACTACTAGAGATTTCCCTATTGTAGATATTATTGGTAGAGAA
CTACGTAAAGCTTCCATTCCTGGAAATGCTATTTGTGACATTCTCTTTGATGGTACTAAG
TTTAGAGTATACAATACTTATGGTTTTGGTTCAAGTACTGATGATGGCTCATATTTCTTT
GACAATAATGTCGTAGTTGATG
>k21_7_331278_NA_32-42
TGATCATCCAGATTTAGCATTAAATAATCAATAGTTTCTATAGCTTCCATTATCTTTGGA
AAATCAAGAACCGAAATATAAACTTCTTCCTTATCTTTTCCTTTAGCATGGAAACCTAGA
ATTATAAATGAGCTTTTATTCATAGAAATATAGTCACCCTTACCATAAAAATGATAAGGG
TTATCTTTACTTCCTA
>k21_8_331278_NA_32-42
CACCTATCTGTGCCGAAATTGGTGAGAAAATACCATAAAGACCGAGCATTGTCTTACTAT
AAGCGCGGTTCTCAGCAATATAAGAATCTTCTGAGTTCAGACCAGATGGCCCTTTAAATG
TAACCTTACTTTTCGCTTCAATTTCTTGAATAGGGTTAAGGGTTGAATA
>k21_9_331278_NA_32-42
GATTATTTCACTTATAGCTTCATTAAATGGTTCATGTGATTTTAGAGATTCTTCTGTTAT
TCTGAATATCACCATCTATTACAATCTCCTTAGACAGTACTACTCTTGAATCGTAGATTT
CCATTCTATGATATCTGAAATCTCCTGAACTATGAGATTCAGATATATAATATAAAATTT
CTGAATAGAATTGTGAACCCACGAACCAAGGAGCAATAAATATATTTTGTGCATTAGAGA
ATTCATCATCTTGAATCATTT
>k21_0_331278_NA_32-42
GGCCAACAAACGTCCACTGAATACCGTTCTGATCATCGTTAGATGGAATCATGGAAGCCA
GGAAGTAAGTTGAAGTAACTGTAATAGTTTCACCATTATATTCGTCATATACATTCATAT
GCTGGCCGAAGATAGCGGTGAAATAAGTACTCATACTGATATTACCAGTACGATAGTCGA
TAGTCTGCTGCGCATCCCCTTGGAAAGAGCAGTCAAG
>k79_0_2732701_Teetrevirus_32-42
GTTTGGCTCGTGGTATCAACCGAAAGGTGGTAAGGAACTCTTCAAGCACCCACGTACAGG
CAAGCCGCTGCCGAGTTATCCTCGCGTGGTCTATCCGAAACAGGGTGGCGTGTACAAGAA
GCCTCGCAATAAGGCACAGCGCGAAGGTCTTGAACCTTGCGACTTGGACACGAGGGATTA
CATGGAGGGCGCTCCGTATACTCCGGTCGAGTTCGTTACGTTCAAGCCAAGTAGCCGTGA
CCACATTC
>k21_2_2732706_Teetrevirus_32-42
CCCGAAGTTACTCTCGAAGACCACTGTCTGAACCTTCCACTGCTTCGCTTTCTTAGCGAG
GGACTCAAGGGTCTTGTCGGAATAACCATCGCGGAACCCGCCAGCTTCCATCAGATAGAT
GTAGCCATTCAGGGTGAACAACACTGCGTA
>k79_7_2732701_Teetrevirus_32-42
GAACGCGAACCCATGATGTGACACTCGTTGGCGTCCTTACACGGTAACACGGCAACACGA
ACCTTGCCAGCAGGGAGAACCTGTGCGGCCTCTTCGACTGCCTTACGGCCTGCGTCATCC
ATGTCGAACATCAAGATAATCTGCTCGAACTGGTCAAAGTATTCATAGTTAGCGGCGCAT
GTCTTCTTAGCAGCAGAGGCACCGTGACCCAATGATACGACCGGGTACTTACAGTCTTGG
AGTTCCATCACAGTGAGCGCATCAATTTCGCCCTCAG
>k21_0_2560724_Felixounavirus_32-42
ACTACACTTTGATGCACCGACGCAGAACTATCGAGAACTCAAAGGATGATGAAAAAGGCT
GGTTAAACCAGATTCGTCCTGATGGTCGCCTTAGTGCTGGTGCAATGGTGTTTGGTACGT
CAACTGAAACGATATTAGTCCCTTCCTCGCAAATCCACACCTCCCTCATAGGCGCTCCAT
AGACAGCAGCACCAGACGGTACGTTTACAATACCGTATTGTGTCATACGTCCAGTTGAAG
TACCAAA
>k59_3_1965376_Felixounavirus_32-42
GGACGTATGACACAATACGGTATTGTAAACGTACCGTCTGGTGCTGCTGTCTATGGAGCG
CCTATGAGGGAGGTGTGGATTTGCGAGGAAGGGACTAATATCGTTTCAGTTGACCAGAAC
TCTGCACAGCTTGTTTTACTGTGCAACTTTATGGGTGAAGTCTTTATCACCCA
>k21_2_2560724_Felixounavirus_32-42
GACCTACACCACCTTGTCAAGGTTTACATAAACTTATTTTTATTACAATTGTCAAAATGA
TAACGAGTTGTGTTACATAGAAACCCTATCTTTAATTTCTGCCATCTTAGCGTCATTCAT
TCGAGATTGGCCTTTAATTTTTGTGAATGACAAGTACCCGCACACCCTGTTAATCACAGA
GATATCATGTGAATGGCAAACCTCACACTCTTCAACATCAGCCTTTGG
>k21_0_2732713_Teetrevirus_32-42
GCCTCAGCTACGAGAGCCGCATTGTTTCGCACATAGTTCGACTGAAAGGACTTAGGGCAG
CCTTTGATAGCTGCCAGCACTTTCAGGTATTCACTCATTAGAACACCTCCCGTACAGTAG
CGGGAGACAGCTTGAAGCAGTCCTTATCAGCATACTCTTCGTTCATATCTTTGATGGCCT
CACGGAAAGATGTTCGCACAAGGAAGGCCATCAGCCCCTCCATGCCATACGTCAGTAACT
GGACAATCATCTCTTTCTGTTTACCATTGGGGACAATAGCGCCTGAGCCAACCTGCTTAC
ACAGGTGCAGAATGTCTTTCTCCAAGGCTGCCTGAACGTCAGACGGCATCTTAGCGGTAA
CGTCGAAGGACACTTTAAATTTCTTGGTCATTGCCATAATGTTTCTCCTACTGTTAGTGG
CAGACGGCCCAATTTGGCCCCATCTTACCTTCGGTATCTAAAC
>k21_2_2732699_Teetrevirus_32-42
GCGCACACCAGAGGCTGTGACCTCCCATGCTCCACCATTGCGACCGCCCACAGTCAAACA
GCTAATGTGTCCACGAGAAGCGGCCTCAGCTACGAGAGCCGCATTGTTACGCACATAGTT
CGACTGAAAGGACTTAGGGCAGCCTTTGATAGCTGCCAG
>k79_8_2732701_Teetrevirus_32-42
CTCCGAAAGCACACACTCAACGAATGACCTTGGATGACAAGCAGGTCGGTCGCCTGATGG
GTGCCCTGACTATGGCTGCTGACAAGGTGGTCGGTGACAACCGTGAGCGTCTGGTAGAGT
TCGGCGCTGGTATGCAAGAGATTATCGAGAAGTGATAAACTCAAGGTCGCCCAAGGGTGG
CCTTTATGATTATCATTTAATGAGAAACTATA
>k21_0_2732775_Apdecimavirus_32-42
CGTCAAGGTGTCCACATTGGATGGAACGAGTCGAACGCTAGGGGTGAAGCTGTCTTTTTG
AATAACCAAGGTGTTGGCGATGGTGGGTTCGTGTTCCGTACAGTTAACGCCGCCAACTCA
GTTGAGAAGGGTCGTGTCGATTTTAC
>k21_3_1965378_Felixounavirus_32-42
GGTGTTTCAAGAGACTTGGTAGGTATGCCAAAGATTGGTTTGCCACCTGATTATCTGGAA
ACACCAACAGCTTCATACTCTTCAATCTGTACTTTATACTTCCACGGTACATAAGCATTA
AGTAATGGTGAACGACCTTCTGGGTTTCCATATTCATCATCATACTTAAACAGCATGAAT
TTAGCTCGTGGAAGTTTTCTTGTCAGTGGTCTTTCTCCGAGATTAATTGCTCCAGCAATA
TGTGAA
>k21_0_2560728_Seunavirus_32-42
TCTGCATTTACCTTCGAAATGGTCATGATCCAAGCACGGCTTGCGAAGTGGCTCGCCGAG
TATAGGATCTAACCCTTGCTGCTCCAGAATCAATTTGTTTCTGAAAGCAGCAATCTGCTT
TGCATCTTTCACCCAAAGTTCCGGTGTTAATGGCACAACTACTGGCTTCTTCCTTGCTTT
TGGTTTGGATGCTCGACTCTTTATTCTTT
>k21_1_1965385_Felixounavirus_32-42
TTAAAGCATTTATCAGGGCATTATAATCATCGACAAGCTGAAAATCATCTCTGAAAATGT
CACAAATCTGATAAGTACTTGCCCGGAATCTGTAGCTCATTTCTGGAGCGTTTAAGCGAT
GAGCAAATAAAACGGCTAGAAATGAGCTACAG
>k21_2_1965379_Felixounavirus_32-42
CCGGATTAATGTTATCACATCAGCAGCACCGGATGAAACACTGCAAAACATTATTGGGAA
GATTCAAAGTGTTATCTTAGACGTTGAAAGCGTAAAAAACTCATTGGCTGACGTTGCAGC
AGGTATCACGCTAGACGGTGCACAATATGAAATGACCGACATGTTAGGCAAATCTAAGAT
AATGAATAAAGAGCTTGATTTGAAAATGTTTCGGTTTGCTGTTAA
>k59_2_1965376_Felixounavirus_32-42
AAACAGTTAAAACTGTTTTTACTGGCTTCCAGTCTTTGCACTTCTTACCAATCTTTGCAT
TCAACTCATTGCAAATTGCACGAGCATCCTTCATTGCTACAAAACCTTCCTTGTACTCTT
CACCAGTTACGGAGTTGGTTGGTGTATAGCAATTCCGCTTTTCAATGTTAAAAATCTTGG
TAGTTGGTTTACCAAATGGCTTGATTTCATATGTCTGCATCTCACCGTTACGTACCTGCT
GACGATACTTTGTCTTAGGGTACTTGGTAATTCTCTTCAGTCCATCTGCATGACCAAATG
TTTCAACATACTCATTCCAAGCTTTTGCAAATTCTTCTCCAGTGACTTTACC
>k79_12_2732701_Teetrevirus_32-42
CGCACATAAGAGCGGTCTCCACGTACTAGATACTCCTTACCATCGAGGTCGAACACCTTA
ATGTCTTCACCAGTGAACACAACGAAATACTGCTCGAACTCATCACGGTTGATAAGATGC
ACGTAAGGTTGCGCACCCACATACCCAGCAGCGCCCACCGATGATTCACCTTAAGACCCT
TGGCGCTGCTGGGTATGTGGGTGCGCAACCTTACGTGCATCTTATCAACCGTGATGAGTT
CGAGCAGTATTTCGTT
>k79_6_2732701_Teetrevirus_32-42
GAAAGTCCCTAAGATGGACACTAACCAGATTCGCGCTGCCGAACCAGCACCTTTGACTGA
ACCACCGAAATCTGTGGTATGGGGAGGTGATGACGATGAGGACACCAGCGTGTCTTCCTC
TGAGGTGCCAACCTCACCGAGCAGCGGTAAGAGCAGTCTTAAGGTAAAGCTGGATGACAA
CGCAGCCAAGAACAAGAGTAAATCCTCCATTCGCTCCAAGGCGTTTGGGTAACTGAGTTA
TAACATAGGGACTTTCACCTTCGGTTTCCAG
>k21_0_1980958_Drulisvirus_32-42
CTACGAGGTGTACCAAGAAGCTTACTACCTCTGCACCGTCCTCTGTCCGCTTAACTTTGC
GACAAGCGGCAGTGTAGATATCAACGTCGCCGTATGGGTCTTTGTCACGGTAGAAGGTGC
CGCGGAAATCTTCTGGCAGGTCCTGGACGCTTGCGCGCTCTCTGATAATGAGGCGCAGGA
CGTTCCCGCTGCCATCCCTTCGAACGGTAAAGTTACGGACTGAGTAGACGATGGATTTAC
CTGTCCG
>k79_5_2732701_Teetrevirus_32-42
CTGGAAACGTGCAAACAAGGAGTAACCTATGAGCGACAAGACTTTAATCAAGCTGCTGGA
GATGCTAGACACTGAGATGGCACAGCGTATGCTTGCTGACCTCCAGAGCGAGGAGCGCCG
AACGCCGCAGCTTTACAACGCAATCGGCAAACTGTCAGACCATTAGGGCCGACCACTTTG
TTGTAGTCTTCCAGACCAGCCGCGAGACCTCCAAGGATATTCTCATCCGGGGTCAGCTTA
CTGATTTGGAATTTATGGCGGTCTAACAGTTTG
>k79_9_2732701_Teetrevirus_32-42
GCATTAACATCTAAGGAGGACTGAATGGCTGATTCAAAACGTACAGGATTGGGCGAAGAC
GGCGCTAAAGCTACCTATGACCGCCTAACGAACGACCGTAGAGCCTATGAGACTCGTGCG
GAAAACTGTGCGCAATACACCATTCCGTCCTTGTTCCC
>k21_0_2732697_Teetrevirus_32-42
TGTCACTCGGACGAACTTACGAGCCAGATACTCAAACGGAATATTGAAGTCCGTAGTGGA
GCCATCCAGCGGGTAAGTCATCACGGTCTTAATAGTTGTAGCCATGTGACCTCCTTTGTA
AATTAGCATTAAGGGAGAGAGGTCACATTCTGGCCTCTTC
>k21_0_2733626_Helsettvirus_32-42
TTGGAGATTCTCAAGCGACCTTAAGTCACCTAAGTATTCTTCACAGTAGGAGCGACCGTA
AGACTCGCCATCAATGCGAACCATGCGAACCGGAAGTAGAGGACGTTGAGATTGATGGCT
CCGATGCCACCTATCCGACTGACGCTATGCCCTACATTCCGG
>k21_0_1965385_Felixounavirus_32-42
AGAGATTTTTCTTATCCTGCTTTAATGTATTTACAAGAAGTTATTGGGGTTCCTTCAGCT
TCTGGTAAAGTATATCGTAGGTTGTTTGAAATCACTATGATGCTAAACAGACAGACCTTG
TTAGAGCAGACTAAGAAGAATCTCTATAAG
>k141_39_1985291_Suspvirus_32-42
GGGATTTTGATAAAGGGCAAATTGTGAGTACTTATTCTACAGGTTCAGATAATAAAAATC
GTACATTCCGTGGTATGGATTTAGATGATGTAAAAGACAACCTTGAAGCAATGGATTTAA
AAGACCGTAAGATTCCTGCAAAGGTTCTTGACCGTCTTGGTATCAAGGTTGATGTAGATG
GTGAAGGTGAGATTGATGCGCACTTTTACCCAACTTACAAGAAAGATGAAAATGGAAAGC
TTGAGCATG
>k141_18_1985291_Suspvirus_32-42
GTGGAAAAGACTTTTACTGCTTCCTACAATCCTATGTACAAACAATTGAAGAAGGTGAGA
GATATAATCTTGAAGATGTTCTCCCAACCCCTTTAACGTGGTGTACTAGTCAATGGCCTG
AAACGTAGTTCCTGCTGATGCTGGTTCTTACACTTGTGTAGTGACTGGTGAAGGTGGT
>k21_0_1985309_Felixounavirus_32-42
CTTTGGCAGACAAGAAAGCTCGTATCCTGAAAGACGTTACCTTCTCAGGTATCTTAGCGG
GTGCTATCTTGGATGTTGACTTGAAAGGTACAGTGGCTTACGAATAATAGAGGTAAATTG
GAATGGCTATGTATCAGCAATATTCCC
>k141_1_1985290_Suspvirus_32-42
TGGACAGCGAAACAGTCATTCCCTGTTATGCTGATTGAAGAAGTTAACGGTAAGCGCGTT
GCAGTTAAACAGCCGATGAAGAAAATCAAGGCTCAACATTCTGACAAACACGATGACGAC
AAAACTTATGATGTTATTCACCCAGATATCGCAGTCGGTAAC
>k59_4_1965376_Felixounavirus_32-42
TCTGTCTTCATTGTGATTCCTTAAATTTCTTAGGTTCTATAAACGAAAAAAGGGAAGACC
TTTTACAGTCTCCCCCTTATTAGGATGTTCTTAAACACTTGACGCAGGAATCGTAGAAGT
GTAGTCTAGCTTCTCACAACCAAAAATCCAAGTTTTAGAGTTCTGGTCACGACCAAGTTC
AATCTGTGGCATTTCCTGCATCCATGCGTTAATACCAGTTGCCAGAACAGAACCAGATGG
GTCGTAGATTACGAAGTTAGAAGAGATATCTTCTTCAAGTTCCA
>k141_50_1985291_Suspvirus_32-42
AAAAGTTCTCTCGTCAAAGCCCAATTAACCATTGACAACTCAGCAGAGTATGCTGCAAAG
TTGTTTGAGGCTATTGTTACCAGAGACCCTGTAAAACTTGCAGAGTTTGGGCTTACTCCG
AATGATGTTCAGATTAAATCCATGATGGAAGCTGAGTGGGTCATGATGACCTTTCCAGCT
TC
>k141_44_1985291_Suspvirus_32-42
TGACAATCCAAACGCTGATATCGACGCTGCTATCGAAGAACTTCGTATGCACATGGAAGA
TGAAGCGTTTGGATTGTCAAGGTCGAAGTAAACAGTCTTCTTCTCAACGTCGAACTGCTT
GAACAGGTCAGCGTACAGAACACCGTTAGCGTCGATTACTTTACCCTTCAGAGCTTGCAT
GAACAAGAACTCACGAGTAATATCGAACTTGGTACGAATCTTCATCAGCTTACGAGCACG
AACGATA
>k141_9_1985290_Suspvirus_32-42
TCCAGAACTTCTCACCGAGAACTTTCCTGACAACTTCAGTCCCCCAGATTTGTTGAATCT
GACGTGAAGAGAACTTATAAGTTTTACTAAGCCCCATTCTGGTTAGTAGAGTCGGTTTAG
CAACCTTCTTCAGTTCCATGATTAATCGTCCAGTTAATTCTCCACACAAAAACTTACACC
TTGACACTAAGTTATGTGGAGAATTA
>k21_0_2733604_Drulisvirus_32-42
ACGCGGTTGCGTAACCTAAACCAAAACCCTTGCACCCGTGGTCTATACAGGGTGTGTTTA
CCATAATTCAATACTCCCTACGCTATCCAAGTCAGCTTGCTCGTGAATGAGAGAATCCAA
ATGCTCAACCGTTCTTCGATGTGTTTTGGGTGCTCGTTCACGTAGCGCATCCAGAATAGT
TTCAAGTTCATCATGTTTCCCCT
>k21_7_2732699_Teetrevirus_32-42
TGAGTCTTATGAGCTAGGCGAGCGCCGCTTCCTAAAGATGCTTGAGCGTCAAGCGAAAGC
TGGTGAGATTGCAGACAACGCAGCCGCTAAGCCATTACTCGCTACGCTTCTCCCTAAGTT
AACCGCACGCATCGTTGAGTGGCTC
>k141_4_1985291_Suspvirus_32-42
TTTTGACAGATGATGCACAGTTCTACGTGACTACTGCTTCTAGTCCTGATTGGTGGATGA
AGAACAATGCACTACGTCTGTTACGTTCATTCTCAAGCATGGAGATAAAGTCATCTTTAG
CACCACGCCAAGGGCTAAACCCAGGAATGTGCTCACGGATAGCTTCAACAACAGTCTTAA
GAGCATTG
>k141_48_1985291_Suspvirus_32-42
GCAGAGGTGATTAAGAGTTCATCTTCATTAGAAACTTCTCAGGCATCTATCACTATGACT
CCTGAAATGTTCAGCCTGTTAAGTTCAGGTGTCTACACTTTTAAAGAACGTGCTGTAACT
CGTGAGTCAGACCAGTACCAAAGTCACGAACTTCAAAGTATGGGTCAAAACGAGTTGGCA
GGTGTACACGGAATGGTACATCCTCTTTTCCAGCTTCTTTGTGAGTATCTACAGCATTAC
AGGACAACTC
>k141_15_1985291_Suspvirus_32-42
ATTATTATTGGACTGACCCTGCTGGTGAAGCAGATACTACAGAGGCACAATAATGAAGAC
AGATTTTGCATTGAATCTTGGTGGAAGCTACGTAGCTAATTTAGGTTCTGATACCGTCTA
CGTAGAACACGGAGATTTAAAAATTACTGGTAACCAGATTAGAATTATCCCAGAAGATGA
TAAAGCTGGTCAGGTTGCACAGAGATTACATATCAGATGCCTATTAAGGGCTGGAGAGGT
GTTCTTTAACACGTCTGCTGGATTCCCTTATTTGCAACTGGCTAAATTTAAACAGAGAAC
AGCTATCTTTGATAACTACATGAAAGCTTACCTTGTTGAGAC
>k21_2_1965385_Felixounavirus_32-42
GGTTAAAGCGCGTGTCTGAAAAACATGAGAAGAGGGTTCAAATCCAACTAACCCGCCAAT
TTCAAAAGGTGCTTAATGAAAGAGATGACAGAACAAGGTAAAGAGATTTTTAATCTCCTG
AAATCCGGTAAAGGGTTTTCTAACCCTCTTATTACTGGTGCAGCAATCCTTGGTGGCACA
ATTGCCGCTTCTACTTCATTAGTAAGCCCTATTAGCTCGG
>k141_19_1985291_Suspvirus_32-42
GTCCCGTTGTCAGGTCGTATCTGTTGAATACACTATCAAGACCATCTACAGTTGTTTCAA
TTTCAATCAGTGTTCCTGCCAAAGCCGGAATAGCCCCAACCTCTTCAGCAACTACATCGT
GGATTGTAGTAATCTTCGTAAAGCTTAGGAAGGTCGTTGCAG
>k141_8_1985290_Suspvirus_32-42
GCTCTTGAACACCAGTATCAAGGCAACCGTAAAGAATCAGTAACCCCTACGCATTTAGTT
GCTTGTCGTGAGTATCTTCTGTCACGACCTGAGTTTAAGCTTATCCTTAATGGGTTTGAA
GCTGACTCAATCGTTATTGCAAAAGCTGAGAAGATGGGTAAGAAGGCTGCTCTTATGAGT
ATTGATAAAGACCTTCGCCAAGCGGAAGGAACTTACTGTATTGATATGACTTACGAGAAA
GCCCCTCTGATTTTCATTGCAGACGGTAACGTAGGTAATATTTGGG
>k141_4_1985290_Suspvirus_32-42
AGTTTGGATGTTCTTAAATCTGTTCAGCGTGGTAAAGCACAAGTTGCTAATGAACAGTGG
AAAGCACTACCAAACTGGATGGCTGATGGTGAAAACATCCTCTGTATGACAGATGTATCA
TGCTCTATGACTTGGGAAACATTTGGTTCAGTAACCGCTCTTGATATTGGTGTGTCTCTG
GCGTTATACGTCTCAGAACGCAATACAGGTTGTTTTAAAGACGAGTTAATGATTTAC
>k141_0_1985290_Suspvirus_32-42
CTTTGATGAACGAGTTACGAACATCCTTTGCGCAGGTTGTCTCAAGTTTTATGTTTGAGA
TTGCTGAACCAATTGCCATATAACCTTTGACACGATTCTTCTCAGAATGCTTTATTTCTC
CTTTTTGGAGTTTTGGAATCATCTCTTCAAGAATCTCATGACCATATACCTTTTCAGCCT
CAGTAGGTTTCCCATAGAAGCCGATTGCAAAGTTACCTTTGATGATTGCATTTTTACGTT
TCATATTAATCTGACAGCCTTAAGTTAAAGTTAACACCAAGTTTTTCACAAGCTTCCAAC
ATGTATTCAAGGGTAATCTTTCCA
>k141_3_1985291_Suspvirus_32-42
CTTACCATTGACTGTTACCTTGTTCCACCACTGCATAGCTTCAGCACAGCCAGCTTTGTT
GCCAGCATTGTGACGCTTGATGAAAGTGGAATCTCTCATAGCCGTGATACCGATGTTGTA
AGTTTCTACAACGGTATCACGGCTATGAGAGATTCCACTTTCATCAAGCGTCACAATGCT
GGCAACAAAGCTGGCTGTGCTGAAGCTATGCAGTGGTGGAACAAGGTAACAGTCAATGGT
AAGAAAGAAGTTTCTAAGGGTCTGCAAAA
>k141_22_1985291_Suspvirus_32-42
CTGAAGAAGTAAAAGCAGAGCACCAAGAAGATTTCACGCCACAAGTAACACTTGTCCAAC
ATTTCGGACACATTGAAGGTGTACTTGCAGCATTTCAACCAACTGTTAACTCACCTGCAA
AGGTTTGTACAGTAACTATGAATGTCAACAACATCTCTGCGTGTGTTATCGAAGAAGTTC
AG
>k141_29_1985291_Suspvirus_32-42
CACATGTTTAAAGGTGATGCAGCAGCACTAAAAGTGTTTGCTAATCTGGTAAATGCAATG
GATTTTGATGCAGTTTGTGCTCTAGATGCTCATAGCGACGTTGCAGATAACCTGTTCAAA
TGCTTCCAGAATATCCATCAAAAAGATGTTGCAGCACACTAT
>k59_0_1965376_Felixounavirus_32-42
CGAAGTAAAACTATTCAAGCCACCTTCTATGGGTACTCACACTGATTTAGTGAGAAGCAA
CCCTTATGAGGGGCTTAAATAGTTTTACTTCGTTGAGACTGTTGAAAGCATCGCTTGTGG
CATCCACTTGGTCATCCTTGGTTTTCCCATCTCCACAAAAACCTTCCAGTTCTTGGAAAT
AGGCTTCGTTCCAGCTACCTCTAACGATTTTTACCAATAAAGATAAAGTTACCCGTTTTG
CGGGTTTCTCTGCTGCTTCTGAAGCAGGATTGGTAAAAA
>k59_5_1965376_Felixounavirus_32-42
AAGTTAACCCGAGATAAAGGTATACGTCTGAGGAATCTCCAGAGGGAACATCTCAAGAAT
CTTGTCTCTATCCCAATCAGATACCATCACACCATCATTCATCACATACCAACGAATACG
ACCACATTTCTCAGGGTCTGGATAACCTTCTTCGTCTAAGAATGGTTCTACCCAATCGTA
AATGAAGTGGTCTCTGTCT
>k141_5_1985291_Suspvirus_32-42
GTTTAATGCAGAGACTTTAAAGAACTCTGCACCGATTGTCAATTATTTTAGTTATGTTTC
TTTCCAGTTCCGCCACAATAAGGGCAGCAACCATAACTTACCAGACCTGTACCATCACAA
TCTTCACACTCTTCTGCACCAAAATAGTGTTTAGCCAGAAGGTATCCAATTATAATCATG
CCACCAAATGACAGAATTAACTCTAACCAATAACCTTGCATAACTTCTCTCCAACATGTT
TGTACAGAATGAAAC
>k141_32_1985291_Suspvirus_32-42
ACGGTGTACAACCAACTTGTTCTCCTGCTGCACCCATAACGTTAGAGTAACCTTTAGCTA
CCTGCATACGTGATGAGAACTCATCTACAGAAGTCTGACCGTATTAAGTCAGTGTGTTAG
TTATCGTTGTAGTGCTTCCAAGGTTCGTTGAGAAGCTACT
>k141_16_1985291_Suspvirus_32-42
CTGGTATTGGTATGCTGATGGAGACCCGTACAATTGGTGATGGTATTCGTCAAAACACCA
ATTGTACGGGTCTCCATCAGCATACCAATACCAGCTTGCTTCGTGGTCATATCATAAGCT
ACCTTAGTAGCAATACCAAGAGACTCAGCAGTGTCATTAGCCTTAATTAAGCAGCATGAC
GCATAACCTGACTTAGT
>k141_13_1985291_Suspvirus_32-42
TTTCTGGATATCTATCTCTTATCTTAAAAGCCTTTTAAGAAGTCTTAGAAGGAGACTGAA
TGACAAAACGTACAAACAAAGGCCAATTCAAGAAAGGCCAGTCTGGTAACCCATCTGGAA
GACCAAAAGGTTCACGTAACAAAAGTTCTCTCGTCAATGGTTAATTGGGCTTTGACGAGA
>k141_23_1985291_Suspvirus_32-42
AAATAAGAGAGATGAAGATGAGAGTAAATAATTTAGAAGTTGTTGACCATCGTTCGGTGG
AACTCTCATCTCTTTCCAAAGAGGTTATGATGGAGCGACTTGAAAGGGTCGCTTCAAGAC
GGAAAGAGATTGCAGAAGAGATTCACGAGCTAGACAAGATTGAAAATGGCTTGAAAGCAG
AA
>k141_47_1985291_Suspvirus_32-42
TAAAGTTAATCAAGACAAACTGGAAGACTGGAAAGACTACACTAAGTCTCTGTTTGGTAG
TACAGGTCTTAGTGCTCTGGCAGAAATTGGAAAAGCTGGAACCTTTAAAGTTAAATTCAA
AGGCCACAACTCCAATTTCTACATTACAAACCTTGTTGTCGGTGGTTCTGTTGTCGGAAT
TACAGAAGAAGAACTCACACAGTTCTGCATCAAACTTTAAAAGAGAGATTAAAATGGGAA
TTTTTAGCGGAATGAAAAGCCGCTAACATACGGC
>k141_1_1985291_Suspvirus_32-42
CTTTTGTGTAAGTTGCTGAAGTTGCTCCAGAGATGTTGTCAGCACCTTTCTTCCACTGAT
AGCCAGTTGCTCCAGTAGCCACGATGCTCAACTCAAGAGTGTCACCTTCAGTGATTTCAA
CGTTTTGTGGTTGTGTAGTGATTACTGGTAAAGCATTAACCGTCA
>k141_11_1985290_Suspvirus_32-42
TACGTTTGTAATGCAGTGCAATAGTTGCAATGGTACAAGCTTTCCAGATTTCAGCAGAGA
AAGCATCTTCCAGATAACCAGCTACCCAATGGAAACCTTCAACGGTATTTTTGAAGATAA
TCATTGGAACACGCATAGGAACGATTGTACCTTCCTCTACAGAGTAGACTTCAACAGGCA
GGTAACCTAAGTCAAGAAGTTCTTCCCAATGATTATCTTCAAAAATACCGTTGAAGGTTT
CCATTGGTTAGCTGGTT
>k141_43_1985291_Suspvirus_32-42
TAAGCGTTCCATAACTTCAGATTCTGCGTCTGAGTTACTTACTTCCTCTTTTAATCTATC
CTCTAAATCGTCGCCGTCACTATAGCACCAATCAAAGGCATAGCCAAGATAAAAACTATC
TAAAATCGTATTCCCGTTTGCATCTACAACTTTTGCAGATAGACTGTATTCTGAAGCCTC
T
>k141_7_1985290_Suspvirus_32-42
ACAGGAATCTCTTTATTCATAATAACCTCTCTCAGCTTTTTCAATCTTTTCCAGAAGCTT
GATGCACTGGTTGTTGTGGTAGTTAGCCTCACCCTGATGCAAAGCTTTCTGCTTCTCAAG
TAGGCTTTTATAGTAACCGGAAAGCTGCTCTCTTGTCA
>k141_40_1985291_Suspvirus_32-42
CCCAATAACTTGTCTGGTCAGAACCTGTTTAGAGGTCAGTAAAGGGAAACCAGACAAGTT
ATTGGGGAAGCTTTATGGTTCTTGAACGGTGAGAATAAACTTGGTCATCTTCGCTACCGT
ACTTGGGGAGAAAACGATGGAGAGCGTTGGACAATCTGGACAAATGACTTTGAACGGTGG
CTGAAGTCGAGTTATGCAAGCGAGCAAGATTGGTTAGATGATGCAGGTGGACGTATCTAC
GGTGTCCAGTAGAGAGCCTCAGAGGGACATGGTGGCGTTACAGTTGACCAGCTAGACAAT
CTGATTACCAAGATGAAAAAGTCTCCTACAGACCGTTACATGTTGGTTAACGCTTGGAAT
GCTGCTGATATCTCAGCT
>k141_37_1985291_Suspvirus_32-42
GGGTAACGTTGTAGAGATGCCACGCTGGATGGTTGATAATGACCGTACAGTAACTTGCTC
TCAAGGTCTGCACGTTGGTGCTTGGGATTATGTACGTAGCTTCTCTGGTGATACTATCCT
GAAAGTTCGTGTACATCCACGAGACGTTGTATCTGTACCAACTGACTATCAAGATATGAA
AATGCGAGCTTCCCGTTATGAAGTTGCAGCAATCGTGAATGGTCAGCGTCAGGTTGTCAA
AGAGTGGGATG
>k141_8_1985291_Suspvirus_32-42
ATTGCACGATACCCTGTACACATTGTTACTGGCTATCGTGCAATTGAATGGGAAAATGCT
AAGAGTATGTATTACAAACACATGTCAACCATTTCTCCTAACAATACTTACCTGCTTGAT
GCAATCCTGAATTGTAACATATCAGATATGGGTTATGGTTTCTCTGCTTGGTTAATCTCT
GAAGGTTATGAATTAGTTGTCGATGCAGAAGACTTTAACATTGCTGACACAGTTAATTTA
AAAGAGACTTACAAG
>k141_2_1985291_Suspvirus_32-42
CGATAACAAACTACATCATCTTCCACGAATTTATCAAGTACCCAACCATAAGGTGTTGTA
GCTTGTTATCGAATTGCTTTTCAGATTCCCGTACTAATTACTGTAAATGGTAAAGGTGCT
CACAGTATTATGCTGGAGCTAAAACAAAGGTTAGAGATGAGTTCCACAAGGGATTTATTG
CTTGAACAGACAGGTGCTACGGTACTTGATACTGGAGCTATCCCGAATGATTATACTTAT
CTTAATACAGATTTCGAAAAT
>k141_24_1985291_Suspvirus_32-42
GTCGTGAGTATCTTCTGTCACGACCAGCAACTAAATGCGTAGGGGTTACTGATTCTTTAC
GGTTGCCTTGATACTGGTGTTCAAGACCTTTAATGTCTTTGTGTTTGTGTACACCTTTTT
CAGTAAGGTAGCCCATCCAAGTTCGCTCTTTACCAACAACTTTCA
>k21_2_2560757_Mooglevirus_32-42
GTCATTTTTAATTTTGTTAAACATGACCACGTAGCTAAGATTGACAGCCACATTGCAGCA
CTGAAAGATGCAATCGTAAAAGCTAAAGCTGCTACGGAGTCCGAAATGGAGGCTCTTGAG
TCCCAGATTCAGCACATGATTAACA
>k141_7_1985291_Suspvirus_32-42
GACAGTATGTAATGTGAACCCTTCATACGACCTAAGCGAAGAATGTCCATATTCCTTGAT
GGCTCTTGGTGAAGACAGCAAATTTAAGCTTGTTTGCCATGATTCTGAGACTTTCCTTAA
GGTATTCTCAAACCTCATCCACAATTCTAAATATTCATACGTAGATGGCTCTGTGTCATT
CTACCCAGCAAACTACACATGTGTTCTTGTGGACAAT
>k141_45_1985291_Suspvirus_32-42
AGAATCTCATGACCATATACCTTTTCAGCCTCAGTAGGTTTCCCATAGAAGCCGATTGCA
AAGTTACCTTTGATGATTGCATTTTTACGTTTCATATTAATCTGACAGCCTTAAGTTAAA
GTTAACACCAAGTTTTTCACAAGCTTCCAACATGTATTCAAGGGTAATCTTTCCAGTACC
ATTGACAATGTTGGAAACACGACTTTGAGAGATATCACAAATTTTTGCAACTTGTGCCTG
AGAAAGTTTTCTTTTCTCAATTTCT
>k141_20_1985291_Suspvirus_32-42
TTGCAAAAGCTGAGAAGATGGGTAAGAAGGCTGCTCTTATGAGTATTGATAAAGACCTTC
GCCAAGCGGAAGGAACTTACTGTATTGATATGACTTACGAGAAAGCCCCTCTGATTTTCA
TTGCAGACGGTAACGTAGGTAATATTTGGGATTGCCCTATCAAGTCTAAGCCAAAAGCTA
AAAAGACTGTTGGTGTAGGCTTCAAATTCCTCTGCTATCAAGCTGTAGCAGTAGTTATCT
GCGTTATCTCC
>k141_51_1985291_Suspvirus_32-42
GAAGAACCTCATCACTTTGAGCCTTGATATAATACTGAGGTTCTTCAATATCATCAAAGT
TTTCTTTCACTTCTGTATAAGATACACCGTGTTCATGTACAGAAGCTTTGTAGAGTTTTA
CAACACCACGAGTTACAGTACGTTTCACATAGTGATGCTCTTTGTCAGACATTTTAACAA
TCGTCAACAGACTCTTATCAAGCATGTGAAGATTAATAAACTGGTCTAACTCTTG
>k141_35_1985291_Suspvirus_32-42
GCAGAAGTCTCTACCATGATATCTAGCAGCATCGCCATATTCAGTATATTTCTTGACAGA
GCAAGGATTCTGTTGACGCCTGATATCAATATCACACTGACTAATCCCTAATGTCAATGG
CGTATTTATTATCGAGCGAGATGAATAATGGTTAAAAGGGTTATTCACCC
>k29_1_1675603_Mooglevirus_32-42
CACGCATTGCAAAGTCATGACACTGCCAAGGGAGATGGAAGTCATTGTCACAGGTTATAT
CGGCCCAAGATTTACAGATACGTTTGTAATGCAGTGCAATAGTTGCAATGGTACAAGCTT
TCCAGATTTCAGCAGAGAAAGCATCTTCCAGATAACCAGCTACCCAATGGAAACCTTCAA
CGGTATTTTTGAAGATAATCATTGGGAAGAACTTCATGACTTAGGTTACCTGCCTGTTGA
AGTCTACTCTGTAGAGGAAGGTACAATCGTTCCTATGCGTGTTCCAAT
>k141_42_1985291_Suspvirus_32-42
GGATAAACCAGTTTGCACAGTGATGCTCACCACCTTTTGTGACTGGCTTGTGATGACCTA
ATGTAAAGGCTTGCTTGCCAGAATAACGACAAAGCTTGTTAAGAGTTGCAATAGTGTTCT
TGACAACACAGTACTCATAAAAATTGTCAATTGTATAGTGAGGGTAGTATGCAAAGAGGG
AACTGTCACGGAACTTCCAACTCTAATCACATGGTTCTCTGGAATCGTGGGAAGTTCC
>k141_9_1985291_Suspvirus_32-42
ATTGGTAACGCTTGCAACGACGCAATAGCTCGGATAAGACTTCTTCTTCATCCGTATCAG
AACGTGACAGAGCCAGTGTGATAGGGTCAAGAATGATAATCTTACAGTCTAAGCTGTTAA
CCAGATAGTCAACAAACTCTAACAGGTTATCTTGGTCGATTGCCCCTTGGTGGTCAACGA
TATGGATACGACGACCAGCAGACAACTCAGCATGTGCAACCTTGATTTCATCC
>k141_30_1985291_Suspvirus_32-42
GCAGCTAAAGTTGAACTGTATGTAACACATGGTATTTTCTCAAAAGGTGTTGAAAACCTG
CTTGACAATGGGATTTCACACATCTACACTACAGACTCTTTAGGTAGTGCGAAAGACCGT
GGTCTGACTCATTTCGGTCAAGTAACTGTAG
>k141_2_1985290_Suspvirus_32-42
CTGGAACGTGCTGAAGAGATTCTTAGCCGTCTTGCTGAAAAGGGTTTTGCCAGCATGATT
TCTTCACCATCCATCTGTGCAAGAGTTGCTTTAACAGCAAATGCAAAGGTATCACGAGTC
AGGTACTGGTAAGTGTATGAACCAACACCGAAGACAACGTTGGAGCTTGC
>k141_46_1985291_Suspvirus_32-42
AACCACTTCATTCTTTCTCCCCTTTAAAGGCTTTTTCCAAGTTATTAACAAATTCATCAT
CAATAGGCGTATCAGTCTTACTCGCAAGGTATCTTGCAAGTCTGAAGAAGGCTTTCTCAA
TCATGTATTCACTCAGAAGGGAAAGTAGAAGTTTCCAGAGGAAGCTACCCAAGTTTTTTA
AGAGGATTGCTAGGATAGTCGGCATTATGTCACCTCATCAGCCAAGATGGTGAGATAGCT
AATACCTTACCACCATCTTAACAATTAGTAAATAGTGTTTACTTCGT
>k141_36_1985291_Suspvirus_32-42
CCACCAGTCATACCCAAGACCATTATGAATGGTGGGTGTTCAATCACATTGCACCGGACT
TATGGAACTTTGACAATCCAAAGTGTAAACCTTGGGGGGACTTCTTTCAGGATTCTCTTA
TCCAGTCTCGTGTTCAGTGGATGGATAGACCTACACCAAAAGGTTACAAAGGTGCGCATG
GTTTGGCTGCATGGGGTGCTCGTGTTGGTGTTCGTAAACCAGAGATTGAAGAGTGGGGTG
TTTGGAATGCTGACATTCTGAACCGTGTTGTTGAGGATATTCGAATCAACGCCAAAACTA
AACGTGCTCTTGATAACGAATACCA
>k141_12_1985291_Suspvirus_32-42
TTTCTTAGCACCTTTCAGCGTTGATTCGTGACGTTCTACAGCACGACCAACGGAACGAGT
AGAAGTATTATACTTCATTGCAATGGCAGTTTTGGTCAGTTTGCCTTCCTGAACAAGTGC
ATAGATTTCTGCGTCGATTTGTGCTTTAGTTTTAGTAGTCATCT
>k141_33_1985291_Suspvirus_32-42
ACCAGTTGCCAGAACAGAACCAGATGGGTCGTAGATTACGAAGTTAGAAGAGATATCTTC
TTCAAGTTCCATGTCATCTTGTTTAGCTTGAATCGCAGAAAGCATCTGGTTAGAGAGTGA
AGTCTGCATTAGCTCAATCTCAATAGTACCTGTCTTGTCTGCGTTTCTTGTCAGAGCTAC
C
>k29_0_1675603_Mooglevirus_32-42
CTTTTGCTGCAAGAGCAGTCTTAACAGCAGCAGCGTCAACGCCATCAGCCAGAGTTAAGA
GGTCTTTCAGTTCAGCATCACGGAAGATACCAACAACTTTCAACTGACCGTGGTAAGACA
GTTGCAGGTCTGCGTAGAAGTTAACGATGCAAACAGAGTCAGCCTGAGCCTCTTCACCTG
CTGCAACTTTGGTTCCATCAGCTTTC
>k141_0_1985291_Suspvirus_32-42
TCAATAATCACTGTGATGAGCATTCACGCTCTGTTCGAAGTTGCAGGTTTGATTGATGCA
CCTATTGAGTTTGTAGAGCAGATTGCTGGTAACGTAAGTGGTGAAGCACTGCGTGAAGTG
ATTATGCAGACTGGTGCAGCAGTTCTTCAAGACAAGATTGCAATCCACTTCGGTGATGAG
TTTGTAGAAACTATTCAGGCTCTGTCTGATAAAGAAAAAC
>k141_14_1985291_Suspvirus_32-42
TACTTGAAGTATGCAACAGGCTCATACAGATTCCCAATAACAGGGATGTGATTACCACTC
TTATCAACAACCAAAGCTCCTGAATCATCAGTCGCAAACTTTAGAGTACCGTCTTGATTA
CTTAATTGTCCTTGACGAATCTTTAAAAGTTTCTGCTCAAGGTTACTTAAGTTCTGACCA
TTCCACTCAAGACGGGTAAACACATGCTGGAAG
>k141_26_1985291_Suspvirus_32-42
CTCACATTGAGCAAGCACCTTCATGTTATTGTACACATCTTGAGAGTATTGTCTAGCTTT
CGGAATACGGTATGAATAACCTGCATTGTATGAAGCTAAGACACGCTGTAAAGAGTATTT
CCCATTAGGATTACCATGAACCTTAGTCCAGAACTGAAGCTCTTTGTGTGTCTCCTTTGC
AGCATAATCGAAGTCTCTGAT
>k141_49_1985291_Suspvirus_32-42
GATTTTGAGAGGGAGTAAAAATGGAAAACGTAGATTTTGAAAACTTGCACTTGGTAGGTG
ATACCGAAACTGATGGGTTACTCCTTGAGTTCACAAAAGCACACGTAATGGCATTTGCAG
ATTACAAAGATGACAGTGATGAACCTGCTGTGTGGGTCTTCACCGATGAACCTATTCTTG
GTCACAAGTGTACTAAGTACATCAAAGGTGGTCTTCGTGAAGGTGTAGAGTTTGCTCTTA
AGGCAAAGCGTCTCTGCATTCATAATGGTCTTGGGTATG
>k141_34_1985291_Suspvirus_32-42
CAGAGAAACCCGCAAAACGGGTAACTTTATCTTTATTGGTTGGTTTGGCTCTTGCACGAT
AACCTTTCTCGGCAAGTTTTCTGATAAGAGATGTTGCGTAGGATTTACCAGCAGCGCCTG
GGTCTTGAGGAATAAAGATACCAGTACGTTTGCCGTCGCTTTCAGCAGTCAAGTTAATTT
GTGTCTCGACTCCAGAAGGTCTATCTCTAAATCTTACTACGTTCATGACATAATAGCAAC
CA
>k141_10_1985291_Suspvirus_32-42
CTTGACCCGAAAGCTGTTGTGGTGATTATGAATCACATCTTGAGAGATGTTGATGTTTAC
CTTTACGTGTTTGAAGAGGCAATGTTTAATACTCTGTCAACATGGAGTAATCACAGTGAA
CCACAATACTTTGCAGGTGTAGCAGTTGTCAACGATGCCTGAAGAGGGTAACTCCAGCT
>k141_38_1985291_Suspvirus_32-42
GGGCGTAAGGGTCAAAGACTTCATTCATCCTTCTTCCTCCGTTTTCTGGAAGTGTCAATC
AATGAATCCATGTTTGTTGCTCTGACGTTTTCACGAGTACCATTAATATAGTCATCAAGT
GCTTTATCTACTTCAGAGTCATCTGCACAGTAAACTCGGAAGATGGCATAACCTTCGTTG
TCAAGCACTTCTCCATAGTTCTTCC
>k141_3_1985290_Suspvirus_32-42
CCAGCAACTGAGCATTCTGTGATGTGTGCAAACATTTCATGGAATATGAAAGACCTGGAA
CAGAGTTACCAATATCACTTACAGTCATGAACTGACCATAAGCACGTTTAGCAGTATACA
CAGCAGGGAAGCTATCAGTACCTTTAAAGCTGGTCAGGTGACCTACAGCATTGAAAGCAT
CATCTGTGAAGCCAGACATACCACGCATTGCAAAGTCATGAC
>k141_25_1985291_Suspvirus_32-42
CATCAACGAAGGACATACGGTTGAGTTAGAATACAGAGAGATTGAGATTGGTCTCGATGG
AATCTTAGTTTCTGTTGACAATGATATCGGATATATGTTTAAGTTGACTGACAAAACATT
TGAATACGAAATTTATCGGAGAGTTGTATGAAACATTCTAAAGCGTTTGAAAAAGTATTT
GGCGATTCACTGAAAGCAACTGCTGGTAAATCTGCTGCACACTACGAA
>k141_6_1985291_Suspvirus_32-42
GTTTATAGTTCGATACATTAAGCCCCATGTAAAGCACTTTATTAGTTAATTTTAAAGATA
GTTACATAACCATCACTCCCAATCATCTGGGATACTCCAGCCTTTTCGACATTGTAACCC
ATTTTATCAAGATGGTAAATAGCATCTTCATAACCATATGCCGCGCCTTGATAGCGTCTC
TTCTCACATTTTATCAAGGTTTTACCACGTCCAGCAAGTGCATTAATAATAGCTTTATCA
CCTGATAAACTACCGTCTAACATAGTTGCGCGGTAATGGTTGATTTTGTTGCCGTATA
>k21_0_2732699_Teetrevirus_32-42
TTGTTAAGGAGACAACAGCATGCGTTTACACTTCAACACATCAAACGGTATCTTTTCGGT
TCGCCGTGAAGACCGTTCTACAGCAGTGGCCTCTGAGCGCAACGCCAAGCTGCCGCTGAT
TGGTTCGGTCGTCCCACTGTCGCCACGTGTTCACCTGCTGATAACTCGTGGAGAGTTCAT
TAAGGCGATGAACAAAGAGCGCCCACATCTG
>k21_0_1965380_Felixounavirus_32-42
ACCACGCTTATCAGTCTTTACACCAGTCACTTTAAACTCTTCAGTGTGCATCTTCTTGTG
CTTAATCAAGAAGTATGAACGGTGACCACACTCATAGAAAGATTCTGCTGAGATTGAGCG
GTACATTGCACCTTCAAACTTAGCTTCAAC
>k21_2_1965378_Felixounavirus_32-42
TTGAACCAAATACAATCAACATATCACCCTCACTCATAATCTCGAATAACTAACCCAACA
GGGAACTGTAGAGACCCCTTACGAGTCATCTTCTGGAACTGAACCGTTAAAGGTTTCCCG
ATAAACTCTTCAGGATGTTCAGCAAGATACTGTTTCTTCT
>k21_1_1984787_Elvirus_32-42
CTGTTCTTCATAGGCGGTGGCTTCCAGCTGGTCCGACAGCAATGACAGCGACGAGGTCGT
CGAGGTGCTGGGGGTGACCTTCAAGGCCGACAACATCCTGTCCTACACCATCGACGCCTG
GCTGATCAACGGCGGTCTCCCGACTCATC
>k21_4_1984787_Elvirus_32-42
TCGGGACTTTACCCCTGAGGAAGTCGCGGAGCGCCTCCGATCCGCTAAGGACATTCGTAA
GAATGAAATCCAGAATGTGATTGCGGCGGCTTTCTACACAGGTATGGAAGTGCGATTCGG
GGAGACGGTCCACACCCTCTTGATCGAATCCACCCACCGAATCCATTTGACGGCCTGGAT
ACTCAAGGCCGT
>k79_3_2732701_Teetrevirus_32-42
AAGCTGTACCGATTGTCTTCTTATGTTGTCCAAAGAGACGCATACGGCAATGTGTTACAG
ATTGTCACTCGTGACCAGATAGCCTTTGGTGCTCTCCCGGAAGACGTTCGGTCTGCGGTA
GAGAAAGCTGGTGGTGAGAAGAAGATGGACGAAATGGTCGATGTGTACACCCATGTGTAT
CTCGATGAAGAGTCCGGTGATTATCTCAACGTCCTCTACTTCCTCGTACTTGAGGTAAT
>k21_1_2732714_Teetrevirus_32-42
TCCTCGGTAGCCGTCGAGCCATCCTCAGCAGTCTTCTTAATGAGGAACTTCGAGAACGTA
TAAGTGAACGGGATGTTGAACCCAATGTAAACCACTTGGCCCTCTTGGTTCCCATCAAGT
CGTAACACCGGGTCACTGCTCCAACCGTTG
>k21_1_2732708_Teetrevirus_32-42
CAGCAAGTCAAGTCGATGCAATGCACAAGAGCGAGGCCAAGGGTAAGTCTGGTCTGATGC
GTGTACTAGACCCTCTGTCCATTATGGGTCAGGAAGCTGCAAGTCAATATGCGGCTGGTG
GATTTGACAAGAAAGGTGGAAACCAAGCAGCACC
>k79_1_2732701_Teetrevirus_32-42
ATTGGGTCTGACCGCTGGTTGCCATTACGGACAGATAGTCAGAGCTAAATGGAATCATGC
CAGAGAACGCATCAGGTAGAAGAGTCACACCTTCCTCAATATTGAATGTCCATCCTCGTG
ATTGAATCTGTCGGTTAATCTTATTGAGTACACGTCGAGCATTCGCAACGTCAGCATTCG
CATCACCCTCAAGGGTTGATACTGGCGGCTCACCGATGGAAGCCAGAATGTCGTTGACGG
CTGATAGCTCTTCTGCGGTCTCAATGTTCA
>k21_6_2732699_Teetrevirus_32-42
CGCTGAAAGGTTCCAAAGTAGCCTTTGAGTTAGACCCTAAGCGCCTGAGTGTGCGCCTGT
ATGCGGTCATGCCGATTCACATTGCGGAGTCTGGCGAGGACTACGATGTACAGAACCTGC
TGATGCCGTATCATGTGGAAGCCATGCGCT
>k141_31_1985291_Suspvirus_32-42
CTAAAATTAATCAGGGGCTGAAAAGCCCCACTTTGAGAGAGATTAAAACATGTCTAAATC
ACTTTATGCAGTACCAGCAGCAATTAATGCCGATGCGTATAAATCTGGCCACATCTACCA
GTACCCAAGTGCTACACAGTATCTTATGCTGAACCTTACACCTCGTGGTGATAAGTGGTT
T
>k39_4_2734080_Alexandravirus_32-42
CTGACCCGCAGTACCTGATCAATGTGTATAACCACACAGAGAAGGTAGCGTTGTTCATGC
GTGACTTCGAAGACTTCATGAGTCACTTCATGAATGCCATTCACCTGTTTACTGTGGCAA
CTGTGTATGATGGCCGTCTGCTTGTGTTTGCAGAGAACGGCGATCCGCTTGTTACCTCAG
AAGAAACGCTGGCGATGCTCACCGAGATCGAGCACTTTATCAACCGAAGTAAA
>k21_0_1965379_Felixounavirus_32-42
GTTTTGGTGAAGTACGGATTAAGCAAGGCTCAAGCAAATCTGTGTACTTCTTCACAGACC
AGTTATGTTCAATGTACTGGACACCTTCATGCTCAACATAACTCAAACCACACCGTTCCA
CCATCTCATCCCACTTAGGATGCTTTGTAATCATCTTTTTGTTGTCTTTGAAGCGACAAA
CCTTAACAGGACGACCATCAGAGTCTTTCTTATGGTTCCAGTCATCTGGAATCCAACCAA
T
>k21_3_1965385_Felixounavirus_32-42
TGGAGGTTCAGGTGGGAATCGAACCCACATTCATAGGGCTTATGAAACCCTTGCATTACC
TTATCTGCGACTGAACCATATTGGTAGAAGTGGAGGGATTCGAACCCATCGCCTGTCAGA
TTAAAAGTCTGCCGCATCACCATTCT
>k21_0_1965378_Felixounavirus_32-42
ATTCTTTGATGAGGGATTGGAATACCTCACTGGTGTTTAGCCTATCAAGCTACTGCCAGA
AAAACATTGTCGTTTGCATTTATTTTAAATTTGCAAAATAGACGCTACGCAACGAAAACT
ATTCAGAATATGTACAACAAATTTCCCCAC
>k79_11_2732701_Teetrevirus_32-42
AGCAGAAAGCACCTAACGTGCCATATGCTCTTTACCCTCCACTTTGAATCCAGTTGACTC
CGGCAGGTCAGTTCCTACCGTCTGCTTCTTCCCGATTCCAGCAAATGCATCCCCCGATGG
AATGCCCTTAGCCTTTGGGGTGATGCCGCCGAACGCCTCCAAGTCCCCCTTGCGAGGACT
GTTAGCTACGTCCATCAGGTTACGCATATAGTTACGACCTTCC
>k21_0_2732698_Teetrevirus_32-42
CTCCAATCAGTCGCGCAACGCAGGCGCGTGAAGAAGCGCGTAAACGTGTCCAAGAGAAAC
GGAAGAAGACTCCGAAGTACATCTATGGACGTAAAGAAGACTAACAGTGATAAGGAGGCT
CCATGAGCTACGATAAGAACAAACCTAGCG
>k79_4_2732701_Teetrevirus_32-42
TTTAACCATCTCAATCTTGATTGCGCGGTCGTACACGTTTGGCACGTAGGTTCCCTTGTG
GCGTGAGCCGGGGAAGATACTGACCGCCTTGGTGTTACCGAAGATTGACGGGTTCTCCAT
GATTTCACGTTTGAGGTCAAAGTGCTGCTTGAGGATGTTCATCACGTTCCGCTCACCATT
TGTCAGGTTTGCTTGAAGCTCAGGTCGCTCAATCGCCAAGGCCGCACGCTTGTAGATTTC
CTGTCGGA
>k21_0_2732712_Teetrevirus_32-42
CTCTCACCATCGCACCAGCAGTTAAGCGGATTCAGATAATCAAGAACCACCGTGTAACAA
CCAGCATGACGCTGAATGTCGTACACCGTAGGGATACCCTCACGACCCTGATTCATGCGG
CAGAAGGCAGCATAGGCAGCGCCTGAGTCCTC
>k79_10_2732701_Teetrevirus_32-42
CGCAGACCGCCGTGACCCATCGCATACTTAGCGATAATCTGGTCAGCCTGATAGTTCGCA
CGACGAGCGCGCTTCAGAGCCAAGTCTTTCAGCTTGACAGTACCAACCGCAGAGCGGTGC
TGGAACAGGCCCACAACGTTATCCAGAGCAACCTTA
>k21_1_2732712_Teetrevirus_32-42
GACGAGTTTAATTCTCGTTCAGTGTTGTTCCAGTCTTTTCCCAAAAGTCCTTAGCATATG
GCACGTTAGGTGCTTTCTGCTCTTTACCCTCCACTTTGAATCCAGTTGACTCCGGCAGGT
CAGTTCCTACCGTCTGCTTCTTCCCGATTCCAGCAAATGCATCCCCCGATGGAATGCCCT
TAGCCTTTGGGGTGATGCCGCCGAACGCCTCCAAGTCCCCCTTGCGAGGACTGTTAGCTA
CGTCCATC
>k21_0_2732708_Teetrevirus_32-42
GGATATCAAACACACCGAGAAGGTAATCCACATTGATGGCCTGCTGACTGCGGACGTTCT
GATTTACGACATTGAGGACGCGATGAACCACTACGACGTTCGCGCCGAGTACACCGCACA
GTTGGGTGAATCTCTGGCGATGGCGGCTGACGGTGCTGTACTGGCTGAACTGGCTGGTCT
GGTTAACCTGCCGGACGCCTCCAATGAGAACATCGAGGGTCTCGGTAAGCCTACCGTAC
>k21_1_1980961_Certrevirus_32-42
TCGTGGTCGAGGATCACATAGTCCACAAAGTGGCTACAGCGATCTCGGTCAGCCTGGGAC
GGGTTGTCGTACACTTCCAGCTTTTTGGCAGCGATCAATTCGAGAATCCGATTGACCGGA
GGCCTGGTCATGCGCTTCGGTGTCACCTTC
>k21_1_2732711_Teetrevirus_32-42
CGCCACCGCCACATGGTTAGCACTTTACGTGCCGCACCGGGTCTTTATGGCTCCGTTGAG
TCAACCGATTTGACCGGGTGCTATCGTGAGGCAATCGCAAGCGCACCGACTGAGGAAAAA
ACGGTTCGTGTACGCTGCAAGGACAAGGCGCAGGCACTGAATGTTGCACGCTTAGCTTGC
AATGAGTGGGAGCAAGATTGCGTACTGGTATACAAATCACAGACTCACACGGCTGGTCTG
GTGTACGCTAAAGGTATCGACGGGTATAAGGCTGAACGTCT
>k21_3_2732699_Teetrevirus_32-42
GTGCTTCTCAATGAACGCGATGCGCTCAGGGAAAGGAACCTTATCGACACCTGCACAGTT
CGCACCGTGGATTTTCAGCCAGTAGAAACCTTCCTCACCGATTGGCTTTCCTTTAGCGAG
GGTCAGCAGACCTTTCGTCATGTCGTTGCC
>k21_4_2732699_Teetrevirus_32-42
CTCCTGCTTCGCTAACAGCCACGCTGCACGATGTTCAATATCCACAGACTCTCCAGCTTC
ACGCCAGAATAAATCCGCATCGTACTTCGTGAAGTCCATACCAGCAGGGAAGTAGTGGAG
GTCTGTGAGGAATTTCTCTAAGAGCTTGACAGTTACCACAACGTCTTGAACGTTATACGC
CATCATC
>k21_2_2560733_Felixounavirus_32-42
TGTAAACGTACCGTCTGGTGCTGCTGTCTATGGAGCGCCTATGAGGGAGGTGTGGATTTG
CGAGGAAGGGACTAATATCGTTTCAGTTGACCAGAACTCTGCACAGCTTGTTTTACTGTG
CAACTTTATGGGTGATAAAGACTTCACCAAAGCGGTAACTGAAGGTAAATTCTACTGACT
CTTTACC
>k21_3_2560733_Felixounavirus_32-42
CCTTTGATAACTCCAAACATATCTCTGAACTGTTTTAGCTGAGTTCCACACAATGACTCT
GCTGGAGTGCCATAGACGGCATATAAGAAACCATCTTCATTTTTAAACTCTTCAGTTTTC
ATGTTAATGTATGCCAGAACATCGTATGCAAAACTACAGCTTCCAACTTCATGAAGC
>k21_2_1985338_Slopekvirus_32-73
TTATTGTCGTTGGCGAATCAAAGCATAACGAAAAAGGCGATCACCTGATCATTAACAACG
ATCGGGGTGGATGGTACGGGGCGACACAAATAAAAAGCGGTTATGCAACGCTGGTTGAAA
AAGATGCGGTTAGATTGGCAACTGCTAACG
>k21_1_1985338_Slopekvirus_32-73
ATGATACTATCTCCCGGTTGAGGTGTCAAACCTTTTTCCGTGGAATGTTCATCAACAATT
CCGGTATCTTTTACAATAAACACAAACTTAGCACCCAAGCGTTTCAGGTATTTATATTCG
TGTTCCTGACGACAGTCAGTTACCAGAAGATGATTGGATTCGTCAATAAATATGCTGGTG
ACGAA
>k21_0_1965385_Felixounavirus_32-73
TTTTTTCAAAGATTTTTGTAAGTTATTGATTAACTGATGAATATTTTTTCAGGTTTTACA
TAGCTGATACGCTGACTTTTTAGGAGGTCATCCCAGATTAAAGCGGCAATGTGACCATAA
CCAGATTCACGTAGCGCTTTCATCGTGTTTACTTGTGTTTAAAATACTTTGAGC
>k141_2_1965378_Felixounavirus_32-73
CTATCAGAAACCAGTCAACTCTTGATAAATGGTATTTTGATTCAGACTATCGGAAAGTAA
CAGGTGTTAGACAGAATCTGAGAAATGTTTCACATATTGCTGGAGCAATTAATCTCGGAG
AAAGACCACTGACAAGAAAACTTCCACGAGCTAAATTCATGCTGTTTAAGTATGATGATG
AATATGGAAACCCAGAAGGTCGTTCACCA
>k21_0_292029_Kayvirus_32-73
TCATCTTCCTTATTATTACCCATAAGCTGTTCTATTTTAATTGCTAACGCTTCATTTGAC
ATCTTATCGGAAATGTGTGCTGTTCTCTTTATAGCTGTAAATAAGTAACCCATATCCTCA
GATTCTGCTGAAAATAGGTTCTTAGGTAAG
>k21_2_1980955_Drulisvirus_32-73
CGCTGGGTTTGCGTTAAGCCATTCTTGGTGGTCTCGATATCATCCGGAATCAGCAGGTCC
GCGCGCTTACCCTGCAGGGATGCAGTAATACCTACACAGGCTACACTCGCGGGGACCGCA
CTTCATTCGAAGGTTATGATATCAACTGCGACTTGAAACCGCTGGATAAGTCCGCCAGT
>k21_0_2733604_Drulisvirus_32-73
GTCTACGTTCACCTCTATGAATGGAGAGCCACTAGCAAACTCAATGTACAGGTACTCTCG
TTCAGTCTTACGAATGAGGAGCACCACTGTCTCTGCAGACAGTGGGGAATTCAGACGAAT
GTTTGTGGAGCTGGTCCAAGTGAAGGC
>k21_0_1980955_Drulisvirus_32-73
TGGGTGCATTCGCTGCACGAGTACCATAAACAGCACATACAGTGGATACAGGAGCACCCA
GACAATGGCGGAGATGTCTGCGAAGGAAATGAGCCTGCGGGCGATTGAGTTATACTATGA
GGGGAAACATGATGAACTTGAAACTATT
>k21_7_2732699_Teetrevirus_32-73
AACTCATCGCGCTCCCACAGCTTCGCTAAGAAGTCACGGTAGCCCACAGGCTTACGGGTC
GCCTTACGGTTCTCCTTATAGGTCTCATCAACCAGTACCTTACGCCAGTTCACATCGTCG
GTATACGCCAGAACAACCATAACGTCGCTCCAAGCCTTCTTACGGGTTCGGTACGATTCG
ATTGCAGAATCGAGAATGCTCCGTGCCTTGGCGTGGTCACACTCAA
>k99_10_2732701_Teetrevirus_32-73
TCCAAGACCTCATCGTCCACCACAGGCGCACCCTTCTCGGTGAACTTCTCAGGAACCCAT
CCGGCCTCCTGTAGTTTCTTCTGAATGTGGTCACGGCTACTTGGCTTGAACGTAACGAAC
TCGACCGGAGTGTACGGAGCACCCTCCTCGTAATAAGGCACAGCGCGAAGGTCTTGAACC
TTGCGACTTGGACACGAGGGATTACATGGAGGGTGC
>k21_0_2732699_Teetrevirus_32-73
TTTGGCATGTCTCCTTCGAGATGCCACGGGCAGTCAGGTCAGAGTATCGACCGTTGCTGT
CGCCGAAATTCCATACGTCATAGCTCATAGGCTTACTGCCTCCTGTACGTCTTCTCGTTG
ATAACTTTGCTTCACGCTCTTTGTTTGCGGGTACTCGATGTTCACACACGAAGCACCATT
CATGCCCGTCAGAGTACACAGAGTTACCATCAGAAGACCCACAGTTTTCACATGGAGCAT
GAAACAGAAAGATACTATCGTCTTC
>k21_4_2732699_Teetrevirus_32-73
ATGCGGAGGTGGCTACCGTCCTGTGAGTGAACAAAGTTAGGCGCGATGCCAGACTCCGCA
TGACGGTCGTTTATGCTCACGAGAAGTATGGCATTGAGTCCTTTGCACTGATTCATGATA
GCTTCGGGACTATCCCGGCAGACGCTGGTAAGCTATTCAAAGCTGTGCGTGAGACGATGG
TTATCACCTATGA
>k21_12_2732699_Teetrevirus_32-73
GATTGCTTTCTTGTTTGCAAACTTGTTGGCCTGCTCCAGCATGAACTCTAAGCTGATACG
GCGAGACACTCGCGCCTTGTCCAAGCGGTAGACACCAGCAGCGGCTTTCTTCCACTCCTT
GAGTGCTGCCTCGTTGGTGTCAATATCGTCCGGCTTAGGTGGTAACTCTT
>k21_8_2732711_Teetrevirus_32-73
GCACCACCAGCAGTCAGGTGCGGAACCTCAACCACTTCGAAGCCCATCACGTTACGGATA
GTACCGCGCTCAGGGTCAATCAGTGCCTGATAGTTTGCAGCGTTCGGCATCAGAGCAGCC
AGAATCGCGGAGTAGTTATCAGGAGTGGTG
>k21_1_2732699_Teetrevirus_32-73
CTTGCGTACACCTCGCGCAGCGTATGCGCCAGCCATTAGAAGTCCTCGTCATCATCCGGG
GTTTCTTCGTGCTCGTCTTCCTGCCACTCCTGCTCATCACGGGACTGACGGGATTCACTC
GCAGTGTAACCACCATCTTCGACTTCATCGGCCCACTCATCTTCACTGCCACCACCGAAG
GTAGCCAGTTCGACCAGCATCACGGATTCCAGTTGC
>k21_2_2732699_Teetrevirus_32-73
GTCACGCTCACCGCGTCCCAAATCAGCTTAGCCATATAGCCAGCCGCTTGGTTCGGTTGA
GTGAACATCAAGCCCTTACCGCTGTCAATCGCAGGCTGAATGGTGTCGTCCAGTACCTGT
TGACGAAAGCCGAACTCCTTGGAAC
>k99_11_2732701_Teetrevirus_32-73
GCAGAAGTTCGGCGCGTTTCGCTGCCAGTTCTACATAAAGTTCCTCAATGGCCTTTGTGC
CGAACGGGAAGCCGTTACGCTCCTGCTTCGCTAACAGCCACGAAGTACGATGCGGATTTA
TTCTGGCGTGAAGCTGGCGAGTCTGTGGATATTGAACATCGTGCAGCGTGG
>k21_0_2733605_Drulisvirus_32-73
TTAAGCGGCACCTCAAGAGCCTGGATTATTCTGCGGCTGCTAAGGCTGTACTGGACTGGC
GCTATATTAGCAAGTACCAGAAGAAGTCCCCGGGCACCGGTTGGGTATACAAGGGCGGCA
ACCGCTGGACCTTTGACTGTTCCCAGTACATTAACGGGCAGCGCAATAAAGTGTGCTGGG
GCCTGTGGGAGCGCAGGCAGTGGCAGAGTAAGGCCATTG
>k21_1_1985308_Felixounavirus_32-73
GTAGCGAACTTACCTGAACAACAAGTGTAGAGCGTTTTTATCACCATATCTTAATGAGGA
TGGTGAAGAATTTTATGTAGGCCGTGCCAACATTGGTGCAGTATCTTTGAACTTGCCAAT
GATTTATCAGTATGCTAAAGAGAACGGCTTAGACTTATGGAAGCTACGAATCATTTCAAG
GTATTTGTCAAGCTCTTTCCAGAAGTCTAAGC
>k21_1_2560724_Felixounavirus_32-73
CTTAGAAGCCGATTTTAAGGCGTCTAAATTATCAAGTAGCTTCTTAATCTTTGGTAGACG
CATATAGTAAGTTTGTTTAGTCAATGCACCTTCTTCCGTAGATGATGCCTTGATAGTTTT
TGCAAACTTCTCATCGCCAGCCCCGAACAATACATCTGGTCAATACACTCGCAAGGTGTA
CCAGTTCTCTTATG
>k29_0_2560725_Felixounavirus_32-73
ATTTACTTTGGTCTAAACAAGGAAGATGATATTGTTCGTTGTAGGGAGACGCAGGATGAG
GAGCTTCTTCACGAGATTACAAAAGGTCGTAAGAAAGCCAAAAATGGCATTTATGCGTCA
GTGGCGCATGTAAAACGTTGTGAATTGCTGGAAGCCTAAGTCTGGAAAGATATGGTAATC
AGCAGCGAAGCCTCTTAAGA
>k141_67_1985291_Suspvirus_32-73
TGGACAAGGGAAGAACAAGAAGCCTGTTGTGTTTCCTAAACTGGTCTACATCCATGACCA
GACAAGACATGCTCTCGATATCTGTCAAGCAAGACTGTATAACAAGGCTATTGAGTGTTG
CTCTAAAGCAATGTACCCAGACTTCTTGAGTGTATCAGGTCATGGTGCTGTTGCAGAAGC
TTTTGAACGTTCTGGTAAGGTGATTTCACCGATGGGTTAACAATCTCTATAGCTCATCTA
AAACGT
>k21_2_694060_NA_32-73
CAACTACCAAGATTTTTAACATTGAAAAGCGGAATTGCTATACACCAACCAACTCCGTAA
CTGGTGAAGAGTACAAGGAAGGTTTTGTAGCAATGAAGGATGCTCGTGCAATTTGCAATG
AGTTGAATGCAAAGATTGGTAGTTGGTTTA
>k29_3_2560725_Felixounavirus_32-73
CTCTGCACAGCTTGTTTTACTGTGCAACTTTATGGGTGATAAAGACTTCACCAAAGCGGT
AACTGAAGGTAAAGAGTCAGTAGAATTTACCAAGCAAGAGGATGGGAGATACTATTGCAA
GCATCTGGATTGAGGTACTTATCAAGAT
>k29_2_2560725_Felixounavirus_32-73
GGAGCAAGGTTACTTCTGGCATATCACGACGAAAATAGTTGGGAATGTCCAGAGGGTATG
ACACATGATATGAAAGCAATTGCTGACTGGATGTATGGACAAGCTTCAAAAAACTTAGGT
TTGAGGAAAGAAACACTTGTAACTGGTACAGCAAAGGTTGGTAAGAGCTGGTATGAGGTA
CATTGATTAATGGATTTAATTTTACAAAAACGTTTAAAGGAGCTGCTGCAC
>k21_0_1985308_Felixounavirus_32-73
TAAGACTTGCACCCTTGTACCCAGATTTATTGGTGACTGGCTTACCTTATTCCAAGCACT
TTGAAAGTCATCTGCTTCCCTTAAGTTTACAATCCTGTTGTCAAGTGAGTCTCCGTTGAT
GTGGTCAATGATACCTTTTGGCACCTTGCCATACACGTAAATCCATGCGAGTCTGTGTGC
TTTATGTGCTTTCTTGTCAAAATAGATACTAATCTGTTTATGACCACTTGAATCAGTCTG
GATATTACCTGCCACCTTTCCTGCATAATTACTGTTAAAA
>k39_36_1327935_NA_32-73
ATAAGAGATTCAAATAAATCAACTTTCATGCCGGTTTCAAGAGAAACTTTATTTTCTTCT
TTCCAGTTTTCGACAAGGTGATCAAAATAGCTGTTAACAGATTCGTTAATTTCTTCAACT
TGTTCTTCAACACGAGATTCTACAAGAGCATCAGCGCGAGAAGCAATTTCTTCAATATGT
GACTCTGCAAGAGTTAATGCGCGAGCTTTAACCGCACTTTCAAAAACGGCGCTGAATTTA
GCTTTAGTATCTTCATTCAGTT
>k39_48_1327935_NA_32-73
GGAGAATAACATGAATCAAGAATTATTTGAAGCACTGAATACAGTATACACGTATCAGGT
CGTAGGTCAAGACAATGGCGTGAATACTTCGTGGGTTTTTGACAACGGAACCCAAAAACT
AGGAATGAAAATGGCTGCAATCAAGCCTGGTGCACTGAAAAAATACAAGCCTGCTGAAAG
AGTTGCGCAATTCTTCC
>k21_2_347324_NA_32-73
GCAAAACCCTGCCTCGCCAACAGCGTTACCCGTGCCGGGGTGCTGCCAACCATACGAGGC
GTTCAACTGCCATAGCCGGCTGAATCGGTAGTCGCACTCGATCTCGACCCTGTTCGTCTG
CGAGCTCAGGTCGGCCAACTCGACCGCAGGAGCCACCGAAAGCCATGACGTGACGCGGAG
AGCACCATATGGCGAACAGTCCAAGCTCCCGGTTACGCTGGTCAAACGCTCCTGGGCGTA
GTCCCACCGCGAGCGTCCATCGACCGGCTCGAACACA
>k39_0_1868596_NA_32-73
CTCCCCCTGGTATGGCGTGGGTTGGGGAGCGTGGGCCGGAGTTGATGATGATGCGCGGAG
GAGAGCGCATCTTCAACGCGGTGCAGTCGCTGCAGATGTCGCAGAGGTATCAACGAACTC
TCCCCGAGATACCCGCGATTCCGCTGGCGGCCATGCAAAACCTGGGATCGCTGACCCTCA
ACCTGGGTGGAGACGATGCCGGTTTCACCGTTTTCGGGACACACGACACACTCCGAGATA
TACGCAAGGCCGCCTCGAAGTTCGGGCGGACGCGCCCAAAATGAC
>k21_3_347324_NA_32-73
CCCTGGTCATGGCCTACGCCAACAAGACCGGGAAGTCCGCCGACGACATCAAGGCGCTCC
TCAAGGAGGAGACCTGGATGAATGGCCGAGAGGCCGTCGCTGCCGGTTTCGCCGACCAGC
TCACTGAGCCGCTGCAAGCGGCCGCTCACCTTTCCTCCAAACGCATGCAGGAGTTCGCCC
ACATGCCCGAAGCTCTGAAAACTCTACTGGCCCCGCGCGCCCAGACCCCCGCC
>k141_73_1985291_Suspvirus_32-73
GCCTTAGAATTGTCTTCTGAGCCAATTCTAAGGCTGCATAAGCTGAAACAAAACCACCAA
TCATCTGACGTAGAGATGAGTTAGCTCTTTCCTGAAGCCAAGCTGATTCTCTGACTGACT
TGAGTCTAGCATTTTCTGCAATAACCCAACGCTTGGTAACGTCAATGAGCTTTTTGACTT
CCATCTCATATTCACCGACTTTACCAGTTCCCTTATATTTGTTATAAAGACCTTGCAAGT
TTCCTCTGAAGGAAGCTGCCATTTGGTTACCTTGCC
>k29_0_1985290_Suspvirus_32-73
CGTGAAGAGAACTTATAAGTTTTACTAAGCCCCATTCTGGTTAGTAGAGTCGGTTTAGCA
ACCTTCTTCACGTCAGATTCAACAAATCTGGGGGACTGAAGTTGTCAGGAAAGTTCTCGG
TGAGAAGTTCTGGATTCGTAACCTTGCAGAAAG
>k29_1_1985290_Suspvirus_32-73
TAAAACGAAACTTGGATAAATATCATGTCTAAAGCAAACAAGCTGACAATTGAAGATGTA
AAAGCTGGCGTTGAACTTGGAGTAGATAAGTTTGACAAACCTTTACGATTCGGTGACATA
GTGATGTACACAGAAGATTGTAAAGGGCGAAGTGATATCAAGTTTGGTCGTGTTACTGGT
AAGAAGCGTGGTAACTTTGTTATTTCACGAATGGAAGACAACCTGCACGAAAACCTTGAA
AAACTGTTTGATGAAAC
>k141_6_1985291_Suspvirus_32-73
CTTGGTCTTGCATTCGATGAAGATGAATGGGAAAGACAATCTTGGAAAGAAGCTAAGAGT
GAAAAAGAAGCTATTATGGCAACTCAACAAGTTCTTCAGGAATGGTTGAAAGTTGTTGGT
AAAGAGCGAACTTGGATGGGCTACCTTACTGAAAAAGGT
>k29_4_1965376_Felixounavirus_32-73
CTTCATTATTGTGCCTCTGTAGTATCTGCTTCACCAGCAGGGTCAGTCCAATAATAATGG
TGAGTGTGCTCGTTGAAACTTACACCTGTTGTATCACTGATAAAATCTGAACCGTGAACT
TCTTCAGTTACATAAAGGTTCTTGGAAATA
>k141_38_1985291_Suspvirus_32-73
CTCGTTTGATGTGAACACTACACCAGACGCAACTCCAAGCAATGACTTCGACATGGATTA
TGCACTTGCTTTGAGTAAGAAATCTGAGTTCATTGAGTATGTCAATGGATTCGGCTTTAA
GTTTGATGAGACTATGAATCTCAAAAAGCTTAAAAACCTGCTTAAGACTAAAGCTTAAGC
ACTTCGGGGCGAAAGCCCCTTTTTAATTATTTAAGGATAGATAATGAAGGCGAAGAGTGG
AAAAGACTTTTACTGCTTCCTACAATCCTATGTACAAACAATTGAAGAAGGTGAGAGATA
TAATCTTGAAGATGTTCTCCC
>k21_2_1985308_Felixounavirus_32-73
TGAAAGACCGCTTGAGTCAACTGAAGACCGTAACAAATTCCACGGAGTTGAGTTAGCGGC
ACAACTTCAGACCTCTTTTCATACTCGCTTAGTTTATACGGTAAAGCCCCATCCTTACAA
GTTGCTGAAGGACTTGAACCTTCTTCACCA
>k141_81_1985291_Suspvirus_32-73
CCTTCTTCAGCAAAGAATTGAGGGCTGCTAAGAGCACCTGTTGCCACGCATTTATCGTTG
GCATCCCATAGGCTATAGTGTGAGACCGTTGCAGAAGCTGGTACAGTAATGTTGACTGTA
TCTTCTGAGGCAATTAAGCCGTTGTTCGGTTCAGAGAAATAAATAGCCACTGGCTGAGTA
ACCTTATTTGCTGTAGGGTCTGCCGTTGGGTCTACATTGTGTAAAACAATAGTCGTTGGG
GTTAGCGTGGCGAGGATTTT
>k29_9_1985290_Suspvirus_32-73
GCAGCTTTCCGGTTACTATAAAAGCCTACTTGAGAAGCAGAAAGCTGCTCTCTTGTCAAG
GGGTGTTCTGAAATAATGTCTAGGCCACTCTCACCAAGTGGGCTGAACAAACCGTTTTCG
TCAACATTGTAAACCTCATTTACAAAGAAACCATTGTTAGCAATCGTGATAGGTGAACGT
TCAATCACTTCTATGATAAATTTTGTATAGACCTTCTCACCTAACGTTACAATCTTGCTT
CCACTGATACGAACCATCATACCACTACGGGTGTATTTGAAAGTCCC
>k29_7_1965376_Felixounavirus_32-73
CTTAATGCTTATGTACCGTGGAAGTATAAAGTACAGATTGAAGAGTATGAAGCTGTTGGT
GTTTCAAGAGACTTGGTAGGTATGCCAAAGATTGGTTTGCCACCTGATTATCTGGATGAG
AATGCTGAACCTGAAAAGAAAGCTTTCGTAGAATACTGCAAATCTGTAGTTAATGATATG
ATTGCAAATGACCGAGCAGGTTTAATCTGGCCTAGATACATCGACCCAGAAACTAAAGAG
GATATC
>k29_1_1985309_Felixounavirus_32-73
GACGCACGTAACTGTAACTTCATTGACCTTGATGGTGGTGTCTCAGTGGTTCGTAGAGGT
ATCACATCTGGTGGTGAATGGATTGATATTATCCGTGGTGTTGACTGGTTAGAATCTGAC
TTGAAAACTTCTCTGAGAGACTTGCTAATTAATCAGAAGGGTGGTAAGATTACTTATGAT
GATACTGGTATTACCCGTATTCGTCAGGTCATTGAAACCTCTCTGCAAAGAGCAGTTAAC
AGAAACTTCCTGTCATCTTACACAGTTAATGTTCCTAAAGCCTCTCAAGTTGCTTTGGCA
GACAAGAAAGCTCGTATCCTGAAAGACGTTACCTTCTCAGGTATCTTAGCGGGTGCTATC
TTGGATGTTGACTTGAAAGGTACAGTGGCTTACGAATAATAGAGGTAAATTGGAATGGCT
>k141_89_1985291_Suspvirus_32-73
GATTGGTTTGCCACCTGATTATCTGGATGAGAATGCTGAACCTGAAAAGAAAGCTTTCGT
AGAATACTGCAAATCTGTAGTTAATGATATGATTGCAAATGACCGAGCAGGTTTAATCTG
GCCTAGATTCATCGACCCAGAAACTAAAGAGGATATCTTTGAGTTCTCATTAGTATCTAG
ACAGGGTGCAAAAGCTTACGATACCGGAGCTATCATTGACCGTTATTCTAAGCAGATTAT
GATGGCGTTTATGTCAGATGTTCTTGCAATG
>k21_3_1965382_Felixounavirus_32-73
TATAAGCCTTCTTATAAAGTATACATCTGTAAAAAAGCCCTGTCTAAAAATACTCTTCGG
TAGCGAAAGGAAGAATACTCGTAGCAGGGCGTTATTATTTTATTTTGAGAGAGAGAGTAA
AATAATTTGGAGCATCGAAAGGGAGTCGAACCCTCA
>k141_23_1985291_Suspvirus_32-73
TCACTTTGGAGGTGATAACTGGTTTGGTACAGGGTGCTTTGAAGGTTACAGTAAAGAATA
TCTGAAAGCATTCTACCGAGATTTTAGCAGTGACTACAATGAACTGATTGAAGTAAAGAA
CAAGTGTACAGCCAGTGAGTACAAAGTCAGAGGTTGGGCTAGTATGACTCTGATGCTTGG
TATCTTCCTTCTGATGATTTGTGCAATTTCCTTCATGGGCTTCTACACACAAGATTTAAC
ACTGAACCAGACAGAGAAGAAACTTGGTGAACTCTGGTTCTTGTATATACCTCCAATAGG
CAGCAA
>k29_2_1985290_Suspvirus_32-73
TTACGCTCACCCATACCTTCTCGCACATCTCGCATATGCAGTAAAATACGAACTGCTACA
TCAACATCCTCACGCAAAGCTTTGTAGAACAAGTCTGGGAGAATCTCTACATTGTTACGG
CTTGAACCAGCAGCTTTGTAGAAGTCTACCAAGGCAGACATTGATGATGTATGGTTAACA
GCACCATTTTCAGTTCGCCCTGCATGGAGGTGCGAATGTTTAAA
>k29_5_1985290_Suspvirus_32-73
CTCAATGTTCAGGCCATATTTAAAAAGCACTGCTTTCAAGACCTGTTCATTATCCAGCAA
AGTTTCTGGTGTCTCTCCATATTTCGCTAACAGTGAATCCTTCATAAACACTGTCATAGA
GAGATTATAGTTTGAGAAATGGCTCTTTGG
>k141_24_1985291_Suspvirus_32-73
AGAAAGAGTTAAGCAGATTAGCTTCCCAATGATGTACTTCAAGGAAGTGGAAAGCATTAC
TCCTGATGAGATTCAGGGTGTACGTCAGCCAGGCACTGCAAACGAACTGACTACTGAAGC
TATCGTTCGTGCTCGTAAGCTGATGAAGATTCGTACCAAGTTCGATATTACTCGTGAGTT
CTTGTTCATGCAAGCTCTGAAGGGTAAAGTAATCGACGCTAACGGTGTTCTGTACGCTGA
CCTGTTCAAGCAGTTCGACGTTGAGAAGAAGACTGTTTACTTCGACCTTGACAATCCAAA
CGCTGATATCGACGCTGCTATCGAAGAACTTCGTATGCAC
>k29_2_1965376_Felixounavirus_32-73
TTTCTCTCCAGCCACTTTAAAAGCTCTGCTTGGTGGTGAGAAGTTTGACCCAATCAGCGT
AATGCTCAAAGCAGTAATGATTGACCGTTACATCTGGTAAAAAGTTTTAAAAAGGGTATT
GACAATCTGCTTAATACCCTTTAATATGTT
>k141_85_1985291_Suspvirus_32-73
ACGATTTATAATTTTGCTGCAATAGAGAAACGAAGCAAACTCACTGGAAGAAACCATTAA
ATGCTGTTCACTAGATTGAGCTACAGCCCTGAAATACATTCCAGTTAGAGCATCATAGTG
ACTATTCTTCCCGATAGAAGTTATATAGCCATGACTCCTTGCAGTCTGATACAACTCAAT
AATATCTGTGATTTCTAATTGTGAACTACACATAAATAATCCTCTTGTCTTCTGTAATTT
TGAAAGAACAGGTACAGACCAATTTCAGAGGATGAATAGTAGATTGATTCTACCCTTTTT
GATTCCTTACAGTGATTGGTATTATTACCTTTCTTCGGTTTATT
>k141_42_1985291_Suspvirus_32-73
CATGTCTAAAGCAAACAAGCTGACAATTGAAGATGTAAAAGCTGGCGTTGAACTTGGACA
TGATATTTATCCAAGTTTCGTTTTAGGTAAAGCCACCCATCATCAGTGCGTTCAACACCC
ATGAACAGTGGAGTAGATAAGTTTGACAAACCTTTACGATTCGGTGACATAGTGATGTAC
ACAGAAGATTGTAAAGGGCGAAGTGATATCAAGTTTGGTCGTGTTACTGGTAAGAAGCGT
GGTAACTTTGTTATTTCACGAATGGAAGACAACCTGCACGAAAACCTTGAA
>k141_43_1985291_Suspvirus_32-73
ATAATGTTGACGCATTTTTGACATTATCTGCAACAGAGAATATGGAGTATGATTCACCTA
TGATGGTGACGACTCAAGCAATGCAATCTGGACAGACTGTAACTGATAACGTTCAACGTG
CTCCAAAGACTATTACTATCTCTGGTGTTGTTGTAGTGGGCTACGAAGGTAGCCTATTAC
GCACACGCCAAGTTTCTACAGTGTCGATAAAGTTTTCTACAAGTTGACCTTGAC
>k141_12_1985291_Suspvirus_32-73
CTTATCTTAATACAGATTTCGAAAATTCTGCACCTCTTGTTGTAACCCTTGTAATTAACT
CAGTCTTGAAAGATGAACGTGGTGGTATTATTGAGCGTGTTATCGTTGATGGTGAGTTGG
TTTATGAGGAAGGACAGGAGCCACCAGAATACACTATCCATCTAGATGTAGACTCCAAAG
GGGTAAAATAAATGTGGAATCCAATTGTTAATGTAGATATTACATTGAACACAGCAGGGA
CTACGAGAGAGGGTTTTGGTTTACCATTGTTCCTTGCTTCAAC
>k141_70_1985291_Suspvirus_32-73
CAGAACTTGACTTAGAGAAGGTAGAATAATGAAATCACCCGTAGCTAGAATGTCAGGGTA
TGTTTCAGAATGTCTCGATGAGTTTAAAAAGGAACTGTACACTGGTCTTCCAGCAATTAT
TGTTTCTTATGACTCAAAAACACAATCCGCATTGGAAGACCATCAATAGAATATAATGGC
C
>k141_90_1985291_Suspvirus_32-73
CATCTTTCTTGTAAGTTGGGTAAAAGTGCGCATCAATCTCACCTTCACCATCTACATCAA
CCTTGATACCAAGACGGTCAAGAACCTTTGCAGGAATCTTACGGTCTTTTAAATCCATTG
CTTCAAGGTTGTCTTTTACATCATCTAAATCCATACCACGGAATGTACGATTTTTATTAT
CTGAACCTGTAGAATAAGTACTCACAATTTGCCCTTTATCAAAATCCCACTCTGGAAAAC
CTTTGTTGCAACTAAAGCAAGTCATCGAATAAGAATCATCGTCGTGATGATAGATTGAAC
CAGCATCTGATGAACCACACTTAGGGCAAGCACAATGACCAACAAACTGACCAGCTTC
>k29_11_1985290_Suspvirus_32-73
TGAGCAAGCTGTACGCCAACCTTCTCAACACACTCTGCTTCAGATTTTGTGTAAGCGTAA
CCTTTACGGTCAACCTGCTTTTTATACTTAGCAGCAACTTCAAAGAGAGCTTGCTGTTCA
GCGTTACGCTCATTCTTTTTACCGATGTTTTTAGGTTCTGCTGTATACTCTTCAAACATC
ATCTTGCCATTTTCTTTACCGTAGGTTGTAATAACTTTGTCACAAACAAAATAAAGATGG
CTCTTTCAACGTCTGGTCATGCGTTGCTGTAGGTGACAAAGTTA
>k141_25_1985291_Suspvirus_32-73
ACCACCTGTACCACCAGTGTACGGAACCAGAGTATCAATGATAAACTGTTCCTGAATCGG
CTTCGTCAGAACGTTGCTTTCAAAAGTGTAGAAGTGAGTTGCAAGAATCACACTACCAAA
TGAACCGTTACCGACTGCGATATCTGGGTGAATAACATCATAAGTTTTGTCGTCATCGTG
TTTGTCAGAATGTTGAGCCTTGATTTTCTTCATCGGCTGTTTAACTGCAA
>k99_7_2732701_Teetrevirus_32-73
AGGACTCACCTACATTACCACACGATGCCTTGGGCGCTGGTACGTGCTTCTGACGGGAAC
TTTGACTTCAAGTACCTTGAGTGGGGTGCTCGTACTGTGGGTGATGATACAACCAACCCA
TACCCATCGTTTACCGGACAGACAATCAATGATATTTTCTTCTTCCGTAACCGTTTAGGC
TTCCTTAGTGGGGAGAACATCATCTTGTCTCGCACCTCGAAATACTTCAACTTCTTCCCG
GCCTCCGTGTCAAACTACTCCGACGATGACCCAATCGACGTTGCGGTTAGCCACAACCGG
GTGTCAACCTTGAAGTATGCCG
>k21_7_2732711_Teetrevirus_32-73
CGATAAGTGTCACTCGGACGAACTTACGAGCCAGATACTTATCGGCGTTGACCGAAAGGA
ACTCATCTTGAATCAAGACTATCGTTTTGCGACTAAGACCACAATCTCCACAACGAGAGC
GTTGGGGCCAGCGGACGGTTATACTTTGATTGAAATCCGTCGATTCACCTCGGCTACCGA
TAGGCTGG
>k99_8_2732701_Teetrevirus_32-73
GAGACCAAGCACATCAATCTGGTCGTGGTCGATAGCAAAGGCAAGAAGATTCAGGAAGTC
GTACCGTCACCGTTATCGAAGAACGGCATGTCGCCCTCGTAAGGTTTCAGTGGTTTCTTA
CCACGCTGTACCTGCGGCGGGTTAGCTTCGAACTCTTCCACGGCAGCAGCATAAGCC
>k21_0_2732697_Teetrevirus_32-73
ATCCAATGTGGACACCTTGACGGTTCCCTACGTGCATTGGCGTACTGTTCAGGTGAAGGC
GATATATCTGGTTATACACGGTAGGGTCTGACGACTGGGTAATACCTCCCTGCAACCAAG
AGTTACCAGAACATGACAGTCGCTGGTAAC
>k21_1_2732706_Teetrevirus_32-73
CAAAGAGTTCCTGATAGAAAGCCGCTTTCTTAAGGTCTTTATCCATAGTTGCCAGTTCGG
ATTTCTTACCAGCACGCAGGCGATACTTAAGGATGTTCCCTAAGCAGTACCCACGGAACG
CCTCGACGGTCATTGACCGGGCGATAACCTCAATGGCTTCCACTACATGCTGTTCGACAA
CGTGGAA
>k99_0_2732701_Teetrevirus_32-73
GATAAATTTAAGACTAAGAAAGGAGTAAAGAAAAAATGGCTAAAGTTCAATTCAAACCAC
GAGCAACCACGGAGGCAATCTTTGTGCATTGCTCAGCAACCAAGCCAAGCCAGAACATTG
GCGTTCGTGAGATTCGTCAGTGGCACAAAGAGCAGGGCTGGTTAGACGTAGGATATCACT
TCATCATCAAGCGGGATGGCACTGTGGAAGCAGGCCGCGATGAACTGGCTGTAGGTTCCC
ACGTGAAAG
>k21_0_2732706_Teetrevirus_32-73
CTCGAAGTCCAGACCGCACACGATAGCGTCACGGAGGCGTAAGGGGTACTTCTCGGCATC
ACTCAGGTTCGGGTTAAGCATGAACTGCAAAGTGAAGCCAGCCTTACCGTATTCCAACTC
ACGCTCACGCAGGTCTTCCATATCGAAGCG
>k29_20_1965376_Felixounavirus_32-73
GATTTTTAACATTGAAAAGCGGAATTGCTATACACCAACCAACTCCGTAACTGGTGAAGA
GTACAAGGAAGGTTTTGTAGCAATGAAGGATGCTCGTGCAATTTGCAATGAGTTGAATGC
AAAGATTGGTAAGAAGTGCAAAGACTGGAAGCCAGTAAAAACAGTTAAAACTGTGAAGTA
CTATAACAGCCATGTTGTTAACCA
>k21_1_1965379_Felixounavirus_32-73
CCATAAGAAAGACTCTGATGGTCGTCCTGTTAAGGTTTGTCGCTTCAAAGACAACAAAAA
GATGATTACAAAGCATCCTAAGTGGGATGAGATGGTGGAACGGTGTGGTTTGAGTTATGT
TGAGCATGAAGGTGTCCAGTACATTGAACA
>k141_33_1985291_Suspvirus_32-73
AGTCAATATTAATACGTTCGCCCTTAAGGGCCCCTGTACGGTCTCTTGCAATCTTACCGT
CAACAATAAGGATATGTGCAGCCCTTAAAGAGTCACGATTAAAACCTTTTACAAACTTAC
TAGGCATCACCACAATAAGCATCTCCTGAATTAAATCTGGAGTGTAGCAGTTGTCGTGAA
GTTGTTGAATAACGTCTGCAAGTGTCATATAACCTCCTATATAAGATATAGTATAAGGTA
CTCTTCCATGAGCACCTTGTCAAGAT
>k21_8_2560733_Felixounavirus_32-73
TCTTTTTGTTGTCTTTGAAGCGACAAACAGATGATTACAAAGCATCCTAAGTGGGATGAG
ATGGTGGAACGGTGTGGTTTGAGTTATGTTGAGCATGAAGGTGTCCAGTACATTGAACAT
AACTGGTCTGTGAAGAAGTACACAGATTTGCT
>k21_0_2733625_Helsettvirus_32-73
CGGGCACCTTGAGTTGCGGAGTTAGACGGAATCTCAACGTCATCCGCTATGATGATATCA
GCACGGCTACCGGTCAGCGTGACTCTGTGATTAGTTTCGATGTTGGCCCTGCCAAGCCTG
ACCACTCTCCGTCTGTGAAGTCGGTGGGTATCACTGGTCAGTTGACTGGTAGC
>k21_1_2732711_Teetrevirus_32-73
AATCACAGGGAACTGTGCGGACTTACCAGAAGCAATAGAGCGCAGCATGTGACGAGGCAT
GGTCACGGAGGTGCGAGCGAAAGCCGTCAGGACTTCACCGCCGAACACTTTCAGGAACAG
CGCCAATTTGTCCGCTGCGGACTGACCCTTACCCTGATTAGTACCAAT
>k21_1_2732714_Teetrevirus_32-73
GGTAAGCCTGTGGAGAAGGGAGTGCTGGTCATGGATGGTGACTGGTTGGTATATCAGTCA
ATGGCTGCTGCCGAAGTTGAGACGGATTGGGGAGACGACATTTGGACTCTTGAGTGTGAC
CACGCCAAGGCACGGAGCATTCTCGATTCT
>k21_5_2732699_Teetrevirus_32-73
CTCAATGCGACCCTTAACGTCTTCCTTCCTGTACTCGGAGGTCTTGCGGGTCTTATCGCT
GTGCCACTGTGTCAGCACGTAGCGGTCACTTAGTTCCTGCCACTGTAAGGACACCACTTC
GAGACCACAAGTCCCAAGTCCCAGCTTGAACTCGGTAGACGTCCAGCCTTTGTGTGGAAC
GTTAGCCACGAACTTGATGGCCTTAATGCTTGACCGCTCGCGTAACTTCTGGTGCAACTC
TCGGTTGTCTGCTTGCAG
>k21_1_2732713_Teetrevirus_32-73
TCCAGCATCAGTAATCATCTCACCAAACGCTGCACGGAAAGCACCCTCCTTGGAGTCTGC
CCGTAGGTAGTCCAATTTCAGTTTGTCTTTCTGTTCTGGCGTTAAGTCCATCGCTTCGAT
TTCCGCTAACTTCTGGTTCGCGTAGTTGAC
>k21_0_2732713_Teetrevirus_32-73
CCACGACTTAGGGTCATCCGAAACAGTCAGGATGTTCTTCGGTAGGACGCCGTAGGTATC
ACCCTCAACATCGCTACTGGAGAACGTGGTCGTCGAATCGGAGAGGAACTTTGCGACCTG
TTCGGTTGCCATGTCAGGGTTCCCTGTCCGGTACTTCACGGAATCATAAATCTTCCGGGC
ATACCCTTGGACACTCGAAGGCATGTACTTGATTTGAGGATTCGTTGAATCGTTCATCAT
AGCGGCCCACGCTCGGTCATCCTCAA
>k99_3_2732701_Teetrevirus_32-73
CATCAGGTTACGCATATAGTTACGACCTTCCTCAGAGATTGAAGCCCAATCGCCTTTGTC
ATAAGCCTGTATCTGTGGAGCACCGTTGCGCCCCTCGCCCTGATTATACGCCAAGGCAGC
TTTGAGTTCATCCCCATCGTACTTCCGAATGAGGTCACTCAGGTGACGAGCGGCTGCATC
CACAGCCAACTCAGGGTTGTAACGGTCATCGTCAT
>k21_4_2732711_Teetrevirus_32-73
ATCAACGTAGCGACAAACGAAAAGGGTGAGTCTTACTATGACCTTCGGAATGCCGAGGGT
CGCCCTGAGTTCGTCGTGTTGGTTCACCCTGAGACCGGGTACGCGAAGCTGAAATTACCT
TCACGGTTACACCCGGTCACGTACCCGGTC
>k21_2_2732711_Teetrevirus_32-73
CAGACACTTTACCCTTAGTGAAGTGTCTGTGGTCTTCCCTGATGGAAAGATTATAGAGGT
AGACCCGCCAATCAACGGTTGGAGCAGTGACCCGGTGTTACGACTTGATGGGAACCAAGA
GGGCCAAGTGGTTTACATTGGGTTCAACAT
>k21_2_2732712_Teetrevirus_32-73
TGAAACTATACCTACGAATCCCTCAGAGCCGCTTGTCGGTCATCAACAATAATTTAATCC
CCACAAGAGAGTATAGAGCAAAAGGCCACTTCCAGTTGACCGAGGTGGTCAGTAAGACCT
GCGTACCCAAGGGCAGCAGTAAGTACCAGA
>k21_5_1051675_NA_32-73
GGGGAAATCTCCGGTCTCATCTATGTCTCGGACTCAATGGATAACGGCGTGAAGTCGGCC
CGTCAGAACCTGGAGTTCCGTTACAACAATAGTGATTGGCTCCAGCACTGGTTGCCCCAG
GCAAAGTTCACGGACAACTACATCGAGTTCACCAACAGGAATGGTCACCGGCT
>k21_8_1051675_NA_32-73
CAACGCCAGCCCAGTGCAGCATCTCAGGCACAACTACCAGACGGAACTGGTCGATAGTAC
CGATTTCGCCGTTCAGGATAGTACCTGCATCAGCGTACTGGTGAACCGGGATGAAGGCCG
CATTGTCGAACGGGTCTTTCATACGACGCAGCAGAGGAATCAGCTCGGAGCCAATGTACA
GAACACGGCCCGCACTATCAGTGCCGG
>k21_1_1980955_Drulisvirus_32-73
CGGACTCGGAACAGAACCAGCGTTCAGCATAATATCCAGAGCACTGCCCGGGAAGTCTAC
GGCCTTGTACATATCCTCCTGAATCCAGTTCTTGCTCTTACCGTCGTCGAAGGTGCCTTC
GATGTGCAGGCTAACCCAACCAAAGAGACCTGGGATAGC
>k21_0_2732711_Teetrevirus_32-73
GCAGGTGCAATTGGTGAGCAGGTTCCGGGTTTAGGTTTTGTTGGCTCTGTGGGTGCAACA
GCTATTAACGCCGCTTCCCTGCTGTCTTCTCCAAACAAGGCTACCGCTCTGGAGTTCCGT
ACAGGACTCTTCAACACCTCTCGTGAGTTGATTCCTAATGACCCGCTATCGCAGCAACTC
ATTATGAAAA
>k21_2_1965385_Felixounavirus_32-73
TCTGCTGTAGAGGCTAATAAACAGAAGAGTCGTGGTGGTTCAGCTAACAACTTCTACACT
GCCATAGACCCGCAGATTGAAGATTTACTACGTTTGAAGCATCCTACAACGGTTCCTTCT
AAGCGTATTAATGAGATGGATTATTCATTT
>k141_32_1985291_Suspvirus_32-73
AAACTCGTGATAACGCTCGTTTACTGGCAAAAGATTTAGACGGAAAAGTGATTGACAATG
GGAAAGATTCTGCTGTAAGATGGGGCGTAAAGTGTAACAAGCAATTAACCTTAAAACGTA
GCTCTTACAATCTTTTCAAAGGTGTAAAGGCTATCGGTAAAACCAATGTTTACACTAAAC
AAGGTTATAAAATGCACTTAGCATTAACTGCAAATTTAATCTAAAAAGTGCTTTACATGG
GGTTATAAAGTTTGCTAGTATAGCCCCAGATAAAGAG
>k141_93_1985291_Suspvirus_32-73
CAGACACCTGCTTAGTGGTGAGTTTCTTGTTGGCGGGATTTAAGAGGCCACCATAAAGTT
TCTTGATAGCCTCTTCAACGACACTCCAAGTCATGTCGTCGGTTATTTCTTCGTACAGGT
CGAACTCTCGTTCAAGAACAAAGTCACAAATCGGAAAGACAACCTGTAAACGACTCATTA
CCGAAGCTATTCAGGTC
>k141_34_1985291_Suspvirus_32-73
GTCTTGAAGAACTGCTGCACCAGTCTGCATAATCACTTCACGCAGTGCTTCACCACTTAC
GTTACCAGCAATCTGCTCTACAAACTCAATAGGTGCATCAATCAAACCTGCAACTTCGAA
CAGAGCGTGAATGCTCATCACAGTGATTATTGAAGGAACCAGAGCAGTTAGTTTAAGACA
AGATTGCAATCCACTTCGGTGATGAGTTTGTAGAAACTATTCAGGCTCTGTCTGATAAAG
AAAAACTTGAATCTACGCAGATTCACTAATAAAATTG
>k141_28_1985291_Suspvirus_32-73
CTGAGATATCAGCTAATGCAATGGCTTTACCACCTTGTCATGTACTTTTCCAGATTTACA
TCTCGAACACTGGTGAAGTGGATTTAAAATGGTATCAACGTTCTGTAGACAGCTTCTTAG
GTTTACCATTTAACATTGCGTCTTATGGTTTTATCTTAGAAGTACTTTGTAAGATGACTG
GCTATACACCTCGTTACCTGATTGGTACTTTTGGTGATACTCAGATTTACCAGAATCATA
TGAATCAGGTATTCCAGCTTTTAGGGAATGAAGAGTTTCCTGCACCGAAGTTTGAGATTG
TTCAAGATTTG
>k59_1_1675603_Mooglevirus_32-73
CTGGCCTGTAATAACAATAAGACATTCTGGAGAATTTTACAATGGCCAGTTGGTACGAAA
TCAATGCCTTTTGCTGCAAGAGCAGTCTTAACAGCAGCAGCGTCAACGCCATCAGCCAGA
GTTAAGAGGTCTTTCAGTTCAGCATCACGGAAGATACCAACAACTTTCAACTGACCGTGG
TAAGACAGTTGCAGGTCTGCGTAGAAGTTAACGATGCAAACAGAGTCAGCCTGAGCCTCT
TCACCTGCTGCAACTTTGGTTCCATCAGCTTTCAGAACTTCAACTGTCTTACCACGGTCA
GTTGAAAGTTGTTGGTATCTTCCGTGATGCTGA
>k29_5_1965376_Felixounavirus_32-73
AAGATACACTCCAGACCAAGTAAGACTTATCTTTAAACTTATGACTGATAAGAACTATGT
AGCTCCACAACCCGGCTCTCAGGAAGTATTTCTTAACACAAATGCTGACTTAGTTCTGTA
TGGTGGTGCGGCTGGTGCTGGTAAGACTGCTGCTTTGCTGATGGATTCACTCAGATTTAT
CGAAGACCCTAACTACAACGCTGTATACTTCCGTCGAAACACGACACAGTTGCAAGGTGG
TTTATGGCCTGCTGCGAAGAAGCTTTTTGGTAAGTTCGGTGGTGTTCCACATGAACAGAA
GATGACTATTGTATTCCCTTCTGGGGCTACTATCAAGTTTACCTACTTAGAACTTGAAAA
ACACGCTGAAG
>k141_82_1985291_Suspvirus_32-73
GCTTCCCAATGATGTACTTCAAGGAAGCTAATCTGCTTAACTCTTTCTGGAGCACTCGTC
TCAGCTTTACGGCTGGTACGGTCTACTGCATCCAGTAAGCTAATATCAGACTCAGTTAAA
TCCATCAGGAAAGTAGTCTGAGTAATTGGGGCAGAACGGAAAAGACCCAAACCGGAAATA
TAACCGTAAGTATTTGGGATAGACTGGACTGCACCAGTCAGGTCAGCAAGGAAAAATCTG
CTTTTTTCAGAATTAGTTAATGCCATTGTAAAATTCTGAAAAAAGCAGATTTTTCCTTGC
TGACCTGACTGGTG
>k141_77_1985291_Suspvirus_32-73
AGAGTTAGGTCTTCGTCTTGAAAATAAAAAGACCTAACTCTGACTCTTGTAAGGCTATAG
CGGCTAAGGTTAATCCCCAACCTTTACCCATCTCTTTCTCACCGTAGTGATAAGCTTTAA
GCATGTTTGTTTTCTGACTGATGGATAACTCTGGACAGTCTGAAGCGACTGCCAAATGTG
CTGTTAAGAATAAGCACAAACCTAAAATGAACTTCTTC
>k21_0_1965382_Felixounavirus_32-73
ATGGTTCTTAGAAGATACCAAAGAAATTATGGCAGTTCTCAAAACGAGGAAATGATTATG
CAACTTCGCCCAACCAATCGTGGATTTAGTTATGCAGAGTTTAAAGATTCGAATGGGGAA
ACCTGTACACTACAGGAAAGTTCTTCATATGAGCCACGTATTTGGCTTGGTGCAAAAGAA
GTTTCGGTCAAGTATTTAAAAAATGGCTGGAG
>k141_55_1985291_Suspvirus_32-73
GACTTCTTGGAACCGAAGTATCGTGGTAAGCTGGAAAACAACACTCCAGTAAACGTTGCA
CGTTTGAGATTTGGTAACTGGAAAGCTCGTGCAGAAGGTTCTAACTATTGGCAAAGGCAA
TGGTGTGAGATTGTTGATTCAGTTCCACCTGACGTATTTGACGTTAGAGCATGGGACTTA
GCAGCTACTTTAC
>k141_72_1985291_Suspvirus_32-73
CCCCAAGTACGGTAGCGAAGATGACCAAGTTTATTCTCACCGTACTTGGGGAGAAAACGA
TGGAGAGCGTTGGACAATCTGGACAAATGACTTTGAACGGTGGCTGAAGTCGAGTTATGC
AAGCGAGCAAGATTGGTTAGATGATGCAGGTGGACGTATCTACGGTGTCCAGTGGAGAGC
CTCAGAGGGACATGGTGGCGTTACAGTTGACCAGCTAGACAATCTGATTACCAAGATGAA
AAAGTCTCCTACAGACCGTTACATGTTGGTTAACGCTTGGAATGCT
>k29_0_1965383_Felixounavirus_32-73
TTTTAAGATTGCTGTAAACGGTCTTCTGCAAAATTGGAGGCGGGTGCAGGAGTCGAACCT
GCCGATACCATGCTAATGAGACATGTGAGACGCCCTTTCTCTATACCCGCGAACTTTTAT
GACCAGACCAAACTGTTTTTTATGTTTTCAATGCGCG
>k141_92_1985291_Suspvirus_32-73
CAACTATCTATCTCATGCTTGCCGTTTGCTCTAGTGCAAATAATTGTCATTATGGCATTA
TGGACTCTTTCGAAGGCACTAAACAAAATTCAGTAGAGGCTTGCAATATTGCTAGACAAG
ACTATGCGAAATCGTCTAGAATGGGCTACTATGTCTTACAAGGTGAAGACGAAAACGCAG
AATACTACGAAAATGTTAACGAAGACGAATTTTTAGAGATTTACAAATAAAGTGCTTTAC
ATGGGGCTTAAAAGCTTGATACCATAAGCCCCAGATAAAGAGCTT
>k141_27_1985291_Suspvirus_32-73
GTGATATTGATGGTAATGTATTATTATCTGAAAAGAAATGCCTTGCCGACCAATCTCTCA
CAGGCCGCTATGTAATTCCTTCCTTAGCTGGTGAAATCTTCGTTGAAAAAATCTTCGGAA
CTGACTTACAACCATCAAGAAATAACTTTGGGAGGGATAAGGCATTTGAACTTAACTACT
ACACTTCTGAAGATATGCGTTTGATGGAGAACTTATAATGGCTGTA
>k141_57_1985291_Suspvirus_32-73
GCTGCACAGGCTTATGCAGACTTACGAGCTAATTCTCGTGAAATCTTCCAGCATGTGTTT
ACCCGTCTTGAGTGGAATGGTCAGAACTTAAGTAACCTTGAGCAGAAACTTTTAAAGATT
CGTCAAGGACAATTAAGTAATCAAGACGGTACTCTAAAGTTTGCGACTGATGATTCAGGA
GCTTTGGTTGTTGATAAGAGTGGTAATCACATCCCTGTTATTGGGAATCTGTATGAGCCT
GTTGCATACTTCAAGTATAGCCAACTGGAAAACAAGATTCGTGCAACTTCAGCGATGTAA
TTACCACTCTTATCAACAACCAAAGCTCCTGAATCATCAGTCGCAAACT
>k141_76_1985291_Suspvirus_32-73
TGATAAACACATTGTGACTGACTACATGCTTTTTATGCGTGGCTTTGGTTCAAACAGAAT
CAGTGCAGAAAGTTTGAAAGTTCGTATGATTCAGTCTTGCATTCTTCCGTACTATGATGT
AGTATGTTTTATAGAAGATACAGTAAGAAACGTTGAGAAGGTTAAACGAATCCTTCCAAA
CATTAACACAATGCTTATCAAACACTAAGAGAGAGAGAGAAATCATGCAAAACATTATTA
CAGTAGCTATCGACGCATCAGCAAACAAATCACAGGTTGTTCGTGATATCATTAAAAGCA
ACTTTGATGGCAAAATCTTTCGCGCTGTCAACGTAAAAGCCGATGGTGATATCCGTGAAT
ATCGTGCTCTGCTGAACGTTTCAAAACACGTTAAAGGTGTCGGTTCTACTACAGCACATA
AAGAAAACCTGATGACCATTTATGATATGGGTATGGCTTCAGAGTTGGGTGCTAAAGGAA
TTGTACAGTCCGGTGCTCCGTACCGTTCTTTCAATCTGGAAACTGCTCTTATGCTTTCCT
TTACAAGTGGTTCACAAACTACCACGTATCTCTTTACTGATGCTGCAACGGTATCTGCCA
TTAAGGATAGCACTATCAAGGCTGGCGTAGCTGCTGCTG
>k141_84_1985291_Suspvirus_32-73
TAGCGTGGCGAGGATTTTATTCTTACCATCAATAGTTAATGTTCCCATTAATTGAACCTT
ACTTTCTGTTTAAGGACTGTTGAATGGTTACCAGATTCATCCACCACATTTACAATCATA
TCATATACTTTACCCTTGACAAGTACTTTGTAATCATTTTGTGAAAAAATGTACTCAAGT
CTGTTAGACTCTTTGTTTACTGTCATTGGAGATTGAAATGCTGTGTCAATGGTAATGAAC
GCAGCTTCAGCGCTATTAACGTTTATACGTTTATTCTCACAGTTATATAACTTTACACCT
AAAAGGCATGAACTGTCAAATGGAATTTTAACAATTTCGCTACAATTGTTTGAAATAAAC
GAATTTCCGTTCATTGGAGCATCAAGTAACCTGCAAATAGTGAAAACGT
>k29_23_1965376_Felixounavirus_32-73
ACTTTTATTTCTGGAAGAACCTGACTGAAATAAAAGTAATTCTTGATGAAGTAGTTGAAA
GTGAAGAGAAATGGTCTTATTATATTTTCTCTGAAGGTCGTGCCGTGGTTGGTTTGAATA
CAAAACTTCTGCATGAGTGGGTTTACTATAACGCTGCA
>k21_2_1965380_Felixounavirus_32-73
ATCAGTTCGAAAGCTTTCTTGTACTCGCCATCTACAACCGCCATAACGATTTCTTTATAG
TTCGGATGAGTAGATTCAACGATTTCAGAATCTGCACCGAAAGTCATGATAACAGAATCA
CCAGTAATCATATACTCAATCTGGTTACCA
>k141_26_1985291_Suspvirus_32-73
GTGATGAGGTTCTTGGTGGTATATTTAGCTGTTCTCCAGAGGCGGCTGCTAAGGTATCTG
CACGTTTAACTGGACAGTCAGTTTATGTGTTCCGTAAAGCAAACTGGAAGAAAATCCCTG
AAGACTGGTTAGAGGTGAATCAGCAAGTCTTCAAAGATTCTATCACTGACATTCACTGGA
TTGAGTTTAACCGCTTTGTAACTCGTGAATGGTGTAGTTCAAACTGTGATATCACTGATA
AAGGTGTTATTGCAAGAACGTTCCAGTTTGGTGATAAGAAGTACTCAAGAGGTTATGTCT
ACAGTACTGATTACAGCAAACGTATCTTCTTGGAAGGGAATGAAGATGCTGTATAAGCCA
GCTTACCAAACATTGCTTCTA
>k29_11_1965376_Felixounavirus_32-73
ATGGAATGTGCTACAGCAATCTACATGACCTCTCTGGCAATTAAAGATAAGTCTCGTCGT
AAGAATTACTGTCACGTATCTGTCCCATCAGGTGCAAACATTAAGTCTATCAAGGATAAC
TATCAGTACATCACATCATTTGATGAGATT
>k141_68_1985291_Suspvirus_32-73
TGGAAGTATTTATCTACGTTTAGAGGGAAGTCATCTACAGTTGCACCTTGGAATAACAAA
GCAGCCATTGAGTCAATATCGAGTTCATCAATACGGTCAAAGCAAGCTTCAACTAATTCT
TTGAAAGGTACTGCTGTTACACTTTCTTCGCCTTCTTTCTGCTCTTTCCC
>k21_3_1965380_Felixounavirus_32-73
ATAGCCAGTAACAATGTGTACAGGGTCACCGGAATCTGGACGGATTACCAGTTTACCATC
ACGGTTCATGATTTCTTCACGGAGTTCTGGAAGAATCTCTGTTACTGTACGCCAGAAGTT
GTAAGTATCCGACACAACACTTGCAATACC
>k99_4_1985304_Mooglevirus_32-73
GGAACAGTTTGCTAAACTGTTCCCTTACCTTTTAGGGTTAATCTTCCAATTATTTGTTCA
AGGCATCCTTCATTTCTGGAGTTGCGATTGAATCAATCACGCCAGTTTTACAAGCATCAT
CAAACCAGTCTGGTAAGACACCTGCAAGGAAACCATTAATATTCGTTTTCAAGTAATCAG
CAATTAACGCTGCTTCATCTGCAATCATCTGAGTGACCTCATTAGCATATGCAGTAATCT
TAGCAATGCCCTGATTAATCGCTGTAACGGCTT
>k141_35_1985291_Suspvirus_32-73
GCTTCACCGATTGCTTATAAGGACGTTACAAGTGTTCTGCATGACTTACAACGCTTGACA
AGAGCTAAGAGTAAGGTACACTCTGCAATCTACAATGCCAGAGAACGTATTAAGCAGAAA
CTGAATGTGTACTTCACAGCACGTAAAGCAGAA
>k141_31_1985291_Suspvirus_32-73
AGCAAGTCTGATAGATTATTCAACCAGCCTTTACTAGCCACTGAATCTCTAGCTCACTCA
GCAGCGACTTATGTAAATAACCGCTTGTTAGGTGAAGTTCAAGCAGCAGTCAATTTCGAC
AAACCTAAAGGTGAGGCAAGAAGTCTTTTAAAAGTTAAAGACGACATTGCTATTATTCCT
ATTATGGGTGGCCTAACACATCGTATGACTTTTATGGATGCAATGTGTACTGGTGGTCTA
AGTTCTTATGAAGGTTTACGCAGAGGCTTTGACGAAGCTTTAGCAGATGAATCTATTAAG
ACAATTGTACTGCACGTTGATTCTGGTGGTGGTGAAGCTTCAGGTTGTTTTGAATTAGCA
CGTCACATCGTAGCCTCCAGAGGCAAAAAGAA
>k141_71_1985291_Suspvirus_32-73
TGCCAAGGTTGGCTCATTGTCAATACGTTTTACCACATCTTCTACAATCGTCGCAGTAAT
CTTTTTAACTGCGTCTGTAATGGCTTTCTTAGTAGTCTCATTCATCTGCAATGCTTCACG
AGATGCAGCGATAGCCACTGAACCAATCGGCATGTAGATGTTAACAAGGTCTACAGCGTT
ACGGAAGAATGTAGGAAGAACACTGGTAAACTCTGCACCAAGTAAATCTCCTAAGTCAAC
CGGATAAGCAATATTACCCATGACAACGTTGAAGTTTGTCTGGTTATTATTTGAACGCCA
GTTCTCTTTATACTTCATTGCATCGTAAACACCATCTTCCCGAACAATGGTGGTCATCTC
ACTGAGAATGTCACGATACTCTACGTCGTATTCAGAAGTTCCATGAAGAGGCGAGTAACG
TATTCTCTTACTTCAAACTGAAGCCAGAATGCAACGTAGAGTATCGTGACATTCTCAGTG
AGATGACCACCATTGTTCGGGAAGATGGTGTTTACGATGCAATGAAGTATAAAGAGAACT
GGC
>k141_52_1985291_Suspvirus_32-73
CTAAGAGCTTGGCATTTGCTTTTGCACCATTTATCTCTGATGATATCTACGCAACCGCAA
TTATGAAGCAATCTGAAATTGAGAACCTTCATGCCTTGACTTATTCAGAGATTGTTCGTC
AGTGTATTAAGAATCCTGAAACAATCCTTGATGAGATTAACCAGAATGCTGCTGTACAAG
ACCGT
>k141_15_1985291_Suspvirus_32-73
GCCACCTGCTGATGAATCTAAACCTGTGTCTGAAGCTTTATCTCCAAATACTCAGAGTCG
TTCTGGTGATGGTTATAAGACTGCCGGAGAGGGAACTGCGAAGACCCCTTCAGCAGGTGG
CAATCCAATATTCTCTCTAAGCTTGTCTGACAATTGCTTGTCAACTTCCATAGCACCAAC
TGCAACGGTCTTCTGAATATAAGCACCAATAGCTTCTAGGTCTGGAGTTTCAATATCATC
ATAGACAATTTCTACGTGTTCTTCATCATCCCACATATTAAGAGCATAAG
>k29_18_1965376_Felixounavirus_32-73
GGTAGCTGGAACGAAGCCTATTTCCAAGAACTGGAAGGTTTTTGTGGAGATGGGAAAACC
AAGGATGACCAAGTGGATGCCACAAGCGATGCTTTCAACAGTCTCAACGAAGTAAAACTA
TTCAAGCCACCTTCTATGGGTACTCACACTGATTTAGTGAGAAGCAACCCTT
>k141_78_1985291_Suspvirus_32-73
GAGTATTTAATTTGCATATTAGAATCCCATAACATTATTCTTCCTCTGGGTAACTTGAGT
TAAGAAGGATATCTTCTTGGTTCTTGTCCATGATATCAACCGTCTTAGTAGCAATCTGCT
TACCATCCAGATTGAATGAAACATTCAGAGTCTGTCTAGTCTGCATAGGGAAACCAGAAG
GTGTCATCATCATTGGGGTTTGGTTAAACTTAGTGGCAAAGTTGTTTAAAGACTCTGACA
AGTTGTTCATGATAATATCCCTTTTGAAGATGCCGTATCAAGCATTACCAACCCAAAACG
TCCAATGTTCTTTGACCAGAATGGACAGCTACAGTTTGCACAATACTCTGTAGACGCTCA
AGGTAATCGTAGCTTTGTTGATAACGGAATGTCCAATTGGGATATTATCATGAACAACTT
GTCAGAGTCT
>k141_66_1985291_Suspvirus_32-73
GATTTGCCATCCCACTCTTTGACAACCTGACGCTGACCATTCACGATTGCTGCAACTTCA
TAACGGGAAGCTCGCATTTTCATATCTTGATAGTCAGTTGGTACAGATACAACGTCTCGT
GGATGTACACGAACTTTCAGGATAGTATCACCAGAGAAGCTACGTACATAATCCCAAGCA
CCA
>k141_29_1985291_Suspvirus_32-73
TTCTATTTGCGGAGGCGCTTAATGGAATTATTCAGCAGCAACTTCTTCGGGAGCCTTAAC
ACCAAACTTTGCATCAACTGCATCTAACAGTTCATCCATATCGGTTTCTTTAATGTCCTT
ACCAGTTGCATTAGCCAGACGGTGAGCAACACTGATAATAGTGTTCTGTAACAGTTCGGC
TCTTTTGTTTGCTTCATAAAGTTCTTTGTAAACATTAGTCTCGTTCATTGTATTTCTCCA
AAATAATAAGTGAATGGCTCTCCTGAAAAAAGACGGCGCAGAGACCGTCAA
>k141_63_1985291_Suspvirus_32-73
AGCACCGTTCAAGGCTATTTATCATGTGTGATTTAGGAGATTACCAGCAGCCTAAAGAGT
TTAAATACAAAGATGGTATAAGAGTCTTACAGTTTGATGATAGCGTAACAGTTTTCGTCA
AGCATGACCTTCCAGCAAAACACATAGGTATGTTGGAGTACTACATTTACC
>k141_53_1985291_Suspvirus_32-73
ATAACTAACACACTGACTTAATACGGTCAGACTTCTGTAGATGAGTTCTCATCACGTATG
CAGGTAGCTAAAGGTTACTCTAACGTTATGGGTGCAGCAGGAGAACAAGTTGGTTGTACA
CCGTTTAGTGGAATCATGGGAGTAGCTACAGAGTACGGTCAACAAGCTATGGATTTGATT
AATACCTCCATAGACACTGTGAATGGCGTTCTAAGCGACTTAAAAGACTCAATCAATAAA
GGACTAGACACTATCTCTTCCTTAGCCTCACAAGCCGTTACAGCGATTAATCAGGGCATT
G
>k141_0_1965378_Felixounavirus_32-73
GTTCAGTCAGGTTCTTCCAGAAATAAAAGTAATTCTTGATGAAGTAGTTGAAAGTGAAGA
GAAATGGTCTTATTATATTTTCTCTGAAGGTCGTGCCGTGGTTGGTTTGAATACAAAACT
TCTGCATGAGTGGGTTTACTATAACGCTGCACCATTGTATGATATGTTTGGTATTCCAAG
AGACTTCGTAGCTCCTAAAGAACCATCTTCTTAATCATGTATTTCAAAG
>k141_56_1985291_Suspvirus_32-73
GACTTCATGAGAGCTTTAAAAAAGTTGGAAGAACTTGACATTGCTGCTCAAAAGGAATAC
GCTTATCATCATCGTAGGATGGTTGATGTTCAACATGAGATTGAACTCTCCGAAGGTTAC
GATGAGAGAATGAAATGCTCAGTCTTTGAGCATATGAAGGAGATATCGGCTGAGAGGCGT
AAAGCTAAAGAATCTATCAAGAAGAGTGTATCTTTAG
>k141_80_1985291_Suspvirus_32-73
TGACAAACGAGGAATCATTTGGTCAGAAGTAACTATGGAAGCGATGAAACGTGTTTATGA
AGGTTGCTCTACCAAAGAGATGCACCAAGCTATGATTGATGTCTGTATTGATAAGCAGAC
TCAAGAATACTCTGATATGGCTGGTCGATTACTTCTTGGTATCATCTACAAAGAAGCCTT
TGGTGGTTTCACAAAAGTTCCTCAACTGTTCAACTTCGTTATGAAGATGGAGCAAATGGG
TTTGTGGGAACACATGGATTACACTGAACAAGAGATTGACTATTTACAAGGGCACATTGT
TCACTCAAAAGATATCTCTTACGGCTATGCAGTACTGAAACAGTTCCGTGTAATCCATGT
GTTCCCACAAACCCATTTGCTCCATCTTCATAACGAAGTTGAACAGT
>k141_87_1985291_Suspvirus_32-73
GAAGGGTATCACAACACAATTGAAAGATACTGGAAGAGATTGCAAATTAAAGATTGACAC
TCATCCAGAAATCAAAGAGAATCACTACACATGGTTCTTAGAAGATACCAAAGAAATTAT
GGCAGTTCTCAAAACGAGGAAATGATTATGCAACTTCGCCCAACCAATCGTGGA
>k141_83_1985291_Suspvirus_32-73
TCTCTGGCTAAATTTAAACAGAGAACAGCTATCTTTGATAACTACATGAAAGCTTACCTT
GTTGAGACAAGAGATGTAACAAACATCTACAACTACTCTTCAACAATGGATAACGCACTG
AGAAAAGTAACTGTTAACTTCTAAAACTGCTTCAACACAATAAGATGGTGTCAAGGTGAA
TGTAGAAACTGGATAGAAAATATTACCAGCAGTACTTCTCAGTCTTGTTGTTGAAGGGAT
TGAAGCACCAGTTGTACCAGTA
>k21_2_1965382_Felixounavirus_32-73
TACTTAAAGCTGTAGGTCTGCCTTTATCTACAAAGGAGACTTAATGAGAAAATATAATAA
ACCGAAGAAAGGTAATAATACCAATCACTGTAAGGAATCAAAAAGGGTAGAATCAATCTA
CTATTCATCCTCTGAAATTGGTCTGTACCT
>k141_5_1985291_Suspvirus_32-73
CTTTATATACGAAAAAGGTCTCCGAAGAGACCCTTATATTAATTCTTTTTGAAAATCTTC
TCAACAAACTTTTTGAGTTTGCTGCTAATGTCAAGATGTATTTCTAGAATCTCAAAGATT
ACCCATGCTAGCATAGCACCAAACAAAGCACCTTGTTTGATATCAA
>k141_79_1985291_Suspvirus_32-73
GGACTCCTTTACTGTGACTTAAGAGGAAAGTTAAAATGTTTAAAATCTCCAAAGCGTTAA
TGGAAGTGCTGAAAGAATGCACGTTAGATGACGGAAAGTGTGAGAAAGAGCATCGTCGTG
GTTCAAGCTTTTACATCACCAGTGAACTAGCAATCACTCAAGAGCTAATTGACTCAATCA
AAGAGGATGAAAGTTTGGCAGTTCCATTAACGCTTTGGAGATTTTAAACATTTTAACTTT
CCTCTTAAGTCACAGTAAAGGAGTCCTAAAAAGAACCCTAGTAAGACAGAACCGA
>k141_59_1985291_Suspvirus_32-73
TGTAGGCCGTGCCAACATTGGTGCAGTATCTTTGAACTTGCCAATGATTTATCAGTATGC
TAAAGAGAACGGCTTAGACTTCTGGAAAGAGCTTGACAAATACCTTGAAATGATTCGTAG
CTTCCATAAGAAACGCTATGAGATGATTGCTAACATGCCAGCAAGTTCAAACCCTCTGGC
ATTTACACAAGGTGGCTTGTACAAAGGGGATAAGAAGCCAACTGATAAGGTTGGTTGGGA
TACTGTGAAGGATTTCACA
>k141_41_1985291_Suspvirus_32-73
TGATAAAGAACAAAATGTCTAACTATTTGTTCTTTATCAGTGACCGTCGAAACAAAAATG
GCACTGAAAAGACTGTAGGACGTAATCAGATTATTCGTGGTGCTTGCCGTGACCGTGAGA
ATGAAGAACCAAACTTCCGTCGCTACAATGGTATTGTTTATGTGTTCTCTGATGAGCAAG
AGTTAGACCAGTTTATTAATCTTCACATGCTTGATAAGAGTCTGTTGACGATTGTTAAAA
TGTCTGACAAAGAGCATCACTATGTGAAACGTACTGTAACTCGTGGTGTTGTAAAACTCT
ACAAAGCTTCTGTACATGAACACGGTGTATCTTATACAGAAGTGAAAGAAAACTTTGATG
ATATTGAA
>k141_47_1985291_Suspvirus_32-73
CCGCCGTTGAAAGGCAGTATGCAACGTGCAGTGACATTTGGAAGTGAACCTGATGTGTAC
ATTCTTGCAGCAAATGAGAAAGATGCTGAAGCAATTGTAGACATTTCCAATATCAAGTTC
TTAGCTGCAAAGAACTAAGAAACTCTGTAGAATACTCACAATAGACTAA
>k141_65_1985291_Suspvirus_32-73
CACGAGCACCCCATGCAGCCAAACCATGCGCACCTTTGTAACCTTTTGGTGTAGGTCTAT
CCATCCACTGAACACGAGACTGGATAAGAGAATCCTGAAAGAAGTCCCCCCAAGGTTTAC
ACTTTGGATTGTCAAAGTTCCATAAGTCCGGTGCAATGTGATTGAACACCC
>k141_9_1985291_Suspvirus_32-73
ATTGATGGTGCAGCAGAGAATATTCGTCAGCAGTTTGGTATAGGTGAAGCCGATGACCAC
TATGATGATTCTATGCCACATTATGATGATGAAGTCTTTGACCGTGAGAGTGGAGAAGTC
TACACTCAAGAGCAACGTCAAAGTTCTACTATTCCACCAGTATTAAACGAAGACGGAGAA
GATGATGACTTCCCGTTTAAAACTGACTGATGCGTATCTTAAGGAGGGCTTTACGCCCTT
CTATG
>k141_1_1985291_Suspvirus_32-73
GTTTTCAATCAGGTTGAAGGTATCATCTTCAGTGAACTCAAGCAGTGCCTCTTTCTCTTC
TTCAGAGAGAACTTTGTAGTCACCAGTTTGCATCTTGTCAAAGACATAACCAGCAAAGGC
ATCTACACCAACAGCTACTGAAGCCAGAGCCAG
>k141_14_1985291_Suspvirus_32-73
GTTCCAGATTACGAAGAGTTGAAGTATGTCTATGAAATTGCTTGGGATATTGACACCTTT
GATATGATTGATTGCTATGCAATTGTTCAAAAATTCACTGGTCAAGCTATCTCTTCAGAT
TTCTATGTTGACTATTCAAAATCGAAAAAGGTATCATTAGAGCAAGCTTTGAAGTACATG
ATTTATGCTAACTCAGTTGGGATGAAAACTATGTACTACCTTAACAGTCGTATTGGTGTT
GGTAAGTCAG
>k141_51_1985291_Suspvirus_32-73
CTAAATCTAAAAAAGATGGTTGCTATTATGTCATGAACGTAGTAAGATTTAGAGATAGAC
CTTCTGGAGTCGAGACACAAATTAACTTGACTGCTGAAAGCGACGGCAAACGTACTGGTA
TCTTTATTCCTCAAGACCCAGGCGCTGCTGGTAA
>k141_20_1985291_Suspvirus_32-73
GCCATATTCTTTTCTCCAAAGGTTTTGGTTATCAGAACCACGATACGGTTTGTTCGTTGG
TTTAGAAGCATCATACTTACCATCAATCACCACGTCAACATATTTCATTACTTCATGGTG
AATTTTTTGGTGAAGCTGGAAACCTGTCCAAAGCCAGATAGATTTCTCTGGGTAATGCTC
TTTAACAG
>k21_1_1965382_Felixounavirus_32-73
TAAAGAGCAGAATGCTAACCAAGAACAGCAAAACGGTGCGTACTTGTTGAATACCGTTGT
AGATGATTTAAACTCAGGATATTTAGAGGTTCCTTAATGACTTACGTAATTTACTCCAAA
ACTGGTTGCCCTCAGTGTGAAACTGCAAAGAACTTTGCAAATGCTCGTGGTATTGACCAC
GTTGTAAGAATGTTAGGACAGGACTATGAACTGTCAGGACTGATGGATATTGCACAGATG
CCAGTCTTCATGATGAATGGCATCTGACGAACT
>k141_75_1985291_Suspvirus_32-73
CAGAAGTAATTCTACAACAAATTGAAGAGGTAGTCTCTGATGGAATTGGATGGTAAAACC
TTTGTAGCTGTCATCCAAGATAGTGAAAAAGATATTGGTGTAGCACAAATCACACATGGT
GATGGTGAGTTCCTTTATGGTGTTGTGGCAATGGTTGGTACAAGAGGTGACACACCAACC
TTTCACGATTGTGTAGATAAGACACCAATGATTCCTGACAGATTCTTCAACTTTATCTAC
ACAATCG
>k141_86_1985291_Suspvirus_32-73
GAATTTTTCATCAAGTGACTTCTCCAGTACTTTGCGAAAGTTGTCTTGATGAAAAATTCA
AAGGTAAAATAATTGTTGTTCACGCATACAATTTTAAGTATGATGTATACGGCAACAAAA
TCAACCATTACCGCGCAACTATGTTAGACGGTAGTTTATCAGGTGATAAAGCTATTATTA
ATGCACTTGCTGGACGTGGTAAAACCTTGATAAAATGTGAGAAGAGACGCTATCAAGGCG
CGGCATATGGT
>k141_21_1985291_Suspvirus_32-73
CTGGTGCATACTTCCAGATTTCCATGAACAACATTCTGTTAATGCGTAACAAGGTTGACC
CAGACCCTGTTAAGAAAAACTTGACAAAAATCAAGTTAACTAAATGCCGTCGTCATGGTA
AGTCAACTGGTATTGCTGGTCACACTTGGTATAATCCAGATACAGGCCGTCTTATCAAGG
CTGCTGGTAGCGGTGTTGATATTGATGGTGCAGCAGAG
>k29_3_1985290_Suspvirus_32-73
GTAAAGGTCAGACAACTTTTAGTGATGAAGCTGAAAGGAATGCTGCTCAAGTTCTTAATA
CAAGTCCTGGAAGTGGCAAGGCTATGCAGAAGTATTCAGTCAATCCAAACAAAAAAGGAA
CTTATTAATGTCTCAGTATATTCCCGTTCCAG
>k21_2_2560733_Felixounavirus_32-73
CTCAAACCTCATCCACAATTCTAAATATTCATACGTAGATGGCTCTGTGTCATTCTACCC
AGCAAACTACACATGTGTTCTTGTGGACAATATGAGAAGTGGTGAGGTTTGAGAATACCT
TAAGGAAAGTCTCAGAATCATGGCAAACAAGCTTAAATTTGCTGTCTTCACCAAGAGCCA
TCAAGGAATATGGACATTCTTCGCTTAGGTCGTATGAAG
>k141_37_1985291_Suspvirus_32-73
GTCACATCTTTGAAGGTGGGAGTGCAGTATTGAACCTGAATGAGTATCACATCAGTTCAC
ATCCAATTAAGGGTGACCATATAATGCTTCAGGTAAGAGAACGTCACAATGGATTCACAC
ACTTCTTCCAGACGACTAAGACCTCGTTGAGAGCAATGCTCAAAGAAGTGATGTAAAACT
ATACAGCCCCTTTATATGGATTCGATAGTGATTCAGGTAATGAATTACCTTCATAGAG
>k141_96_1985291_Suspvirus_32-73
CAAACATATCATACAATGGTGCAGCGTTATAGTAAACCCACTCATGCAGAAGTTTTGTAT
TCAAACCAACCACGGCACGACCTTCAGAGAAAATATAATAAGACCATTTCTCTTCACTTT
CAACTACTTCATCAAGAATTATTTTTATTTCTGCCTGAGCAATACCTTGGAACTTATCTT
GTGCATCAAGTGCAAAGGTACATGCAAAGGATGCCATAAATGATACACCTTCCAAGGCTG
TTACTGCAAAGAGACCTTTCAAAATCACTTT
>k141_39_1985291_Suspvirus_32-73
GAAGGTTACAGCCATAGCTGTTTTACATTTTTGAGGATTTACAATGTGATAGATGACTGA
ACAGTTGCCTGTGCCATCTGGTACTGGTTTTGTCCAAGTGCGTTCAACATTTGGTTCACC
GAGTTCTTTGTAGAATCCATTTGTGTGATGGTTAAGCATCTCAAGTGCTAATGAGTCTGG
TACATGACCACGAATCATATACATCTCACAACCATTGCCAGCCTCGCTTACCGTGGCTAG
AACAGATTGGGAAATAAAAGAACTTGTAAGCGAG
>k141_7_1985291_Suspvirus_32-73
CAGACCTCTTCTGAGTACATTAAGAAAGATATTGAAACTTTCGGTGAAAAAGAGTTTGGC
TTCTATATTGTACAAACTTATTATACGCGAGGTGGGCTGGTCTACGGAGAAGCTAACCTT
CAACATAAGTTTGACGTCATGACAAAAAGGATTGACTCCAAG
>k141_61_1985291_Suspvirus_32-73
TGTCACCTCATCAGCCAAGATGAGGTGACATAATGCCGACTATCCTAGCAATCCTCTTAA
AAAACTTGGGTAGCTTCCTCTGGAAACTTCTACTTTCCCTTCTGAGTGAATACATGATTG
AGAAAGCCTTCTTCAGACTTGCAAGATACCTTGCGAGTAAGACTGATACGCCTATTGATG
ATGAATTTGTTAATAACTTGGAAAAAGCCTTTAAAGGGGAGAAAGAATGAAGTGGTTAGA
GGATGCTTTCAAAAATAACATTGG
>k141_45_1985291_Suspvirus_32-73
TTATGCAATTGCTGATATGATTAATCAGGCAATCCTGAAAGATGCTTATAAGGAGTGATA
AATGATTAAGACACCTATCCAGCCATTCGGCTTTAGCTCTCTTAACGAACTGAAAGAGCA
CCTTGATAAGAACTACTACAACGAACAACCTGTAACGGTTCTTAAAGCTGACCTTTCAAA
ACTTCTGGACATTGCTATTGAAGCTACTGTAGAATCAAAACC
>k141_16_1985291_Suspvirus_32-73
TATCTGCAAAAGCAAAAATGTGGACGTTGTAGCCTTCTTCGTCTTGAAGAAAGTTCTTTG
TCAACATGCAGGAAGTGTCCTTACCAGAACGGGCTTTTTCGTATGGAGATAATGTTATAT
GAAAAGTATTATTGCATTTACTGGAAAGGCTCGTTCTGGTAAG
>k141_44_1985291_Suspvirus_32-73
CTATTTAAACAGATATCTTTCTGGATATCTATCTCTTATCTTAAAAGCCTTTTAAGAAGT
CTTAGAAGGAGACTGAATGACAAAACGTACAAACAAAGGCCAATTCAAGAAAGGCCAGTC
TGGTAACCCATCTGGAAGACCAAAAGGTTCACGTAACAAAAGTTCTCTCGTCAAAGCCCA
ATTAACCATTGACAACTCAGCAGAGTATGCTGCAAAGTTGTTTGAGGCTATTGTTACCAG
AGACCC
>k141_19_1985291_Suspvirus_32-73
ATGCTTACCAGAACGTGAGTCTTACCACGCTTATCTTGGAACTTACCGTTGTACTGAACG
AACTTCACACCACCGTAGTAGAATGTGTTCATGTGAGCCTGAACTCCATCAGTAACACCA
GTTCTCAGAGAGCCAGTAATCTGCTGCCAAGCCAGCGGAGTCTGCTGTGCAAGGTATGCG
TCACGAATCTTCGGATGCTTGATAAGCTTGCTGAAGAACAGACGGTCAACAACAA
>k141_2_1985291_Suspvirus_32-73
GAAAAAGGGACTACCCTTAAGTAGCCCCATCATATAGAAATCTGTATACTGCTGTCAAGC
TTATTTTCTAGGCAGCAATGCACTACGTCTGTTACGTTCATTCTCAAGCATGGAGATAAA
GTCATCTTTAGCACCACGCCAAGGGCTAAACCCAGGAATGTGCTCACGGATAGCTTCAAC
AACAGTCTTAAGAGCATTGTTCTTCATCCACCAATCAGGACTAGAAGCAGTAGTCACGTA
GAACTGTGCATCATCTGTCAAAA
>k141_46_1985291_Suspvirus_32-73
TATAATCATGCCACCAAATGACAGAATTAACTCTAACCAATAACCTTGCATAACTTCTCT
CCAACATGTTTGTACAGAATGAAACTACGGTCATGGACAATACTTGAGGTAACTGCAAAG
TTCTCTTCTAGCATTGCTTTGTTCGGATTATAG
>k141_62_1985291_Suspvirus_32-73
TCTACAAAGGGTTCTATCATTCGTGGAGATTAAGCTACTGTCAAAGTTAGCATTCTCACG
GTCACCTAAGAAGAGGGTGTCTTTAGTCTTCTGATAGAGTTCATCCCAATTCTGTGCAAC
CTCTTTACGGTAGTTACGATAGGTTGAATAAGATTCATAAATCTCGTGATTAACTTCTGC
TAAAGCCCCTTCAACAATGCTGTGAATGTCATCTACAGAAATCAGCAAAGCATTCTGGTT
AGAAGCCTTTACAAGAATCCGCATAAAAGCTGACTCAAGAGCATGAACAACTTCTAATGG
GAGTTCTTTATAGCCAACTCGGTTAGCTGACTTTGTAACTGCTGCTAGGACTTTCTTAAT
ATCTGGTTCTTCAAGTGAGCCATTCTTTTTAATAATTTGTACTTTGACCATTTGTGCTCC
TTTATATACG
>k29_6_1985290_Suspvirus_32-73
CTCAAGAGTGTCACCTTCAGTGATTTCAACGTTTTGTGGTTGTGTAGTGATTACTGGTAA
AGCATTAACCGTCACAGTTGCAGCATTTGACGTTACCGTTGCACCACCTTCACCAGTCAC
TACACAAGTGTAAGAACCAGCATCAGCAGGAACTACTGCTTCCTACAATCCTATGTACAA
ACAATTGAAGAAGGTGAGAGATATAATCTTGAAGATGTTCTCCCAACCCCTTTAACGTGG
TGTACTAGTCAATGGCCTGAAACGTAGTTCC
>k141_94_1985291_Suspvirus_32-73
GAAGTTGTTGACCATCGTTCGGTGGAACTCTCATCTCTTTCCAAAGAGGTTATGATGGAG
CGACTTGAAAGGGTCGCTTCAAGACGGAAAGAGATTGCAGAAGAGATTCACGAGCTAGAC
AAGATTGAAAATGGCTTGAAAGCAGAACTACAACGCAGAGGTGCTAATGTCTAAAGGTCG
TAAATTGAAGGAAGCTGGTCAGTT
>k141_8_1985291_Suspvirus_32-73
CTTGGAATCAGCGTTGTGGTAAAACCCCGTTGACTCCGTATACACCTGAGTACTGGTCTT
CAATGCGTAGTCAAGCACTTTGCATGTTAGAAGAAGCCAAAGAGCTTTTGAAAGCTGTTG
ATGAAAAAGACCCTATTGAGGCTCTTGATGCTCAGGCAGATTTGCAGTATGTTCTTGATG
GACTGATTTACCTTTCACAGCATGACCATGACGGAGCTATGAAAGCAGTCTGTGAGAATA
ACAACCTGAAGTATACCGATAACTACGAAGAAGCTTTGAAGCGTCTTGCAGATA
>k141_69_1985291_Suspvirus_32-73
GGCGGTTGTAGATGGCGAGTACAAGAAAGCTTTCGAACTGATGAACATTCGTAAGTCTAT
CGAGAACTTCACTCAGGGTGCAATCACTATCAAAGGTGATAACCTGTACTACGGTGCTGT
TCAAATGCGTTCCACTCTGGTAGACCGTATTCTGGACATGATGAAAGTTGGCGATGATGG
CTTTAAACGTCTGGTAGCATTCTTCGAAAAACTGATGGAAAACCCATCCAAAGATTCTGT
AGAACAACTTTGGGGCTTTGTGTCTCACCTTGATGTTGAGATTGATGAAGAAGGTTATAT
CATCGGTTGGAAGAAAGTTACAACTCGTGGTGGTAAGCTGTTTGACTCCCGTACCTGCAA
AGTTCCTAATGATTTGGGTAACGTTGTAGAGATGCCACGCTGGATGGTTGATAATGACCG
TACAGTAACTTGCTCTCAAGGTCTGCACGTTGGTGCTTGG
>k141_13_1985291_Suspvirus_32-73
CTTCTATACCATCATCCTTTAACATAGCCAAGATATCAGCCATATCAAAATCAGTAAACT
CTTTACCTGCATTGAATTTCCAAGATTCTTTGTTGAAACAACCTTCACAGTGATGTTTGC
AGCCAGCTACAAAAAGACTGACACGAGCACCTTCACCATTAGCTGTATCGAACTTTCGAA
TTTCCATA
>k141_95_1985291_Suspvirus_32-73
AAAATGGAAAGAACCACTATCAAGACCTCTATTTCATATAAAGCTGGTACATCCAGACAA
AGTGTTATCAGAGACTTGGTAAGCAGATTAGGTTTCACGCTCATTGATGAAGACCTTTCA
AATATTCAAGGTTACACTTACAAGAATGGTTTTAGCGTCTGGGGAAGCACCGCAGAAGCA
CTTACAAAGGTTTGTGAAGAGAGTGGACTACGTT
>k141_22_1985291_Suspvirus_32-73
TCTGAACGTGGTTACGCATTGATGGATACGGATAGTCCATAAGGTCAATAACGGAGTCAA
CCATTGCAAGAGCATAATAAGCAACGTCAGCGTATTCATCTTCTGTGATTCTCCCTGCTA
CCAGACTAGCCAAGAAGCAAAGAGCAACTTCACCATCTTCTTTAGGTGCTGTGTAACTGT
AAAGGTCACGTTCATCTTCGAATCCGTGAACTGGCAATACAATTTCCATACACAAGTTAG
ACATTTTCAAAGGTTCTTTAAACGGCGTGTGAGTGTTAGCATTGTTCGTAAAGAACGGAT
ACACACGGCCTGTAGCATAACGTTGCTGGATGAACAGCTTGGCAACTTCACGAGCCTTAA
CACGTTTATGCTTAACACCTGAATGAACTGCGTGACCAACTGCCATAGCAAACTCATCAG
CAGATGCTGTGTAGAACATGTCATAAAGCTTTGGAGCGTCCTTGTAAGAGAACAGCAACC
AATCTGTGTCGTACTGTACACACTGCCAG
>k141_40_1985291_Suspvirus_32-73
AGGTCGTATTGCTAACCTATACACTCAGTTGAAGACTGGTAAAGATGCTCGCTATGATGC
TCTTGAGAGTGCTCTGTTGAATCTTAACCAGTATTGTAAAGTGAATCAACTGAAGAAAGT
TGGTCTTCCAATACTGGTTAAGATTCAACAGAGCACTCTCAAGAGCATCATAGCGAGCAT
CTTTACCAGTCTTCAACTGAGTGTATAGGTTAGCAATACGACCTTGTTTAAGACGTGCTA
CAGAGAGTTTACCAAGCAGTTTCTGACAAGGTTTATGCTCTCTTCCTCCTGCTACACGGT
AGACTTCAGCATCAGTTCCATAGGCTTTTGGGTAGCCCTTAGAAATCTTGTCAGCAATAC
CTGCACCCATCAGGTTCATGCAGTTACAACCGTGACCGATGATATCAAACTTACCTTTTT
CAAAGTCTGCGAAGATATCACCTTTGATGACTTTTACAATACCCATCTTACCTTCTGAAG
ATAAAGAATCATGGGAGAAATGGTAAGATGGGTATTGTAAAAGTCATCAAAGGTGATATC
TTCGCAGACTTTGAAAAAGGTAAGTTTGATATCATCGGTCACGGTTGTAACTGCATGAAC
CTGAT
>k141_48_1985291_Suspvirus_32-73
TTAGCAACACTTAGCTCCAATTATAAAAATGATTTGAAAGATGTGCTTGCTAAAAACAAA
CACACAAAAGAGGTATTGACATATGAAAAGACTAAGCCAGAGTTTTATAACATTTGTGCT
ACTGATACTTATGTCAGGGTGTTCAATGAACAAAGTGAACTCTACGTTCAAAAACTCCCA
AGTAAGTATCAGTAGCACAAATGTTATAAAACTCTGGCTTAGTCTTTTCATATGTCAATA
CCTCTTTTGTGTGTTTGTTTTTAGCAAGCACATCTTTCAAATCATTTTT
>k29_14_1965376_Felixounavirus_32-73
ATCACGAGATTTATGAATCTTATTCAACCTATCGTAACTACCGTAAAGAGGTTGCACAGA
ATTGGGATGAACTCTATCAGAAGACTAAAGACACCCTCTTCTTAGGTGACCGTGAGAATG
CTAACTTTGACAGTAGCTTAATCTCTACAAAGGGTTCTATCATTCGTGGTTATCTGACT
>k141_50_1985291_Suspvirus_32-73
GCTGAAAGCTGCTTTCTTAGCACCTTTCAGCGTTGATTCGTGACGTTCTACAGCACGACC
AACGGAACGAGTAGAAGTATTATACTTCATTGCAATGGCAGTTTTGGTCAGTTTGCCTTC
CTGAACAAGTGCATAGATTTCTGCGTCGATTTGTGCTTTAGTTTTAGTAGTCATCTTATT
ACTCTCTCTTGTTAGTTAATATTACTTAGTGGTTCGTAT
>k141_17_1985291_Suspvirus_32-73
CTTAACAGTCTTAACGTAGACCCTACAAACACTTTGGAAGCATTTGCAAAGAGTGCTCAA
AAGTCAATTAAAAGAGGCTTCGGTAATACTGCTATCCTTCCTCCTAACGCACCTTCCACA
GTCAAGAAAAAAGGCTTTAACGCACCTCTTGTTGAGACAGGTGATTTAAGAGACAAGCTT
GCTTATAAAATTTCTACTAAAAAGGGTATTAAGAAATGAGACTCTTAAACAGAC
>k29_10_1965376_Felixounavirus_32-73
GCACCAGAACCCTTGATATCCTCTTCAGAAATATCACCACCTTCAGAGTTAGCTTTCTGA
CCGCCTGCACTCTTACGAACGTGACAGACGTTTACCTGTGCATATTGGTAACGCTTGCAA
CGACGCAATAGCTCGGATAAGACTTCTTCTTCATCCGTATCAGAACGTGACAGAGCCAGT
GTGATAGGGTCAAGAATGATAATCTTACAGTCTAAGCTGTTAACCAGATAGTCAACAAAC
TCTAACAGGTTATCTTGGTCGTTGACCACCAAGGGGCAATCGACCAA
>k141_18_1985291_Suspvirus_32-73
CCTTAAGGGTGTAGGGAAAGTTGCTGTAATGAACGCTCTGGAAGGTAAAGAGACCTATAA
AGAATGCCTTGATGCTATCTATGAACTCTACGCTAAGAAAGAGTCATACACTTATGAATC
GTGGGATGGTCAGATGATTACTAAAACACCTCTTGAGTTAATGGAACAACATTTCTTCTT
AGCGTATCAAGAGCGTAACCCTAAAGACGATTTCACCTTTGCTAAATATGGTTGGGAGCC
TGTTATGAATGAAGATTAAAGGTTTTGGCAATTGCCCTGAATATGGACATTGGATTTCAC
TTTGTGGAGAAATTGACCCAACTAAGTACTTTGGGTTTGTCTACCTAGTGTACTGCAAAA
AGACTGGACAGTACTATTTGGGTAAGAAGCAGTTTAAC
>k141_3_1985291_Suspvirus_32-73
GTTTGAAGAGGCAATGTTTAATACTCTGTCAACATGGAGTAATCACAGTGAACCACAATA
CTTTGCAGGTGTAGCAGTTGTCAACGAAGCTGGAGTTACCCTCTTCAGGCATCGTAAGAA
CAAGGTACATCGGAGTAACCCTCCTGTTGAGCGAATGTCTCTAAGTAACGC
>k141_10_1985291_Suspvirus_32-73
TTTGAGAAATGGCTCTTTGGAGCCACCTCTTCAGTATTAATGTTCTGTGAATCCATTATA
ACCAACCCCTTTTAACCAATTCTTCAGGTTATTTGCATCATAGTTCAGTTTCGGGTATGA
GGTCACATGGAACTTCTCACCGTCATAGTAAACAATATCTGCAAGCCATAATCCGTTTTC
TCGGCAGAAGTCTTTGTCTGCTTTCGAACTGATTGGTCGAACTTCTGTGAAGTAACTCAA
TCCAAGGTCTTTCAAACTTCCTACAAGACCTTTACAGATAACGCATGTGTCAGATGTTAC
CACGAACAATTCTTTGCTTTCAAGTTCCGCGATGAACTCTGCAAGCTGTACTTTAGGAA
>k29_9_1965376_Felixounavirus_32-73
AATCTGACCACGATTCTTCATTGCCTCAAAACCATCTGCGAAGTTCTTGATACCAGCAGG
GCAGTAACGAGGTGCATTATAGATACGCTGTTTAAACCCTTCCAGTACTGTATCTTTCTC
TTTATAAAACTTAGTCCACCAT
>k141_36_1985291_Suspvirus_32-73
TTCTGCAAAGTATCTTTATAGAACGGATAAGACTCCTTAACAAAGATACCTTGCAGAAAC
TTGAAATGTATGTTAAGCAGCAGAACCGTAAAGAGTTCACTATGGTTTCTCTTGGTGGAC
AACAAATGCTTGTTATGGAGGATATCAATCCTAAACGAGTTAACAGAGGTATTTGTATCA
AGGTCACAGGTAAAGAAGAGTTTATTGATGCTACGTACCTGAGTCACATCTTTG
>k21_0_2053702_NA_32-73
AGAAGGGAGAAGTCCCTTACAAAGGTGTCAGCATAGACCCAAGGAGCGGTAAATATCAGG
CAAAAATAAGGTATAAGGGAAAGAGGTATACCTTCTATGGGTTCAATGACCCAATTTTTG
CAGCATTAGCATATGATTATGCAACACAGCTACTAAGGGACTCCCACGCCGAGACAAATG
AGAGTTTAGGGCTTTGTGATTTTAAAACGATGACAGAGGCCGATAAGAAAGTAGTTATTG
CTTTTGTAAAACAAAAACTTAACTTTGG
>k21_0_10761_Lederbergvirus_32-73
GTAGCTACTGCGATGAACCCCGAACACGTGGCAGAGTGTGACCACAGGATACTGCGCTCT
GAGTTTCCCGATTAACGAGAATTGTTCAGGGAGTCTGACATCAAGAGCGCGGTAGCCTTT
TTTAATATGTCGTTTTCCATTTCAATG
>k141_3_2024252_NA_32-73
CGAAGCCGCACGTGGCGATCGGTACCGACATGCGTCTGCCGCAGTACATCCAGATCCAGG
GTGATGACCGTACCGTTGGTATTGGTTACGATTACACCATTGCGCGTATCTCCGATCTGC
GCATGAAAAACAAAATCGTGATGACCTTCATTCTGCCGAATGAGTCTGAGCCGCACCCGC
TGCAGCACGGCGTTCTGGGCTTCATCCCGGAATACCTGGTTGATTTCAAC
>k29_6_1965376_Felixounavirus_32-73
TACGAAACATACATGCGAGCTAAAGAAACATCTTTCTGGATGAGTCAACAGGCTATCAAT
GGTTGGAAAGCTGATAAAGAGCTTATGGAGTTCCATGTAAAGGAACTTGACAAGTTGACT
AATGAGCTTGCTTCAGAAGTTGAACCACACCTTCCACCAACTATTAAGACCAAAGGTAAA
GTCACTGGAGAAGAATTTGCAAAAGCTTGGAATGAGTATGTTGAAACATTTGGTCATGCA
GATGGACTGAAGAGAATTACCAAGTACCCTAAGACAAAGTATCGTCAGCAGGTACGTAAC
>k29_0_2734080_Alexandravirus_32-73
TGAATAACGCCACCAGCTCATTCCCGTGCTGGCTCATCACGTCCGTAAGCGATTGACTGT
CGCTGCGATAGTGACGACAAATCTTAGCGTCTTCTAACTGACCCTGCGTAGCACAAGGCT
TCTCCGCACTAGGAAGTAACGCATCCCGAGTAAGACCGCGGCAATCACCACAGGTCAGTT
CGCTTTTTACGAGTGCTCGGATGTCCAGAGTGCGTATGATCTTTTTCGACATTAAAAGTT
AAGGGGTTAAAAAATGGCGAAAAA
>k141_4_1985291_Suspvirus_32-73
CTTTCTTGCATTGCGTCCAGCATATTGCAATAGATGATTGAGCTATCATCGGCATTTTGG
ATGAATGTTGCAACTTCTTCAAGCTTTTCATCAATATAACCCAAATTACGATTCTGTAAG
TTTGGAACAAAAAACGGTGAATACATTACATTGAATTCAGTTGTGTAAACCTTTTTAATC
CAATCTTTATCGCAAGCTTTACAGAATCTTTTGATAAAGATTGGATTAAAAAGGTTTACA
CAACTGAATTCAATGTAAT
>k21_0_2721760_Loessnervirus_32-73
TGATTGCAATCCAGAACTCCCATCAAGTCACCCTGAACGACGACGATGCTGTATTCTTCC
AGCGTCAGCTTGAGTTCATTGAAGCTCAGACCTACGACACCCTGTATCCTGAGCTGGAAG
CTCGTGATGCTTTCGGCACCGACACCACTG
>k21_0_2734046_Baoshanvirus_32-73
AAACTGCTACATTTATAGATACACAAAACCACACTGACGAACTTTTAAAAAGTATTGGTG
AAACATATTTAGAAGAAGAGTATGATAGATATGTTATTATAGGAGTTTTAAAAAACAACA
GATATGAATTAGAAGGTTATAAAATTTTTC
>k21_11_2732699_Teetrevirus_32-73
GCACACCTAACGGGATGATTACCGTGACCGATAAGGACACCGGGGAAATCTCTGAGAAGC
TCAAGCTGGGAACCTCAACGCTGGCGCAACAGTGGCTGGCATATGGTGTAACCCGTAACG
TAACTAAACGTTCGGTCATGACGCTGGCTT
>k21_0_2732714_Teetrevirus_32-73
GCTTCCTGTTTCGCTCGATTCGCAGAGTTCAACGCAGAGTCGTTCCACCGTTGGATTTGA
CCTAAGTTGATTGCGTCACCTACATCTTGCGCATCCGCAACGTGCGCAATACGACGACCA
CGCGCATCCAAGTTCCCATCATTGTTAACGCCAATTGTATCAGCGGTAAGGTCACGGGCT
TCCTCAGCAACGTGAAGTGACTGAACCTGCGAGATGTTCAAATCATATGCCCGCAGGATT
GAGCCGTCTGTAAAGTCAACCAGCCTATCGGTAGCCGAGGTGAA
>k21_0_2733603_Drulisvirus_32-73
CCCAGCGTGTCCAGAATAGCCTTCTGACCTGCCGTGAAGTGTTCAGACTTCTTCAAGAAC
TGAACTACGTGCTGTGCCTTCATGTTCACGGAGGCGGTATTGTTTCTAGATACTGGTATG
CTTTCATCCAGTGCCCTAGTGAGAATTTCCTCTCCCTCTCCTACTCCGGTAACATTAGCG
TCCCTGGCTGTACGAGTTGTAGGCGCATCCGGGTCAAACATAGGCTTACG
>k29_4_2560725_Felixounavirus_32-73
TCCTGCTTCTCAAATGGTGTAATATCTGCTGCAACATTCATATGGAAACTATTTGTAAAG
CAGGACTTAGAAGAGCCATTCTTCCACATCTGTAGAGGTGGCAGAATCCAGTATGTAAGG
GTAGCTAACCCAGAAAACTTACCAGCACTTAAAAGTTGTATTACAAGAGGGATGCTGAAA
GGTTTCTATCAGGGACTTAACTTTGACTTAGCAATCTGTGAACATTGTGGTAACAGACCA
AAGGCTGATGTTGAAGAGTGTGA
>k39_0_2732698_Teetrevirus_32-73
AGCAACTGAGACAGGAGTAATTATATGTGCTGGAAACCGAAGGTGAAAGTCCCTAAGATG
GACACTAACCAGATTCGCGCTGCCGAACCAGCACCTTTGACTGAACCACCGAAATCTGTG
GTATGGGGAGGTGATGACGATGAGGACACCAGCGTGTCTTCCTCTGAGGTGCCAACCTCA
CCGAGCAGCGGTAAGAGCAGTCTTAAGGTAAAGCTGGATGACAACGCAGCCAAGAA
>k21_2_2732708_Teetrevirus_32-73
TGTTAGTCTTCTTTACGTCCATAGATGTACTTCGGAGTCTTCTTCCGTTTCTCTTGGACA
CGTTTACGCGCTTCTTCACGCGCCTGCGTTGCGCGACTGATTGGAGCACGCTTATTGGCC
TCTTTGAGGGCTTTCTCTCGTGCTGCCTCA
>k21_1_2732708_Teetrevirus_32-73
CTGAGTTTGAGCCGCTGGGTGACACTCCAGAAGAACTGAGCCAAGTGACTGAACAATTAG
GTCAGCACGAAGAAGGCTTTCAGGCGATGGTCGAGCAGGCCGTTGAGCGTGGACTGAGCG
CAGAGTCTGTGACTCGCATCTACGAAGAGTACGAAGCCGATGGTATCTCTGAGAAATCCT
>k99_6_2732701_Teetrevirus_32-73
GCGGTTAGTCACAAAGGTATAGTCTGCCACCGTTACCATCCGAAGGTCTTCCCGTGGGTT
AGCTGTGCGCACATAAGAGCGGTCTCCACGTACTAGATACTCCTTACCATCGAGTTCGAG
CAGTATTTCGTTGTGTTCACTGGTGAAGACATTAAGGTGTTCGACC
>k99_2_2732701_Teetrevirus_32-73
TGTTGACTGAGTGCGTCCCAACTGTTGCGCAAAGATACTCGCGTAGTCTCGGCGGTAGTT
CTCGGTGACACTATTTGCCTCCCGAATGTAGTTGCCCTCTTCGATACGCTTGATGCGCTT
CATGGATTCGCCTTCTAGCATACCCTCGCCGATAGCTGCACGGATGGTTCCCATAGCTTG
TACCTTCTGCATGTTACGTGAAGTCAACTCAGAGGATGCAGCTTCAAGGGCGTCCCGTTG
TTCCAGCGAGGCGTTGGCATTCTGGATATTCATCTCTTTTACCATCTCCATTGCCTGTCG
GCGTCCAG
>k99_9_2732701_Teetrevirus_32-73
AAAGCCTGTTTGTCACGAATGGTGAACTTGCCGTCTTCTCCACGAGTCGCATGGTCTCTG
AACAACTGCTTGATTCCATTCCACTGCTCAGGGCTGATAGAGGCAGACTTAAGGTAGTTT
GCCTTACCGAACTTAGAGGCTTTCCCAGCAAGGGCCGCTCCAGCCACATCCCCAAGAACA
CCCTGACGGGCAGCATCAAGAATGTAGTTTGATGTTCCGTTTAGGAGCATTGTCCAAGGA
GAGCGTGCAGC
>k21_6_2732699_Teetrevirus_32-73
CTGATTGCCACCGATTGCCAACACAGCGTTATCGCTAAGCATAGCCACAGTGTTCTCATC
AGGAATTACCTTTGGTTCGACACCCAATGCCTCAGCTTCCAGAATGTCCTCTACGGACGG
CTGAAAGTTGTCAGCGTGGTTTTGTAAACACTTTGTAATATACATAATGCTTTAACCCCC
TCGTATCTATTAGTGTCTCCCTGCGGTGAATTAACCCTCACTAAAGGGAG
>k21_4_2732713_Teetrevirus_32-73
CCATGATGAACCGAGACTTGGCGACTATAAAAGCGATTATCAATCTGGCTGGTGAGAGTT
ACACGAAGAAATTCGGTAAGCCTGCCAACCGTAGTGTTACCAAGCGTGCTACTCCGGTTA
AACCTGTAGCTCGTCAGAAAGAGGGCTTTACGAATCAGGCTGAGATGATTAAAGCTATGA
GTGACCAGCATCACTACGGTAACGCG
>k141_1_1965378_Felixounavirus_32-73
TTGATTTGAAAATGTTTCGGTTTGCTGTTAAAGTATGGCTATCTGTCGAGTATGACGCTA
ACTTTGCAATCGCTGACTTTTTCGCCACTTGGTTACAACGTAATTTGACAAATCATGATT
TTCGTGGTATCTGCGATGCAATTTATGCAGAACTCTAAAAAATTTTGTTGACATTGATTT
TTAAAACAAGTAAATTACTAATCAAGAGAAATTTTTTCGTTTGTTCAATTCTTGGACAAT
TACAGCGTGATAATCTTTTAAGTCACTGATATTTAAAGCATTTATCAGGGCATTATAATC
ATCGACAAG
>k21_0_1985310_Felixounavirus_32-73
TCCCTCGTGTATTGTCGTACACGATTTTGAGAAAGCACCTAGTAGGTGTCACGGAGAAGA
GATAGCATCAAGCTCTCCAAAGGTTCTAGTCACCGGATTAAACAAGACTATGCAAAGACC
TATTTAGGTCTTTTTAGAGGGCTTCTAAGG
>k29_1_1965383_Felixounavirus_32-73
ATGGCTATTATCAACGGTTTAAACATTGAAACTACTCATATCAAAGATATCAAAGTTGGT
GATATAGTTCTTTTTCACGGCGTAGAAAAGACTGTCACTACAAAGGATATTAAAGAAGAT
TCATTCATGGGTAGGACTCTCTTCGGTGAT
>k29_22_1965376_Felixounavirus_32-73
GGGGAGGTTATCCCTCCCCACTAAGTAAAGTCCTTAAACTAGGAGATTCAAGAATGGCTA
TTATCAACGGTTTAAACATTGAAACTACTCATATCAAAGATATCAAAGTTGGTGATATAG
TTCTTTTTCACGGCGTAGAAAAGACTGTCA
>k21_0_347324_NA_32-73
CGAGCCGTTCGCCGGAAAAACTGGCGGCGTCTGGAGCCTGCCTGCTGCCGCTGGCCTGAC
CCAGGGCGCCAAGTGCAGCGTGCTCGATGGGGAGCTGGTAGCTGCTGCCACTGCCGACTC
GGTGGCGTTCGGCAAGATCACCGAGCCCAC
>k21_0_754051_Roufvirus_32-73
GTTCTCAATCCATGCACCAACGCTGAACTGATTGGCGGCTCGCGTCATATTGGCTGACAC
ATATTTGCCGTCAATCTTGGGGTGGTCATATGGCGCCGGTTTGCCGTCAAGGCCATGGAA
TGATTTTTTAATCTCATCGCCAGGGTACAGGCCGCCGTTCATGACGATACCATCAACTCA
GCCAGCAATATCAGTGAAAAAATCATTGATGGCGACCCGCACTACATCATCAAGAATGTC
GTGCCGGTAGTTG
>k29_9_2734080_Alexandravirus_32-73
CTGGCCTAGCAAGAACGGCAGAGCGTCATGGACCAGAATCAATTCAGCGCCTTCACGCAT
CAGCAATTCATCAGGAGTTTCACGCATCATTACAACGCGAGTCAGAGCCTGATACAGGGA
ATCACGCAGGTCAGGTGCAACAACCAGAGCGTGATTACGAATGCAGAAGATCTCTTCGGT
GACTTCATCGGAGTTCAACACAGGTACGATAAACGGCACAGCGTTTTCGTACTGGTTAGC
AGCAGCGAACGCATCATACAGACGCG
>k29_12_1985290_Suspvirus_32-73
ACTGTTTGCTTGTGGCATCACACAGCAGATTTTGATTACCCAGAAATGGCATACATTGCT
TATGGTGCTCCATACGATGCAGGTTCAATTGCTTGGGGTAATGCTCAGTTGACTGGTGTT
GAAGCTTCTCTTCAGCCATCTAACCAGAGACCTCTGAATGCTTGTCAGAGG
>k21_0_1965380_Felixounavirus_32-73
ATCTTTCTATGAGTGTGGTCACCGTTCATACTTCTTGATTAAGCACAAGAAGATGCACAC
TGAAGAGTTTAAAGTGACTGGTGTAAAGACTGATAAGCGTGGTCATGGCAAGTTCGTTGT
AGAGACTCTCCCTAATGTCTTTGTAGATGTTTCATGGAAGACTACCCATGAGAAGAAACA
GTATCTTGCTGAACATCCTGAAGAGTTTATCGGGAAACCTTTAAC
>k21_1_1965385_Felixounavirus_32-73
GCTACCCAGACTTGCTTAAGGTCTGTAGCTTATCTACAAAGATAATTTAATGGAAGTGTA
GCAGAATGGTGATGCGGCAGACTTTTAATCTGACAGGCGATGGGTTCGAATCCCTCCACT
TCTACCAATATGGTTCAGTCGCAGATAAGGTAATGCAAGGGTTTCATAAGCCCTATGAAT
GTGGGTTCGATTCCCACCTGAACCTCCAATGCTGTGAAAGCA
>k21_1_1958917_NA_32-73
ATCACCACCACCCGCGAAAAACCAGTCTACTGGGCAATACGAACCAACCAACGAAAAACG
TACCAGCAATGAGCTGGATAAGTTCTTCCGCGACCGCGACGACATGACTGTCGGTGAAAT
CATTGCCAAAAAAACCGAAGCCGTCTTTATCAAAGAGTGGTTGGACAAATGGCAGGGTAA
ACCGAACGACAAGTTCAAAGCTGTCACTCAGTCTGGTAACGCTGGCGTTCCGGGTGGTGC
ATTCGCG
>k21_0_1958917_NA_32-73
CTTGTCTTTGTATTTGATTGAACCCTGCTTGTTCGATACGTAAGTGGTAAAGCGGTGTTT
GTTGCCAGTCGCAACGTTTTTCAGCTCCAGGTTGACAGCTTTTGCGCCACCAGCAGATTT
ACTGAAATACGCCAACAGGATTTCGAACTGATACAAAGACAAGCAGACCGGCGAACTGAA
ATATCTGCCGGGCTTCCAGTCTATGGAC
>k21_5_1984787_Elvirus_32-73
CCGCGTTTGTGAAAACGTGGGATTAAAAGCATCCCGGATCTCGTGCAGAGGAAGATCATC
GTCTTCCTTGCCAGGGGACGTAGAAAAGTTACCCCTTTTAGCAGTACTCATACTCATGGT
GAATATTCCTAATGACATTTAAAGCACCAGTTGCAAGAGAATTCATT
>k21_4_1984787_Elvirus_32-73
GATACCACGAAGCCTCTAGCGGTTTGCGAATAAGGTAACTCAGCCCTCCTTTCGCTTTGA
CAATAATCTGTTTGCTGCTCATATTAGTGATATCATAAGTCAGCCGGAAATGCCGGTAGG
GTGAAACGTCATTCATGGTGAGGATCCTCA
>k21_0_1984787_Elvirus_32-73
GTTTGGTTCTACCATTTCCCATCCGGACTGATAACAGCGGTCAACCCACTACGACTTTCG
GTCTGGTATACCGTGGTCGCTTGATCCTTCCCCTGTTCTTTAAGAACCTCCAACAGTTGG
AAGAACGTGTCCAAAAGCGTCTTACTGGTTGCTTTGGTACAGAAGGAATCCCCTCTCAC
>k99_2_1985304_Mooglevirus_32-73
TTCTATTCAAGCCATAAAACAATCCTAAACTGGAGAATCTAAAAATGAATAAGTTTCAAG
CTATCAATCATATCCGTTCCAATGCCGTGATGAGCAAGCCAGTAAAAGACACTTTCGAAT
TTCGCTGCAATGACAAGTTATTTGCAGTCATTACGAAAGGGGAGGATAAAAAATATTATG
TACATCGCCAAAACGTTAAGGTAGTAACAGCAGATAACTTTAT
>k59_3_1675603_Mooglevirus_32-73
TCATTATCAAACTTGAAGAATTTTATACACTTCTGAGTCTTCCAGTCAATCTTTTGGTCA
TAAGAAAGACCTTGAGAGACTCTCTTACCAACTGTTTGATAGATAATTTCACGAAGAGCA
TCATATTCCTTCCAAGCTCTTGTACCAATAGTTATATTGGCTCTCTTATAGCTCTCAACA
GCTTGCTCATTCCAACGTTGCTCACTAACACTACCAACTTTGTAGAGTCTTGGAAGAAAT
ATGATGCTCTTCGTGAAATTATCTATCAAACAGTTGGTAAGAGAGTCTCTCAA
>k21_2_2560756_Mooglevirus_32-73
TAAAAATGCAATCATCAAAGGTAACTTTGCAATCGGCTTCTACGGGAAGAGACATTTGAT
ATCCTCATTTTTAAATACAAAAGTTGTGTAGTTAGTACCTTCAACATCTAACCAGATAGC
AGTAGCATCAACACCATCAAGGTTGTTGAAAAGTTCTTTGATGAACGAGTTACGAACATC
CTTTGCGCAGGTTGTCTCAAGTTTTATGTTTGAGATTGCTGAACCAATTGCCATATAACC
TTTGACACGATTCTT
>k99_6_1985304_Mooglevirus_32-73
CAAGCTGTTGCAACAATCCTCCCTGATTTTATGGCACTAGTCGCAGAACTTTGTGAACAT
TGCATCAAATCATCAAAAGAAGAGTTAAACCGCTTTAAAATGGCTTATGAGCGCTCTATC
AAGTCCCATAACATGTATATCATGCCGTTGGCACATGGGATTATGGCGATGGGTACAGGT
TGCCACCCTTGCAAGCTTTACGACGTAGAAAACATCTATCTAAGCGAGACAAAAGACAGT
GATTTTAACATTCAGTTAGGGCAAGCAATTAATGACATGATAAAGCTACACGAAAAATCT
GTAAAAGAGATGGTAAAGCGTGATGATGAGTACTTTATAGAGTTCTGATAATTTCGTCAA
GCTCTTTTTCCATATCTTTTACAGATTTTTCGTGTAGCTTTATCATGTCATTAATTGCTT
GCCCTAACTGAATGTTAAAATCACTGTCTTTTGTCTCGCTTAGATAGA
>k39_1_2732698_Teetrevirus_32-73
CACGACTTAGGGTCATCCGAAACAGTCAGGACGTTCTCCAGTAGCGATGTTGAGGGTGAT
ACCTACGGCGTCCTACCGAAGAACATCCTGACTGTTTCGGATGACCCTAAGTCGTGGGAG
CAAGGGAAGAACATTCTGGACGAAGCCATTAAGGGAATCACAGCGGCGAACCCTTGGATT
ACCAACAAGCAACTGTCG
>k21_1_2733972_Carltongylesvirus_32-73
CTCCTAATTAGTTGAAGGCTGTACCAAGATTAGTACAGCCCAATTACAATTACTGGCAGA
AGTAGTAAGCGTGTTCGGAACGAAGAAGTTCCTCAGTTACGATGTTAGTGTGATACATGT
CAATGCCACCAATCTGTTTAGAGAGGTTCTCAAACTGATTGTTGTGAACAAAGATTTCAA
CATAAGCATCACGAATTACTTCCATCATACGAGGAGCATCTGCTAAGCAGCAACG
>k21_0_1985726_Przondovirus_32-73
GTCCGGCTTGGCAGGGCCACAGCCCGTCAGTTAAGTCTGTGGGTATTACGGGTCAGCTTA
CTGGTAGCCGTGCTGATATCATCATTGCGGATGACGTGGAGATTCCCGGTAACTCTGCAA
CCCAAGGTGCCCGAGAGAAACTCTGGACGTTGGTTCAGGAGTTCGCCGCACTGTTGAAAC
CTCTTCCGACTAGCCGTGTTATCTATCTGGGCACTCCTCAGACC
>k21_0_1450169_NA_32-73
GGACACCCTTCAGTTTCGGAATCGCCCAAGTCGTTATAGCCTTGTAGAGGAAAAGAGCAG
GAGCCGGCGTTGCGACCACCGACCGCAGAAGAGAGATCGCCTGAACTTTCTTAGCCTGGT
GAGTGCTGTACTTCGCCACCAGCGCCGCCC
>k21_0_2733882_Teseptimavirus_32-73
TCCAAGACTGTAAGTACCCGGTCGTATCATTAGGTCACGGTGCCTCTGCTGCTAAGAAGA
CATGCGCCGCTAACTATGAATACTTTGACCAGTTCGAGCAGATTATCTTGATGTTCGACA
TGGATGACGCAGGCCGTAAGGCAGTCGAAG
>k21_1_1141137_NA_32-73
GAAAAGAGCCTGTTCTGGCTCTTTTCCGTTTATAATCCAGTTACAGATATAACGTTTAGG
AGTGTCAGGAATAGGGTTATCACCTGCACTGTTATAGAAATGGTCAATATACGCATCAAA
ACACTCCTTAGCTGCTGTACGATACTCCTC
>k21_3_1141137_NA_32-73
CAAGAGGTAATTGGGTTCCTGTAGTTCTTGCATTGATTGCAGTTGCATGCATTGCAGGAA
CACCCGCATTTGCGTGGTAGCAATCATAAATATAAATTGTATCAGTGGCAGCATCATATG
CTGTCCAAACTGCTGCCGTATCGTGACTGATACCGATATCAATTGCACAAAGACGACGCC
AATGAGAAGGAATCTCAATCGGGTCAATAACAATGTCGCGTTCTGAGATATCG
>k21_0_1141137_NA_32-73
GTTGGAAGAGAACATTGTGAATCCTTATTTGAGAAAGTAATGTTTGCCGTGCTTGACGGC
TCGTTTGTTTTTCGCCCACTTGGGCTTGTCTGTCCCACTGTAGAAGTGAGTATACCTGTA
CTTGGGTTTATACCCCGGCTGTAAAGCTCTGTACGCAACTTTCA
>k21_4_1141137_NA_32-73
AAGTAATGCGGGCAAAAACTGCCTTGCGTAAATTGTATGCTCAAAGTCATGCGCTTGATG
AAAAGCCACTAACTAACAATAAAGATAGTTGGTGTGCAAAAGGCAAGCGTTACGCAACTG
GTAAACAAAAAGCTAAACGTTTACCGTCACAACCTCGCGTCGAATTTTCACGCAAATCTT
AATTAACTTTCTCATACAATC
>k21_0_2734110_Heilongjiangvirus_32-73
ATACCGGCAATTGAACCCGTATAGGCTTGTACAACACGCACGCCAAACAATTCAAAAGCG
CCATGCACATCAAACTTAATATTAAGCATAGGGTAAGCCTGCATGATTTCTTGCAGCACG
TTGTTAGCGATCGTCTTACTAGAAAATCCG
>k21_13_2732699_Teetrevirus_32-73
AAAAGAATGACTTCTCCGAAATCGAACTGGCTGCTATCCCGTTCAACACACTGGCAGACC
ACTACGGTAGCGCATTGGCGCGTGAACAACTGGCTTTAGAGCATGAGTCTTATGAGCTAG
GCGAGCGCCGCTTCCTAAAGATGCTTGAGCGTCAAGCGAAAGCTGGTGAGATTGCAGACA
ACGCAGCCGCTAAGCCATTACTCGCTACGCTTCTCCCTAAGTTAACCGCACGCATCTTCG
AGGCGTACTCTTCGAGCCACTCAACGATG
>k21_1_2732710_Teetrevirus_32-73
CCCGCCACGGCCTGTGTACAACCGGACACCAGCAGGCGGCTTGGCGAACTGGTATCGGTC
ATTCAAGCAAGCCCATAAAGAGCCACCTACTCCACCCCATACGCCACCGCTAAGGTTCCC
ATCAGGGCCAAGTGCCGCGTTGCCCATTCCTGCGTAAATGTTCTGACCTACGATGTTGTT
GTTCGACTCAATTCGGGCACCTGAACGAACCTGTAGGTGTTTC
>k21_0_2732710_Teetrevirus_32-73
TAGTTTAACACTAGTATTTCAAATCTTTAAGTGCAACCTTGAGTATTGTTTCGATGTGTG
CATCGTTAACGTCGGTTAGGTGCCCTCCGATTATCGTCACCGCGTTGTTCTCAGCGATGA
TTCTGGTGGTCTCTTTAAAGCCCACTGCATGATAACAGTCCCACATAAATCGACGGAATG
TTAGGCCTTTCTCCTTGTAAGCCCGTGCAACATCCGCAAGACCTCCCGCGTTGTGTGCGG
CTCTGGCTTCAATTGCTGACCGCAGAGCTACCGCTGTATCATTACTTAAGCGCATGGTGT
ACTTCCTTCATAGTCAAAGTGATAATCATAAAGGCCAC
>k141_64_1985291_Suspvirus_32-73
CGGTTACGTGCTTTCTTAGCTGCACGTTTAATAGATGCTGCACCAGTCTGACGGTGGGCT
TGTTTCTTACCACCTTTTCCACGGCCTACATAGATGTATGGTTGTGCAAGAGTCTGTGCA
TTGATGCTGTCAGTGACAGTCTTGATATCAATTCCTGCATCTTTACCAGTTGTTGCAATC
ACTGCTGCAACCTTTGCCAGAGCCGCTAACATACGGCTTTG
>k29_1_2560725_Felixounavirus_32-73
CTTGCTGCTAGGTTGATGGCTTCATTCTGAATCTGTGCTTCCGAACTCATCAGGAGGTAG
TTCAGTAGTTTATGTGGAGATTTGCACCATATCCATGCTCCAGCGACCCTGATATAACCA
CCTTTAGCAATTGAAGAGTTCTTCCCAAAAACCTCTTCCAGAGCCTTTTTAGACGCC
>k21_0_2560724_Felixounavirus_32-73
CTGAAGAGTTTAAAAATGAAGATGGTTTCTTATATGCCGTCTATGGCACTCCAGCAGAGT
CATTGTGTGGAACTCAGCTAAAACAGTTCAGAGATATGTTTGGAGTTATCAAAGGTGTTT
CTGATAAGGAATACTTTACAAATAGTTTCCATATGAATGTTGCAGCAGATATTACACCAT
TTGAGAAGCAGGACTTAGAAGAGCCATTCTGCCACCTCTACAGATGTGGAAGAAT
>k21_7_331278_NA_32-73
GAAATCTCAGTTCACTGTTAAGGTTATGCAGTATCGTTCCCAACTCGGTCAAATTGGTGC
GGATGCATGTGAGTACTTCAAACAAGCAGGTGCAGCACTAAGCGAAATGGCTGCAGCTTA
ATTAATAAACGGGTAATGGGATTAGTCCCA
>k21_8_331278_NA_32-73
TCGAAAAATTGTTTTCTGTAAAAGCTCCTGTTTCAAATAATGCAATCCAGACAGTAGTTG
GTAAAAATGAAGTAAGAAAAATGATCTTACAGTATTATACTGAAGGTGCAATTAGTGAAT
CATTTGCTGAAATGATTTTAGGTATGAAAGTTACCAAGAAAGTTCCAATGATAAGCAATT
T
>k21_9_331278_NA_32-73
GATTACCAATTTGATGGAAGAAAACTAAATCAACTCCCTTAAAGAGATCATTAATTACTT
TAGGTTCTTTTTTCAAACCATATAAGAAAGTATTGATAAAGAAATCAGGTTCTTCATCTA
AGTCAAGAAATAATTGATAATCTACTTTCTT
>k29_26_1965376_Felixounavirus_32-73
AAACTATATCTATTGTTATGATGTTGTTCACTCCACTACAACGGTAGCTCAACGTAATCC
AATCGTCCCACGAGAAGGTGAGTTGGTTCGCATCGAGGGTTGGACTTACACTGTGGGAAG
CATCATTCATAAGTTTGATGTTGCTGGTGA
>k21_2_2732714_Teetrevirus_32-73
TCGAGAGGCAAGGTACAGACCATGCATCACACCAGCAATGAAAGACTCAGAGTATCCGGC
AGCGCGTAGCGCACGGTACTCCCCGGACTCCATCACATAGGTCTGATTGAAGCGCACCTG
TAGATACTCTTTAGCTGCACGAGGCATACTAGGA
>k99_1_2732701_Teetrevirus_32-73
GCTTTCTCTACCGCAGACCGAACGTCTTCCGGGAGAGCAAGCTGGTGGTGAGAAGAAGAT
GGACGAAATGGTCGATGTGTACACCCATGTGTATCTCGATGAAGAGTCCGGCGATTACCT
CAAGTACGAGGAAGTAGAGGACGTTGAGATTGATGGCTCCGATGCCACCTATCCGACTGA
CGCTATGCCCTACATTCCGGTTCGCATGGTTCGCATTGATGGCGAGTCTTACGGTCGCTC
CTACTGTGAAG
>k21_10_2732699_Teetrevirus_32-73
ACATTGGTACTCTCGCGTTTACTTCATGCGAACCTTAAAGACACAGACATGGGGCTTCTT
CGTTCCGGGAAACTACCCGGTCGTCGCTTCGGGTCTCACGCTCTTGAGGCATGGGGTTAT
CGCTTGGGCGAGATGAAAGGTGAATACAAGGACGACTTCAAGGCTATGCTGGAAGAGCAG
GGCGAAGAATATGTTGAGGGTGCTGAGTGGGTTTCGTTC
>k21_5_2732713_Teetrevirus_32-73
CAGACCGCCGTGACCCATCGCATACTTAGCGATAATCTGGTCAGCCTGATAGTTCGCACG
ACGAGCGCGCTCCAGAGCCAAGTCTTTCAGCTTGACAGTACCAACCGCAGAGCGGTGCTG
GAACAGGCCCACAACGTTATCCAGAGCAACCTTAACGGTAGTGCTGGAAGTCGCCGGGAA
AGCGTGCTTCTGGCCAGCCGGAGTGTCCTCACGGTCATCACCAGCACCTGACTGCTGGTG
GTGCTGGT
>k21_3_2732713_Teetrevirus_32-73
GACCAAGAAATTTAAAGTGTCCTTCGACGTTACCGCTAAGATGCCGTCTGACGTTCAGGC
AGCCTTGGAGAAAGACATTCTGCACCTGTGTAAGCAGGTTGGCTCAGGCGCTATTGTCCC
CAATGGTAAACAGAAAGAGATGATTGTCCA
>k29_0_2560733_Felixounavirus_32-82
CTTTTTAAATTTCAAGGAGTATTAATGAAGCCGATGTTCAAATATCTTGGTGGGAAAAAG
AAGCTGTTAAAAGAGTACGACAAACTTAATGTCTTCCCACAAGATTGTGAAAATTTTTAT
GACTTATTCTCTGGTGGTGGTTCAGTTGCTATTTGGGCTTTCAATAAGTATCCAAATGCA
AAGATTCATATAAATGAGATGA
>k21_1_1965379_Felixounavirus_32-82
CTCAGGTAGCAGTTGTTAAAGACTACTTGAAATCAGTTGGTTGGATTCCAGATGACTGGA
ACCATAAGAAAGACTCTGATGGTCGTCCTGTTAAGGTTTGTCGCTTCAAAGACAACAAAA
AGATGATTACAAAGCATCCTAAGTGGGATGAGATGGTGGAACGGTGTGGTTTGAGTTATG
TTGAGCATGAAGGTGTCCAGTACATTGAACATAACTGGTCTGTGAAGAAGTACACAGATT
TGCTTGAGCCTTGC
>k21_0_1958917_NA_32-82
CCACCATCCACTGGTGAATCATGAACATCGTTGGCCGAAGCCAGTAGTACATGTCCACCC
GTGCCCGGTATAAACCGGATTCCGGTTGCATTGGCTCTTTCGAGGCATTGATGATGCAAT
GCGGGATATAAGCCTCGGCCAGTTTCTCACCTGGCTTACCGGCTGTTGGTTTGATATAGC
GATTAAAGAGATAAAGGGG
>k39_5_2734080_Alexandravirus_32-82
CACAACGTTGACCTGCGTTAACCGCAAGTTCGTTGTAGAAGTTCATTTCTCCATTTCTGA
TCATATCAGAACCACGAGCCTCAAGAGGGTACTGCCGCGATAGAGAAGCATCTGCACCTG
CTACACAATGGTGTGTGCCCTCATTGCGGCGCTCGTCGTTCT
>k21_2_2734081_Alexandravirus_32-82
TTATGTCCTCGATTAAGAAGATGGAGTATGCTTGCGGCGATACTCAGTCTGTACTTTCGC
TAAATATTTAGGGGCACGTACCCCTTTCAAATATGCTCCCCAACCAGTGTTGTAGCTCTG
GATAACGCAAGCGCGTTTACCACGACACTGCTTGTTTAGTAACGCAACAATCTGGGCTGC
CTGATCAACGTTGATGCGGTAATCTTGCAGTTCCTTAACGGTACGTCCGTGCATGTTAGG
CAT
>k21_0_1980956_Drulisvirus_32-82
ACAGCAGGAGCTGCTGCGGCAGCTGAACATTCTCGGTAAGGACCTATATGCTATCCTTAC
GCAGCCTCAGAACGTAGCCCAGACCGGTGCCGCCTTCGACACTAAGATTACTGCGCTTGA
AGCCGCGGTAGCCGCAGTGAAGGCTGCTAGCTAATGCGTAAACTGGTCGCTGGGTTACTG
CTCGCGGTTACTCTGACTGGTTGCTCGGCGACCTCTGCACTCACCGGCTTAGTTAGTTCT
A
>k21_0_1984787_Elvirus_32-82
GGAATACCGGGTATGGTCTCTGTTATGCGAAACTCGCGGATGAATTGATCAACCTGAAAC
TCAAGGGGGATCGAATCGACCACGATGCGAAGCAGCACGATGACTTGGTCATTGCGTGGC
TACTGAGCTACTGGTTCATTAAGCTCGGGGAGAACAAGTCCTTGTACGGGATCCCTCCGG
GGATTGCCCTAACGGACACCCGCAACTTACTGAACTCTGCTCAG
>k21_1_1984787_Elvirus_32-82
GCTGCACCAACTGGGATACCAGGAAGAGTCACCGTTGTCCAGGTGTTCGTAGCCGGGTTA
TACTGGTACATCCCAGGGTTGTTCGCCCCCGCCACTACCCCACCAATAACACTCACCTTC
CCTTGGTAAACCATTACCGTAAAGTCAGAACAATCTCCACTCTCAGCGAAGGCCTTAAGG
AC
>k21_3_1984787_Elvirus_32-82
GTAAGGAGTATGAAAACCCAGAGGTGGAATTCAACAAGATCGTCAGTGCCTCTCGGTTTT
CATACTCCTTACGGGAAACCACTTCCAGGTTAGTTTCCTTCTTGAACCCAAACAGACTGA
TCGTTTCAGCAAGGTCCCTTTGTTTGGCAGCTTCCT
>k21_2_1984787_Elvirus_32-82
TTCAACAGGGTCTTCAACGAACTTGAATAATCTCCCGGATGGAGCCCGGGGACAAGGTCG
GTGTATTACTCTGGATGATAAGACGATCTTCTGCATGGGGGGTTACATGGGGAGTACCAA
TAAACCCACAGCCCTCAACCACCAGTATGACACCACCACCAACGTCTGGACCCGTAAAGC
GGATATGCCGATGGCGCTCAATGGGCA
>k21_0_1924731_Kayvirus_32-82
CAATAACATCCACTTCCTTCATATCTGATATATCAGTACTATATGTTAAGTTTCTATTCT
CCGCTTCTAATTTCTCTAAAAGACTCTTTAATGTATCTTTACTATACCTATTAGCACAGT
ATACAGTTGCTTTCATTAAATCTCCTCCTTTCAATTCTAAGGCTACTCAGCCTTCCATAC
AGAGCTTCTATTATATTTCTAGTACAAT
>k21_0_2732712_Teetrevirus_32-82
GTTATTGCCTTCCGAAGACGCTCGGTGTCGTCCTCGAACTTCCCAAGAGCGATGTTACAG
GCAGAGCAAAGGAGACCACGAACAGCGCCAGTGGCGTGGCAATGGTCAACCGCTAACGCC
CGTCCCTCAACTCTCTCGGTAAGACCGCAG
>k21_1_2732711_Teetrevirus_32-82
CTGAACCTGCGAGATGTTCAAATCATATGCCCGCAGGATTGAGCCGTCTGTAAAGTCAAC
CAGCCTATCGGTAGCCGAGGTGAATCGACGGATTTCAATCAAAGTATAACCGTCCGCTGG
CCCCAACGCTCTCGTTGTGGAGATTGTGGTCTTAGTCGCAAAACGATAGTCTTGATTCAA
GATGAGTTCCTTTCGGTCAACGCCGATAAGTGTCACTCGGACGAACTTACGAG
>k59_1_1327935_NA_32-82
GACCATTAACTCTTTCCACGTATCTGAATAACCGGAGAAGTGGAAAGAGTTAATGGTCGG
TGATGGAATCGAGCTAAGCGTTAGATACATTCACAATTTTGATGCCGACAAATATAAAAA
TCCTCACGCGTATATTACGCAGATCTGTTATTTTGCTTTCATTCGCTGAATGAAAG
>k59_4_1327935_NA_32-82
ATTAAATTAAAGAGGAAACAAAATGTCTTTAAAAGACCAACTACTGTCGGAATCAAAAAA
TCTCGACACAACAGTTGAGCTGGACAGCGTTTTCGAATCCGTTGAACTGAATGAAGATAC
TAAAGCTAAATTCAGCGCCGTTTTTGAAAGTGCGGTTAAAGCTCGCGCATTAACTCTTAC
AGATTCGTTAATTTCTTCAACTTGTTCTTCAACACGAGATTCTACAAGAGCATCAGCGCG
AGAAGCAATTTCTTCAATATGTGACTCTGCAAGAGTTAAT
>k21_4_2732699_Teetrevirus_32-82
GAGTGTGAGAGTTGGCGGAAGGAGGCAGAAGAGAAACTGGCAAACTGCTGGAACCGCGAC
CGTGACAACCAAAGGATAATCGAGCGTCTCAAAGGAGACCTTGAGGGACGCGATGAACTT
GTGAAGAACCTGCAAGCAGACAACCGAGAGTTGCACCAGAAGTTACGCGAGCGGTCAAGC
ATTAAGGCCATCAAGT
>k21_1_2732712_Teetrevirus_32-82
ACTTGGAGGCGTTCGGCGGCATCACCCCAAAGGCTAAGGGCATTCCATCGGGGGATGCAT
TTGCTGGAATCGGGAAGAAGCAGACGGTAGGAACTGACCTGCCGGAGTCAACTGGATTCA
AAGTGGAGGGTAAAGAGCAGAAAGCACCTAACGTGCCATATGCTAA
>k21_0_2732711_Teetrevirus_32-82
CTGGTATCGTGGTAAGGGTGAGCTTGCCGGGACGCTTCGAGTTCATTCGGATAAGGGTCT
ACTGGTTCAGGGATTCCCTCACATGACAGTGGATGAACCTGTCCATCGGCCTTTACGTCA
CCACGGGAATGAACATATGCGCCATGAACCTGTCCATCCACT
>k59_5_2732701_Teetrevirus_32-82
GATAGCTGCAACGTAGAACCACTCGTTTAACGATAGTCCCCAAAAGAGTCGGGCCGCACC
ATCAGCGACCCCTGTGCCAACAATAGGCGCAGCCTTAACGACCTCATTGTTGAAGTCGAA
GGATAACATTTAACACCTCCTTAGTATGGTTTCTCAGGCAGAGGCGGCTCATAGCCGTT
>k21_0_2734110_Heilongjiangvirus_32-82
CTGACTTGCCGGAATTGTTGGCAACTTTTCCGTTGATCATCAGCATTGAATTGCTAAAGT
CTTCTTGGCTGTTAGCCATTTCAGACAACGCTTGGTCATAGGCGTCAATTTCATCAAGTT
TAGTCTCCCAAGCGCCCACGCGTTCTTCATTTAAACTATATTCAGTTAACGGTACTTGTT
GGAAAAAGTGTTCTTCGGTGTCTGTCAGAGTCCAATCACTATCGGGTTCGTCACCCGCTG
TAAAGTGATAAATGTTCTTATCCG
>k21_0_1965378_Felixounavirus_32-82
CCTACCAAGTCTCTTGAAACACCAACAGCTTCATACTCTTCAATCTGTACTTTATACTTC
CACGGTACATAAGCATTAAGTAATGGTGAACGACCTTCTGGGTTTCCATATTCATCATCA
TACTTAAACAGCATGAATTTAGCTCGTGGAAGTTTTCTTGTCAGTGGTCTTTCTCCGAGA
TTAATTGCTCCAGCAATATGTGAAACATTTCTCAGATTCTGTCTAACACCTGTTACTTTC
CGATAGTCTGAATCAAAATACCATTTATCAAGAG
>k21_1_1985304_Mooglevirus_32-82
GCTTATGAGCGCTCTATCAAGTCCCATAACATGTATATCATGCCGTTGGCACATGGGATT
ATGGCGATGGGTACAGGTTGCCACCCTTGCAAGCTTTACGACGTAGAAAACATCTATCTA
AGCGAGACAAAAGACAGTGATTTTAAC
>k21_2_1985304_Mooglevirus_32-82
ATCCGTTCCAATGCCGTGATGAGCAAGCCAGTAAAAGACACTTTCGAATTTCGCTGCAAT
GACAAGTTATTTGCAGTCATTACGAAAGGGGAGGATAAAAAATATTATGTACATCGCCAA
AACGTTAAGGTAGTAACAGCAGATAACTTTATGCAAGCTGTTGCAACAATCCTCCC
>k21_0_2733607_Drulisvirus_32-82
CTTTGGTTTTGGTAGCACCAAGTTTGCGCCACATCTGCTGAGCAGACGCAGTTACGGAGC
TATCAGACAACAAGTTGCCATACCCTGCATCAGTGGCGCGATTAACCAGTGCTTTGTACA
TGCTCGCACCTACCCCCTTGCCACGCAGGG
>k21_3_1985308_Felixounavirus_32-82
CCTTATTCCAAGCACTTTGAAAGTCATCTGCTTCCCTTAAGTTTACAATCCTGTTGTCAA
GTGAGTCTCCGTTGATGTGGTCAATGATACCTTTTGGCACCTTGCCATACACGTAAATCC
ATGCGAGTCTGTGTGCTTTATGTGCTTTCT
>k21_0_1985308_Felixounavirus_32-82
CTTGCAATAGTATCTCCCATCCTCTTGCTTGGTAAATTCTACTGACTCTTTACCTTCAGT
TACCGCTTTGGTGAAGTCTTTATCACCCATAAAGTTGCACAGTAAAACAAGCTGTGCAGA
GTTCTGGTCAACTGAAACGATATTAGTCCC
>k99_1_1985291_Suspvirus_32-82
AAAGAAAAAAGCTATTGCAAACCGTTTTAAGTAAAGCTATAGTATCAATCAAGCCCACTT
CCTAAACTGGAGATTCAAAAATGGCACATGTAACCGTAATTACCGATAAAGAAAATTCAT
CATGGTCCACACAAGTAAGTGATAAAATGTCGCCTATGCAGTGTTTAAAATACTTTGAGC
AATGGAATCGCGGCGAGGATGTTAGCCCTTTTCATGTGATGTATATCGTTCACACTGACA
AGGAAGGGAATAAAAC
>k99_45_1985291_Suspvirus_32-82
CAACCATAAGGTGTTGTAGCATCTTGGCAATATACTGTAATGAATGGCTGGTCAGGTTTT
AAACCTTTATCGTTAGAGTTGTCAGAAGGGTAAGCCCTAATAACGTTTGGTCTGTTATTC
TTATCATGCGCTAATCGGTGACCAATAACATCTACCAAAGTTCTGACAATCCCTTTCTCA
AGTTCTGCTGTTTCTAACTGCATTCATTTTATCCCTTC
>k99_8_1985291_Suspvirus_32-82
GTTCCTGACCAAGAGTATTTGCGTAACCCATCTTCGGACATGGGCCATATGCAACTTCGA
AGATGTTGTTAGCTTCACCCAACATAGAAACGTTAGGGAACGCATGACCAACACCAACAG
TGTCTGCTACGCCGTCGATGCTTACCAGAACGTGAGTCTTACCACGCTTATCTTGGAACT
TACC
>k21_7_1985290_Suspvirus_32-82
AACTCGTTTAGGATTGATATCCTCCATAACAAGCATTTGTTGTCCACCAAGAGAAACCAT
AGTGAACTCTTTACGGTTCTGCTGCTTAACATACATTTCAAGTTTCTGCAAAGTATCTTT
ATAGAACGGATAAGACTCCTTAACAAAGATACCTTTAAGTTGCTCT
>k99_30_1985291_Suspvirus_32-82
AAAGAGCTTTACCACTAAATCCTAAATTGGAGATTCAAAAAATGGCATACCGTGCACCAA
AATTTATCAATAAAGACAACTTTCGCAAAGTACTGGAGAAGTCACTTGATGAAAAATTCA
AAGGTAAAATAATTGTTGTTCACGCATACAATTTTAAGTATGATGTATACGGCAACAAAA
TCAACCATTACCGCGCAACTATGTTAGACGGTAGTTTATCAGGTGATAAAGCTATTATTA
ATGCACTTGCTGGACGTGGTAAAACCTTGATAAAATGTGAGAAGAGACGCTATCAAGGCG
CGGCATATGGTTATGAAGATGCTATTTACCATCTTGATAAAATGGGTTACAATGTCGAAA
AGGCTGGAGTATCCCAGATGATTGGGAGTGATGGTTATGTAACTATCTTTAAAATTAACT
AATAAAGTGCTTTAC
>k99_43_1985291_Suspvirus_32-82
GACGCAGTTAAAAAGATTACTGCGACGATTGTAGAAGATGTGGTAAAACGTATTGACAAT
GAGCCAACCTTGGCAGATGCTGCACAGGCTTATGCAGACTTACGAGCTAATTCTCGTGAA
ATCTTCCAGCATGTGTTTACCCGTCTTGAGTGGAATGGTCAGAACTTAAGTAACCTTGAG
CAGAAACTTTTAAAGATTCGTCAAGGACAATTAAGTAATCAAGACGGT
>k99_17_1985291_Suspvirus_32-82
CGAGAAGCGTACTGGTGATGAATGTCGTGTACGTGCTTCAATGATTGACGGAAAAGAATG
GTACGCCATTGTCCGTGAATCTGATAAGAAGATTATGAAGCAGTCTAATCTTCCTAAAGT
ACAGCTTGCAGAGTTCATCGCGGAACTTGAAAGCAAAGAATTGTTCGTGGTAACATCTGA
CACATGCGTTATCTGTAAAGGTCTTGTAGGAAGTTTGAAAGACCTTGGATTGAGTTACTT
CACAGAAGTTCGACCAATCAGTTCGAAAGCAGACAAAGACTTCTGCCGAGAAAACGGATT
ATGGCTTGCAGATATTGTTTACTATGACGGTGAGAAGTTCCATGTGACCTCATACCCGAA
ACTGAACTATGATGCAA
>k99_10_1985291_Suspvirus_32-82
GTTACATAAAGGTTCTTGGAAATATGAACGTCGCCAGTAAAGTAAAAATTACCATCATCA
GTGATTCTTAAAACGGAATCTCCGTAATGTAATCTCACTGCTGTAGGGTCTGGGTTGAAG
TTCTGGGTTCTTGTACCGATACCAACAAATGCTACACAGTCGGACATATCATGAG
>k99_5_1985291_Suspvirus_32-82
CAATACCAAGTTTAGCATAACGCTCTTTGATATCTTTTTCATTCATCCAGATAAGACACC
AATGATTCCTGACAGATTCTTCAACTTTATCTACACAATCGTGAAAGGTTGGTGTGTCAC
CTCTTGTACCAACCATTGCCACAACACCATAAAGGAACTCACCATCACCATGTGTGATAT
GTGCTACACCAATATCTTTTTCACTATCTTGGATGACAGCTACAAAGGTTTTACCATCCA
AT
>k99_26_1985291_Suspvirus_32-82
CTCAGAAGAAAGCAAAACAAGACTTCAACAGAGAATTAACGACACCTATAACACCTTCAC
AGGTTTTGTAGCTGATGCACGTAACATCTCTGAAGAAGCTGTAAAGAATACTGAGGCGAA
TGTTTATTCTGCTCAGGAAGCTCTTGAACTTGGTTTAATTAATTCAATCATGTCTCAAGA
TGATTTCTTAAATTACTTACA
>k99_42_1985291_Suspvirus_32-82
TGACTGGACAGCAGGTGTTAGAATGGCTAAATCTAAAAAAGATGGTTGCTATTATGTCAT
GAACGTAGTAAGATTTAGAGATAGACCTTCTGGAGTCGAGACACAAATTAACTTGACTGC
TGAAAGCGACGGCAAACGTACTGGTATCTTTATTCCTCAAGACCCAGGCGCTGCTGGTAA
ATCCTACGCAACATCTCTT
>k21_1_1985310_Felixounavirus_32-82
CGATAGACTTACGAATGTTCATCAGTTCGAAAGCTTTCTTGTACTCGCCATCTACAACCG
CCATAACGATTTCTTTATAGTTCGGATGAGTAGATTCAACGATTTCAGAATCTGCACCGA
AAGTCATGATAACAGAATCACCAGTAATCATATACTCAATCTGGTTACCATTCTGCATTG
CTTCGTGCAGTTGGTTAACAGGTTCTTTCTTCACTGCCTCTTTAACGGCTTTGGCAACTG
GCTTAGTAGCAGTCTTCTTAGAAGACTTTGCAAGCTG
>k99_18_1985291_Suspvirus_32-82
GCAACTTACCGTGGCTAGAACAGATTGGGAAATAAAAGAACTTGTAAGCGAGGCTGGCAA
TGGTTGTGAGATGTATATGATTCGTGGTCATGTACCAGACTCATTAGCACTTGAGATGCT
TAACCATCACACAAATGGATTCTACAAAGAACTCGGTGAACCAAATGTTGAACGCACTTG
GACAAAACCAGTACCAGATGGCACAGGCAACTGTTCAGTCATCTATCAC
>k99_13_1985291_Suspvirus_32-82
ATGTCATAAAGCTTTGGAGCGTCCTTGTAAGAGAACAGCAACCAATCTGTGTCGTACTGT
ACACACTGCCAGAAGTAATCATTTGCACCAAATGAATAATCCATCTCATTAATACGCTTA
GAAGGAACCGTTGTAGGATGCTTCAAACGTAGTAAATCTTCAATCTGCGGGTCTATGGCA
GTGTAGAAGTTGTTAGC
>k21_0_1965383_Felixounavirus_32-82
TCTTTAGCATACTGATAAAGAGAACGGCTTAGACTTCTGGAAAGAGCTTGACAAATACCT
TGAAATGATTCGTAGCTTCCATAAGAAACGCTATGAGATGATTGCTAACATGCCAGCAAG
TTCAAACCCTCTGGCATTTACACAAGGTGGCTTGTACAAA
>k99_3_1985291_Suspvirus_32-82
TTTTAAGTTGTGTGTTAGGAGTTTCAAAGACCTCTAAAGAAGAAATCTTGATATTATCAC
CACGCATATTCGTATGGCGGTAAATGTAGTACTCCAACATACCTATGTGTTTTGCTGGAA
GGTCATGCTTGACGAAAACTGTTACGCTATCATCAAACTGTAAGACTCTTATACCATCTT
TGTATTTAAACTCTTTAGGCTGCTGGTAATCTCCTAAATCACACATGATAAATAGCCTTG
AACGGTGCTTATCGACTTGTGAAGTCAAAGCATTCTGCATATCCGCAAAGCTCTTGTAAA
CAACAACGTGTAACTTAGTCATCACGGTATTCCCTGACGAAGAAATAGTTAACTTTGTTG
CCACCAATAAGTAACTCGTAGCAGGTGTTCTCAAAAGGTGCTTTTGAGGCATCATACGTA
GTGTACGGTTCAGACACCTGCTTAGTGGTGAGTTTCTTGTTGGCGGGATTTAAGAGGCCA
CCATAAAGTTTCTTGATAGCCTCTTCAACGACATGACTTGGAGTGTCGTTGAA
>k99_40_1985291_Suspvirus_32-82
TACACATCTTGAGAGTATTGTCTAGCTTTCGGAATACGGTATGAATAACCTGCATTGTAT
GAAGCTAAGACACGCTGTAAAGAGTATTTCCCATTAGGATTACCATGAACCTTAGTCCAG
AACTGAAGCTCTTTGTGTGTCTCCTTTGCAGCATAATCGAAGTCTCT
>k99_7_1985291_Suspvirus_32-82
CTTCTGTTGCGTCAAACCCGAAAGCTTCAGCAGAAGCAGAAATCTTACCAGTCAGTTCAG
ACATAGTTTTTTCCTGTTCTTTTGCTTTCATCTGAGCAACCTGAGCGCGTAGAGCCTCTA
GTTCTTGCTTTTCTTGTTCAGGTGAAGAAATGACTGAACAAGA
>k99_0_1985291_Suspvirus_32-82
TTAACCAGAATGCTGCTGTACAAGACCGTCTGAAGACTGTGAACAGAGCACTGGAAGAAC
TACTTGACGAAGGTATTAACTATCGTCTAAGTTATGTTCGTGATTCACTGCTTGAGAAAG
ACCCCCTACACTTCCACAAAGTGATTTTGAAAGGTCTCTTTGCAGTAACAGCCTTGGAAG
GTGTATCATTTATGGCATCCTTTGCATGTACCTTTGCACTTGATGCACAAGATAAGTTCC
AAGGTATTGCTCAGGCAGTACAGAAAAT
>k99_15_1985291_Suspvirus_32-82
GATATCTTTGAACGCTCACAGGAAATGGTGAAGCTGACTAAAGATATCTGCAAAACCCCA
ATCCAGTTTTTCATAACGTGGGAGTTTCTCTTGAACACGCTTCTCAAGTACAGCCATCAC
ACTTGCAATGGAGTTTTCAATCAGGTTGAAGGTATCATCTTCAGTGAACTCAAGCAGTGC
CTCTTTCTCTTCTTCAGAGAGAACTTTGTAGTCACCAG
>k99_33_1985291_Suspvirus_32-82
GGTATTGCTACTAAGGTAGCTTATGATATGACCACGAAGCAAGCTGGTATTGGTATGCTG
ATGGAGACCCGTACAATTGGTGATGGTATTCGTCAAAACACCATTGAACACATGGGTAAA
CTACCTTATTACAAACTTGTACGTGCTGCTGTAGAGGCTAATAAACAGAAGAGTCGTGGT
GGTTCAGCT
>k21_8_1965376_Felixounavirus_32-82
GATTACTCTATAATGGGGCTAAAGTTAACCCGAGATAAAGGTATACGTCTGAGGAATCTC
CAGAGGGAACATCTCAAGAATCTTGTCTCTATCCCAATCAGATACCATCACACCATCATT
CATCACATACCAACGAATACGACCACATTTCTCAGGGTCTGGATAACCTTCTTCGTCTAA
GAATGGTTCTA
>k21_3_1985304_Mooglevirus_32-82
CAAGGGTTTTGGTCAACTTAGCGTTTTCACCCTTTACGTTCTCTAGCTGAACCTTCTGGT
TCTCCATACCTAATTGCAGGAGTTTCATGTCAGATTGTAAATCACGAATAGCTGAATAGT
TGCCTTTGCTGTAACTATCAAGCTGTTGTAACTTTGTCGAAACGGAAACTTCCTGCTTCC
CACTAGACACCTGCATTGTAGTGTACATACCAATTACACTGAAGATGCCCACAACAATTG
CACCAATGTTAT
>k99_12_1985291_Suspvirus_32-82
TTTAAACTCTGCATAACTAAATCCACGATTGGTTGGGCGAAGTTGCATAATCATTTCCTC
GTTTTGAGAACTGCCATAATTTCTTTGGTATCTTCTAAGAACCATGTGTAGTGATTCTCT
TTGATTTCTGGATGAGTGTCAATCTTTAATTTGCAATCTCTTCCAGTATCTTTCAATTGT
ATTGTGATACCCTTCATAAAGATATGACACATCACATCATCC
>k99_2_1985291_Suspvirus_32-82
CAAAGACTGTTCCATCGAACTGTTTGGACGTGACACAGGAGACTTAAAAGGTCTTATCTC
TGAAGAAGAGTTCAAAGCTGGTTATGCTATGCCAACACTCTGTGAAGGTTGTGGTGGAAT
CTGGGTAGACCATGAAGGTCAACGTGTAAAACCTTCTGAAGATAAAGAATCATGGGAGAA
ATGGTAAGATGGGTATTGTAAAAG
>k99_32_1985291_Suspvirus_32-82
GGTGAGAATAAACTTGGTCATCTTCGCTACCGTACTTGGGGAGAAAACGATGGAGAGCGT
TGGACAATCTGGACAAATGACTTTGAACGGTGGCTGAAGTCGAGTTATGCAAGCGAGCAA
GATTGGTTAGATGATGCAGGTGGACGTATCTACGGTGTCCAGTGGAGAGCCTCAGAGGGA
CATGG
>k21_2_1965376_Felixounavirus_32-82
GTTAGCTTTCTGACCGCCTGCACTCTTACGAACGTGACAGACGTTTACCTGTGCATATTG
GTAACGCTTGCAACGACGCAATAGCTCGGATAAGACTTCTTCTTCATCCGTATCAGAACG
TGACAGAGCCAGTGTGATAGGGTCAAGAATG
>k99_46_1985291_Suspvirus_32-82
AAAAGAAATGCCTTGCCGACCAATCTCTCACAGGCCGCTATGTAATTCCTTCCTTAGCTG
GTGAAATCTTCGTTGAAAAAATCTTCGGAACTGACTTACAACCATCAAGAAATAACTTTG
GGAGGGATAAGGCATTTGAACTTAACTACTACACTTCTGAAGATATGCGTTTG
>k99_36_1985291_Suspvirus_32-82
AAATCACAATGTTTTGTGTTTTCATCTGGATAGCTGCTGTAATTGTAGCACTATCAAGAG
CATTGCGTAAACCTTCGTTTGTGATTTCATCGTCATCTAATGAGTCATAATCATAGATTT
TATTTGCAGGGTAAACATAAAAAAACCCATCCATATCAGAGCAATTCCAAGCGCC
>k99_9_1985291_Suspvirus_32-82
ATTAGCTCTTGAGTGATTGCTAGTTCACTGGTGATGTAAAAGCTTGAACCACGACGATGC
TCTTTCTCACACTTTCCGTCATCTAACGTGCATTCTTTCAGCACTTCCATTAACGCTTTG
GAGATTTTAAACATTTTAACTTTCCTCTTAAGTCACAGTAAAGGAG
>k21_0_1985310_Felixounavirus_32-82
CACTACAATGCAGGTGTCAGATTGTAAATCACGAATAGCTGAATAGTTGCCTTTGCTGTA
TCTATCAAGCTGTTGTAACTTTGTCGAAACGGAAACTTCCTGCTTCCCACTAGACACCTG
CATTGTAGTGTACATACCAATTACACTGAA
>k99_39_1985291_Suspvirus_32-82
AATTATTTTAGTTATGTTTCTTTCCAGTTCCGCCACAATAAGGGCAGCAACCATAACTTA
CCAGACCTGTACCATCACAATCTTCACACTCTTCTGCACCAAAATAGTGTTTAGCCAGAA
GGTATCCAATTATAATCATGCCACCAAATGACAGAATTAACTCTAACCAATAACCTTGCA
TAACTTCTCTCC
>k21_0_1965382_Felixounavirus_32-82
CTTCACCTGTTAAGGCTGGAATGTCAAGCTCTCTCCAGCCATTTTTTAAATACTTGACCG
AAACTTCTTTTGCACCAAGCCAAATACGTGGCTCATATGAAGAACTTTCCTGTAGTGTAC
AGGTTTCCCCATTCGAATCTTTAAACTCTGCATAACTAAATCCACGATTGGTTGGGCGAA
GTTGCATAATCATTTCCTCGTTTTGAGAACTGCCATAATTTCTTTGGTATCTTCTAAGAA
CC
>k99_6_1985291_Suspvirus_32-82
GAAAATATTACCAGCAGTACTTCTCAGTCTTGTTGTTGAAGGGATTGAAGCACCAGTTGT
ACCAGTAAATTCAGCCTGTCCTCTTGTAGCCTGAGCAACATATCTGTAGATTGCGTTTAA
GGCTGTGATATCATCTAGGTTGAATCCTTCAGCTTTATCAATGGTGTTACCATCATAAAT
CTCAGACAGAACTTCATGGGTATCTGCCAAGGCTCTTGCTACTGATGCTAAGAAG
>k21_2_1965385_Felixounavirus_32-82
CAAATCCAACTAACCCGCCAATTTCAAAAGGTGCTTAATGAAAGAGATGACAGAACAAGG
TAAAGAGATTTTTAATCTCCTGAAATCCGGTAAAGGGTTTTCTAACCCTCTTATTACTGG
TGCAGCAATCCTTGGTGGCACAATTGCCGCTTCTACTTCATTAGTAAGCTCTATTAGCTC
GGTATCAGACCCTACAGTAAAAGATAAACTTATTGCTGCTGGTTTGACTACAGCCTTGTT
AAGTA
>k99_41_1985291_Suspvirus_32-82
CGAGAAATCGGCGTACCAGTTCAAGTCTGGTATCTTCCTCCAATTAAATGCGTCCTTCAT
TTCTGGAGTTGCGATTGAATCAATCACGCCAGTTTTACAAGCATCATCAAACCAGTCTGG
TAAGACACCTGCAAGGAAACCATTAATATTCGTTTTCAAGTAATCAGCAATTAACGCTGC
TTCATCTGCAATCATCTGAGTGACCTCATTAGCATATGCAGTAATCTTAGCAATGCCCTG
ATTAATCGCTGTAACGGCTTGTGAGGCTAAGGAAGAGATAGTGTCTAGTCCTTTATTGAT
TGAGTCTTTTAAGTCGCTTAGAACGCCATTCACAGTGTCTATGGAGGTATTAATCAAATC
CATAGCTTGTTGACCGTACTCTGTAGCTACTCCCATGATTCCACTAAACGGTGTACAACC
AACTTGTTCTCCTGCTG
>k21_0_1965385_Felixounavirus_32-82
GTTCTACACAGCATCTGCTGATGAGTTTGCTATGGCAGTTGGTCACGCAGTTCATTCAGG
TGTTAAGCATAAACGTGTTAAGGCTCGTGAAGTTGCCAAGCTGTTCATCCAGCAACGTTA
TGCTACAGGCCGTGTGTATCCGTTCTTTACGAACAATGCTAACACTCACACGCCGTTTAA
AGAACCTTTGAAAA
>k99_14_1985291_Suspvirus_32-82
CTGTACATGAACACGGTGTATCTTATACAGAAGTGAAAGAAAACTTTGATGATATTGAAG
AACCTCAGTATTATATCAAGGCTCAAAGTGATGAGGTTCTTGGTGGTATATTTAGCTGTT
CTCCAGAGGCGGCTGCTAAGGTATCTGCACGTTTAACTGGACAGTCAGTTTATGTGTTCC
>k21_0_1985304_Mooglevirus_32-82
CTTACCTTTTTCAAAGTCTGCGAAGATATCACCTTTGATGACTTTTACAATACCCATCTT
ACCATTTCTCCCATGATTCTTTATCTTCAGAAGGTTTTACACGTTGACCTTCATGGTCTA
CCCAGATTCCACCACAACCTTCACAGAGTGTTGGC
>k99_29_1985291_Suspvirus_32-82
CTAAATCGTCGCCGTCACTATAGCACCAATCAAAGGCATAGCCAAGATAAAAACTATCTA
AAATCGTATTCCCGTTTGCATCTACAACTTTTGCAGATAGACTGTATTCTGAAGCCTCTA
AATCCCTTTCTAGTTCTTTCTGTAAGCTGATGTAAGCCTCGCGTGATGGATTTTCCCGAC
CTTGTTCTGCATAGTCGCTAGAAAGCTGTTTAAGGCTATAGCGTAAAGGAATTTAAATAT
GCAATTCCTTT
>k21_1_1985290_Suspvirus_32-82
TTCAATCTTCCCTGCATGTCGATAGTCTTTGAAACCACCGATAAAGTCACTTGCAGTCAT
ATGTTTGAGGTCATCCAGACATTTCAAATCTTGAACAATCTCAAACTTCGGTGCAGGAAA
CTCTTCATTCCCTAAAAGCTGGAATACCTGATTCATATGATTCTGGTAAATCTGAGTATC
ACCAAAAGTACCAAT
>k21_3_1965376_Felixounavirus_32-82
TTGCACCTGATGGGACAGATACGTGACAGTAATTCTTACGACGAGACTTATCTTTAATTG
CCAGAGAGGTCATGTAGATTGCTGTAGCACATTCCATCTCACCTTCCCAGATGAATAGTC
GGTTACCACCTTCTGGAGCAATCCATGAACCAAACATTGCCAGTTCACCTTTGATATCCC
CTACACCACCTGAGAAGTCTTTAAGCTTACCACGAAGATGCTCTTTCGGATGGTCTTCTG
>k99_44_1985291_Suspvirus_32-82
ACATAATCCCAAGCACCAACGTGCAGACCTTGAGAGCAAGTTACTGTACGGTCATTATCA
ACCATCCAGCGTGGCATCTCTACAACGTTACCCAAATCATTAGGAACTTTGCAGGTACGG
GAGTCAAACAGCTTACCACCACGAGTTGTAACTTTCTTCCAACCGATGATATAACCTTCT
TCATCAATCTCAACATCAAGGTGAGACACAAAGCCCCAAAGTTGTTCTACAGAATCTTTG
GATGGGTTTTCCATCAGTTTTTCGAAGAATGCTACCAGACGTTTAAAGCCATCATCGCCA
ACTTTCATCATGTCCAGAATACGGTCTACCAGAGTGGAACGCATTTGAACAGCACCGTAG
TACAGGTTATCACCTTTGATAGTGATTGCACCCTGAGTGAAGTTCTCGATAGGCTTTCGA
ACTGATGAACATTCGTAAGTCTATCGAGAACTTCACTCAGGGTGCAATCACTATCAAAGG
TGATAACCTGT
>k21_1_694060_NA_32-82
TGGTGATTTGGTCATTGAATATGACAACTTACCACTTATCTACTTAGGTACTATTGAATA
TGCTTACACGTATAAACGTGGTGTAGATATGATTACAAAGGTAATCTGCTCAAATGACAA
AATGGAAAGAACCACTATCAAGACCTCTAT
>k99_16_1985291_Suspvirus_32-82
CTGGTAAAGACGAAAAGAAAGCAGCCATCAAAGCTCTTAAATATTTACTCTTTCAAGTAG
CCAAGATGGGAGATGAGAAAGTTGGTGGTGTTTACTTACGTAACTCTTCCAGATTCAAGT
CTCTAAAAGCTGTCTACGACGACCTGATTAAAAGTTCAGTGTCTGGTCTACCTTATGCGG
GTGGGATTAGTCAGTGTGATATTGATATCAG
>k99_34_1985291_Suspvirus_32-82
CAATCTCTGGTTTACGAACACCAACACGAGCACCCCATGCAGCCAAACCATGCGCACCTT
TGTAACCTTTTGGTGTAGGTCTATCCATCCACTGAACACGAGACTGGATAAGAGAATCCT
GAAAGAAGTCCCCCCAAGGTTTACACTTTGGATTGTCAAAGTTCCATAAGTCCGGTGCAA
TGTGATTGAACACCCACCAGTCATACCC
>k99_22_1985291_Suspvirus_32-82
ATCTCCGTGAGAATGAAGAACCAAACTTCCGTCGCTACAATGGTATTGTTTATGTGTTCT
CACGGTCACGGCAAGCACCACGAATAATCTGATTACGTCCTACAGTCTTTTCAGTGCCAT
TTTTGTTTCGACGGTCACTGATAAGGAACAAATAGTTAGACATTTTGTTCTTACTCATTG
CACCGAAGATACTGAAGTTTGCACCTTCCTGAGTGTACATCGCTGAAGTTGCACGAATCT
TGTTTTCCAGTTGGCTAT
>k99_25_1985291_Suspvirus_32-82
TAAGAAATGAGACTCTTAAACAGACACCGCTTTGTAGTTAAGCGTAAAGTATCTGAAGAC
GGTTATTACAATAACGATGGTGATTGGGTAGCTTCAGAAGATATTGTAGAGATTAACTGC
AAAGGTAATATCCAGCCATATATTAAGGGTTCTGTAAAGAATGGTACACAGATTGTTTTA
CCTGAAGGTATTCGCCTGACTGATACCAGAATCCTTTATACTGTAGCTAAGTTGAGAACA
TCTGATGATGTTGATTGGACTGAATCTGATATTGTGATGATTGATGGTCACGAGTACGAA
GTATTTATGAC
>k99_38_1985291_Suspvirus_32-82
GACTTTGCAGATACTGCAAGGGCTGTTGAATGTGACTTCAAAGACTTTCATTCATCTGCT
GAAACAGTTCTCTGTACAGACCTTCAAACAGGTAAGTCAGTATCAGTTAAGCGTGACAGC
TTAATCTTGGTTGCAAAAGACCTTGATATGAAGAAGCCAATGGTTTTAACAGATATTGAT
GGTGTTCTCACTAAGTTTGATAAGCCAACAAACTCAACATATCTGGAAGATGGCACTCTG
TCACAGTATACAAACTTGATTGATTCAGTTGATGCTCAACCTACGTACATCTTCAACATC
ATTTCAGGCATTCATCAGAGTGCT
>k99_4_1985291_Suspvirus_32-82
GGATTCTAATATGCAAATTAAAATCCCATAACATTATTCTTCCTCTGGGTAACTTGAGTT
AAGAAGGATATCTTCTTGGTTCTTGTCCATGATATCAACCGTCTTAGTAGCAATCTGCTT
ACCATCCAGATTGAATGAAACATTCAGAGTCTGTCTAGTCTGCATAGGGAAACCAGAAGG
TGTCATCATCATTGGGGTTTGGTTAAAC
>k99_24_1985291_Suspvirus_32-82
GAGAATTTTACAATGGCATTAACTAATTCTGAAAAAAGCAGATTTTTCCTTGCTGACCTG
ACTGGTGCAGTCCAGTCTATCCCAAATACTTACGGTTATATTTCCGGTTTGGGTCTTTTC
CGTTCTGCCCCAATTACTCAGACTACTTTCCTGATGGATTTAACTGAGTCTGATATTAGC
TTACTGGATGCAGTAGACCGTACCAGCCGTAAAGCTGAGACGAGTGCTCCAGAAAGAGTT
AAGCAGATTAGCTTCCCAATGATGTACTTCAAGGAAGTGGAAAGCATTACTCCTGAATCT
CATCAGGAG
>k99_35_1985291_Suspvirus_32-82
TAAACCAGTTTGCACAGTGATGCTCACCACCTTTTGTGACTGGCTTGTGATGACCTAATG
TAAAGGCTTGCTTGCCAGAATAACGACAAAGCTTGTTAAGAGTTGCAATAGTGTTCTTGA
CAACACAGTACTCATAAAAATTGTCAATTGTATAGTGAGGGTAGTATGCAAAGAGGGAAC
TGTCACGGAACTTCCCACGATTCCAGAGAACCATGTGATTAGAGTTGGAAGGGTCATACT
GATGGGAATCAATGAACTCTTGACGTTCATCAAAGACAAGTCTAAGAACAGACATTGCAG
CAGCACGTTTCAAGTTAGACAAGAACATTTTCTCTCCAAAATAAAAAGGGAACCTTTTAC
AGTTCCC
>k21_9_1965376_Felixounavirus_32-82
TAAAGCTTGCCTAGGTTCTTCGTGGATTCTTCCATTACGAACCTTTAAACCAAGGCTCCC
AACCTCACCCATTCTGAATGGAGGTAGGCTTTCTTGTGTTTCTGTAATTTCTGCCATTCT
TCTCACCTGAATTGTTAACGTCTAAGCCCCTCATAAGGGTTGCTTCTCACTAAATCAGTG
TGAGTACCCATAGAAGGTGGCTTGAATAGTTTTACTTCGTTGAGACTGTTGAAAGCATCG
CTTGTGGCATCCACTTGGTCATCCTTGGTTTTCCCATCTCCACAAAAACCTTCCAGTTCT
TGGAAATAGGCTTCGTTCCAGCTACCTCTAACGATTTTTACCAATCCTGCTTCAGAAGCA
GCAGAGAAACCCGCAAAACGGGTAACTTTATCTTTATTGGTTGGTTTGGCTCTTGCACGA
TAACCTTTCTCGGCAAGTTTTCTGATAAGAGATGTT
>k99_19_1985291_Suspvirus_32-82
GTGAGTGAATGTCATCTTCTGTCAGGTCTTTCATGCAATTGAATGGGAAAATGCTAAGAG
TATGTATTACAAACACATGTCAACCATTTCTCCTAACAATACTTACCTGCTTGATGCAAT
CCTGAATTGTAACATATCAGATATGGGTTATGGTTTCTCTGCTTGGTTAATCTCTGAAGG
TTATGAATTAGTTGTCGATGCAGAAGACTTTAACATTGCTGA
>k21_0_1920779_Drulisvirus_32-82
TGCACATCGAAGTGTCCAGAGTTACGTACCGCTACATCCAGGCGCAGCAGGCGCACGTGC
CCACTTCCTACGAGCTTGTCATTCTGGTCCCGAAGAATAGGCGTAGTTAGCGTGAACGCA
CTACGGTAACGTCGCCCGATTACGTAGGTGCCATCAGGTACGCCACGCACAACCCGCAGG
GTGTTCTCACCTGCAACCTCCTTAATACCAACCCCATGGGGCCCACTGAGG
>k21_0_2733887_Unyawovirus_32-82
CTGACACTTAGTCGGTGGCGGGAGAGCCAAAGCCTTCCACAATACGAACAGGAAGGCCAC
AAAGTCGCCCTTAAGTTGCGCGATGATTAGCGCATTACGGTTTGCTTGGGTGTCGCTCAT
TCTGCATCTCCTTAATAGTACGCTGGAGCGCCCTTACGTGAGCATCAGCAGCTTGGGTTA
TTCCGATAATACGCTTAGCATCT
>k21_1_2732699_Teetrevirus_32-82
CAATTATCCACACCACACGCCCTAAGCGCATTCAGGAACTCTAGGTCTTTCTCCAGCTTA
TCAATGTACGCGCTAACATCGTTCCACGCATCACGGGTCATCGTTACGGTGTCACTCTTA
GGCATAATCATACGCAACCTCCCATTCGTTTCAGGAAGCGCACACCAGAGGCTGTGACCT
CCCATGCTCCACCATTGCGACCGCCCACAGTCAAACAGCTAATGTGTCCACGAGAAGCGG
CCTCAGCTACGAGAG
>k21_0_2733616_Elunavirus_32-82
GCCCTGCCAAGCCTGACCACTCTCCGTCTGTGAAGTCGGTTGGTATCACTGGTCAGTTGA
CTGGTAGCCGTGCTGATATCATCATAGCGGATGACGTTGAGATTCCGTCTAACTCCGCAA
CTCAAGGTGCCCGTGAGAAGCTGTGGACTCTGGTGCAGGAATTTGCTGCGCTTCTGAAAC
>k59_4_2732701_Teetrevirus_32-82
GGAATGGAATCAAGCAGTTGTTCAGAGACCATGCGACTCGTGGAGAAGACGGCAAGTTCA
CCATTCGTGACAAACAGGCTTTCGCTAACGACCCACGCTCAATGGACTTGTGGCGTCTGG
CTGACAAGGTGGCTGATGAGACTATACTGCGCCCTCACAAGGTTTCCTCACAGGATGCCA
AGGCATACGGTGCCTTTGTTAAGATGGTGATGCAGTTTAAGAACTTC
>k21_4_2732711_Teetrevirus_32-82
GAAGAGTCCTGTACGGAACTCCAGAGCGGTAGCCTTGTTTGGAGAAGACAGCAGGGAAGC
GGCGTTAATAGCTGTTGCACCCACAGAGCCAACAAAACCTAAACCCGGAACCTGCTCACC
AATTGCACCTGCGATAGTTGAAGCCACC
>k59_0_2732701_Teetrevirus_32-82
GTGTGCTTTCGGAGACTTGTGGTCTTTCCAGCGGTAGACCATCGTTACCTTCTCACCACG
CACATTGATGTGTACTCGGCGGGAGAACTGGTCGGCGGTGTCTGGCAGACGGATGGTGTT
TGCGTGGGTGATTGACTTGCTCATAGTGTTC
>k21_2_2732711_Teetrevirus_32-82
GATGACTAAAGGTTGGAGTCCTTTGGTTTCCCTTTATCTTTAACAACTTAGGAGATTTAA
CAATGGCTGAATCTAATGCAGACGTTTATGCGTCCTTCGGTGTGAACAACGCGGTAATGA
CCGGAAGCACACCTACTGAACACGAACAGAATATGCTGAGTCTCGATGTTGCTGCCCGTG
ATGGCGATGATGCAATCGTGCTTAGCGAGGAACCGAGTTCTCATAACGATGACCCTTATG
CTGCTGGCGAAGAC
>k59_2_2732701_Teetrevirus_32-82
CTCAAACCATAGGAGACACATCATGTTTAAATTCATTAACGCTTTAGGTAAGCTGGTAGT
TAAACTGTACTTCATCGAAGCCAAGAAGCTGGACAAGAAGGCCAAAGCTGATTCACAGCG
AGCCATTGAGTTGGCGAAACAGTCCCGCGAGAAATCCGATGCGGCTGTTAGTGG
>k21_2_2732699_Teetrevirus_32-82
TGGTGTTGTCTCTGCGTTGTCACTCAAAGACCACACCATCAGGCACCCAAGGGTTCGCGT
TCCAGACCTGCTCCAAGATTGCTTTGTCTTCACCCATGAGGTGACACTCATTGGCGTCCT
TGTATGGTAACACAGCAACACGAACCTTGCCAGCCG
>k21_7_1965376_Felixounavirus_32-82
TAGCGGCATCTGTAAACATTATTAAGATGTTTGTTAGAAAAGTCAATTGGAGATTTGTTC
CTCCGAAGGGAAAAGAACAAGACCCTAAGATGATTGAACGAGCAGACTTCTTTAACTCTC
TGATGGATGACATGGAGCATGATTGGGCTGACTTTATTAACTCTGTAATGTCATTCTGTA
CCTACGGATTCTGCGTGAATGAGAAAGTTTACAAGAAGCGTCAGGG
>k99_21_1985291_Suspvirus_32-82
GTACAAACAAAGGCCAATTCAAGAAAGGCCAGTCTGGTAACCCATCTGGAAGACCAAAAG
GTTCACGTAACAAAAGTTCTCTCGTCAAAGCCCAATTAACCATTGACAACTCAGCAGAGT
ATGCTGCAAAGTTGTTTGAGGCTATTGTTACCAGAGACCCTGTAAAACTTGCAGAGTTTG
GGCTTACTCCGAATGATGTTCAGATTAAATCCATGATGGAAGCTGGAAAGGTCATCATGA
CCCACTCAGCGATGGCTTTCATCTCACCTGCTGAGTGGGTCATGATGACCTTTCCAGCTT
CCATCATGGATTTAATCTGAACATCATTCGGAGTAAGCCCAAGAAAGAAGGTGAGAAAGG
TGGAGACAAGCCACAAGAGAA
>k99_20_1985291_Suspvirus_32-82
[truncated: 600,589 more chars]
