# Supplementary material for: Myotis fimbriatus Virome, a Window to Virus Diversity and Evolution in the Genus Myotis
Source: Viruses. 2022 Aug 27;14(9):1899. doi: 10.3390/v14091899 (PMC9505981; doi:10.3390/v14091899)
Supplement: Supplementary file 1 [file viruses-14-01899-s001.zip › Supplementary/TableS2.xls]

## Sheet: Sheet1
Table S2
Number of reads per sample in the main steps of bioinformatic analysis
Number of reads that aligned against bat, human, and virus sequences (millions of reads).
	Sample	No raw reads	No clean reads	No of reads aligned to bat sequences	No of reads aligned to human sequences	No of reads aligned to viral contigs
	Individual1	51.3154	30.7658	26.6019	0.010659	0.058566
	Individual2	100.242	66.5811	49.6638	0.020976	0.033362
	Individual3	49.1683	27.837	19.8174	0.02418	0.003851
	Individual4	59.1347	35.2342	31.7657	0.013984	0.008532
	Individual5	97.0252	57.1239	41.6373	0.011977	0.009169
	Individual6	39.3194	23.5949	22.0165	0.019908	0.006992
	Individual7	151.56	90.7036	69.6971	0.023404	0.019727
	Individual8	66.1422	37.6512	26.1805	0.065547	0.292166
	Individual9	21.0175	13.1511	9.77767	0.004473	0.002834
	Individual10	79.3661	55.4325	47.3362	0.028253	0.02246
	Individual11	29.8649	17.8786	12.0594	0.005962	0.004221
	Individual12	58.0424	39.1253	36.2538	0.031094	0.069477
	Individual13	66.3613	42.4032	35.0004	0.018201	0.025298
	Individual14	122.697	73.9802	57.8003	0.010619	1.44754
	Individual15	96.9158	59.8413	52.346	0.016577	0.089244
	Individual16	43.5056	26.706	20.6209	0.008266	0.004452
	Individual17	41.1315	26.1409	22.8658	0.011836	0.026209
	Individual18	123.489	83.0336	69.3628	0.020242	0.021008
	Individual19	44.6084	23.9158	17.726	0.008301	0.025617
	Individual20	57.6053	37.3805	32.7299	0.019604	0.011093
			868.481	701.259	0.374063	2.18182	Total
				80.7455	0.0430709	0.251222	% of clean reads
