# Supplementary material for: Myotis fimbriatus Virome, a Window to Virus Diversity and Evolution in the Genus Myotis
Source: Viruses. 2022 Aug 27;14(9):1899. doi: 10.3390/v14091899 (PMC9505981; doi:10.3390/v14091899)
Supplement: Supplementary file 1 [file viruses-14-01899-s001.zip › Supplementary/TableS3.xls]

## Sheet: SupplementaryTable3
Table S3
BLASTN results
BLASTN alignments for 3,450 contigs representing the Myotis fimbriatus virome. Some of the main statistics of the alignment of the reads to the contigs are also reported. For most of the contigs, a single best hit was identified. For some of the contigs that aligned against sequences from the Densovirinae subfamily, two alignments are presented (section 3.3). The taxonomy corresponds to the class…
Contig	Sample	Length_contig (bp)	Alignment_Identity (%)	Query_coverage (%)	Target	Number_of_reads	RPKM	Coverage/Average_fold_coverage	Taxaid	Species	Species_id	Genus	Genus_id	Family	Family_id	Order	Order_id	Class	Class_id	Phylum	Phylum_id	Superkingdom	Superkingdom_id	Host
k21_2_10359_Cytomegalovirus_32-29	Individual8	227	100	100	MT044485.1	11935	179956.2281	7828.1013	10359	Human betaherpesvirus 5	10359	Cytomegalovirus	10358	Herpesviridae	10292	Herpesvirales	548681	Herviviricetes	2731363	Peploviricota	2731361	Viruses	10239	Vertebrates
k21_0_2004968_Gemykibivirus_32-86	Individual5	150	100	100	OL704847.1	62	45079.4347	62.0000	2911995	Molossus molossus associated gemykibivirus 5	2911995	Gemykibivirus	1941236	Genomoviridae	1910928	Geplafuvirales	2732539	Repensiviricetes	2732424	Cressdnaviricota	2732416	Viruses	10239	Vertebrates
k21_0_2004968_Gemykibivirus_33-43	Individual7	272	100	100	OM953881.1	11	2050.0419	6.0662	2940812	Flumine genomovirus 3	2940812	Unclassified	Unclassified	Genomoviridae	1910928	Geplafuvirales	2732539	Repensiviricetes	2732424	Cressdnaviricota	2732416	Viruses	10239	Vertebrates
k141_21370_33-47	Individual19	490	86.94	73	MW897047.1	1350	107549.7561	410.0306	2824376	Xinjiang sediment noda-like virus 1	2824376?	Unclassified	Unclassified	Nodaviridae	12283	Nodamuvirales	2732546	Magsaviricetes	2732464	Kitrinoviricota	2732406	Viruses	10239	Vertebrates_invertebrates
OP121133	Individual1	2337	79.02	79	MZ218054.1	9047	47699.34025	819.3413	1697918	Bat astrovirus	1697918	Unclassified	Unclassified	Astroviridae	39733	Stellavirales	2732551	Stelpaviricetes	2732507	Pisuviricota	2732408	Viruses	10239	Vertebrates
OP121130	Individual1	1878	80.94	19	EU847146.1	3651	33194.8490	285.1954	548468	Bat astrovirus 1	548468	Mamastrovirus	249588	Astroviridae	39733	Stellavirales	2732551	Stelpaviricetes	2732507	Pisuviricota	2732408	Viruses	10239	Vertebrates
k21_0_1933309_Orthobunyavirus_33-62	Individual16	200	98.85	43	MG747600.1	30	33692.7234	22.5000	118655	Oropouche orthobunyavirus	1933309	Orthobunyavirus	11572	Peribunyaviridae	1980416	Bunyavirales	1980410	Ellioviricetes	2497576	Negarnaviricota	2497569	Viruses	10239	Vertebrates_invertebrates
k21_0_1933291_Orthobunyavirus_33-60	Individual4	143	96.63	62	KF254790.1	69	56553.8536	68.4196	1402035	Orthobunyavirus FSL2923	1402035	Orthobunyavirus	11572	Peribunyaviridae	1980416	Bunyavirales	1980410	Ellioviricetes	2497576	Negarnaviricota	2497569	Viruses	10239	Vertebrates_invertebrates
OP121136	Individual19	252	84.92	100	KF294382.1	74	11463.1221	43.5198	1508221	Anlong Ms bat coronavirus	1508221	Alphacoronavirus	693996	Coronaviridae	11118	Nidovirales	76804	Pisoniviricetes	2732506	Pisuviricota	2732408	Viruses	10239	Vertebrates
pedaco_1	Individual19	456	81.07	97	MN065811.1	478	40919.9218	156.4781	2419667	Bat alphacoronavirus	2419667	Alphacoronavirus	693996	Coronaviridae	11118	Nidovirales	76804	Pisoniviricetes	2732506	Pisuviricota	2732408	Viruses	10239	Vertebrates
OP121137	Individual19	247	80.841	85	MZ328300.1	240	37930.2783	137.3117	2877471	unclassified Alphacoronavirus	393045	Alphacoronavirus	693996	Coronaviridae	11118	Nidovirales	76804	Pisoniviricetes	2732506	Pisuviricota	2732408	Viruses	10239	Vertebrates
OP121138	Individual19	576	82.99	100	MZ328300.1	2559	173428.1309	661.8438	2877471	unclassified Alphacoronavirus	393045	Alphacoronavirus	693996	Coronaviridae	11118	Nidovirales	76804	Pisoniviricetes	2732506	Pisuviricota	2732408	Viruses	10239	Vertebrates
OP121139	Individual19	186	83.871	98	KF294382.1	124	26024.3854	95.9086	1508221	Anlong Ms bat coronavirus	1508221	Alphacoronavirus	693996	Coronaviridae	11118	Nidovirales	76804	Pisoniviricetes	2732506	Pisuviricota	2732408	Viruses	10239	Vertebrates
pedaco_5	Individual19	207	89.691	46	EU031893.1	106	19989.7453	75.9324	28295	Porcine epidemic diarrhea virus	28295	Alphacoronavirus	693996	Coronaviridae	11118	Nidovirales	76804	Pisoniviricetes	2732506	Pisuviricota	2732408	Viruses	10239	Vertebrates
OP121140	Individual19	188	86.17	100	KF294382.1	82	17026.5926	64.2340	1508221	Anlong Ms bat coronavirus	1508221	Alphacoronavirus	693996	Coronaviridae	11118	Nidovirales	76804	Pisoniviricetes	2732506	Pisuviricota	2732408	Viruses	10239	Vertebrates
OP121141	Individual19	873	82.31	99	KF294382.1	876	39170.7244	147.7950	1508221	Anlong Ms bat coronavirus	1508221	Alphacoronavirus	693996	Coronaviridae	11118	Nidovirales	76804	Pisoniviricetes	2732506	Pisuviricota	2732408	Viruses	10239	Vertebrates
OP121142	Individual19	396	82.87	71	MZ328300.1	408	40219.5047	148.7980	2877471	unclassified Alphacoronavirus	393045	Alphacoronavirus	693996	Coronaviridae	11118	Nidovirales	76804	Pisoniviricetes	2732506	Pisuviricota	2732408	Viruses	10239	Vertebrates
pedaco_9	Individual19	273	93.51	95	DQ249224.1	150	21448.6693	81.6154	393045	Bat coronavirus HKU6	393045	Alphacoronavirus	693996	Coronaviridae	11118	Nidovirales	76804	Pisoniviricetes	2732506	Pisuviricota	2732408	Viruses	10239	Vertebrates
pedaco_10	Individual19	222	NA	NA	KR296668.1	117	20573.3317	76.5135	28295	Porcine epidemic diarrhea virus	28295	Alphacoronavirus	693996	Coronaviridae	11118	Nidovirales	76804	Pisoniviricetes	2732506	Pisuviricota	2732408	Viruses	10239	Vertebrates
OP121144	Individual8	267	90.42	89	NC_043071.1	74	948.6167	40.7940	1281456	Shanbavirus A	2170191	Shanbavirus	2169640	Picornaviridae	12058	Picornavirales	464095	Pisoniviricetes	2732506	Pisuviricota	2732408	Viruses	10239	Vertebrates
OP121143	Individual8	381	85.34	100	NC_043071.1	54	485.1087	21.2047	1281456	Shanbavirus A	2170191	Shanbavirus	2169640	Picornaviridae	12058	Picornavirales	464095	Pisoniviricetes	2732506	Pisuviricota	2732408	Viruses	10239	Vertebrates
OP121145	Individual8	270	87.14	89	NC_043071.1	148	1876.1531	78.7370	1281456	Shanbavirus A	2170191	Shanbavirus	2169640	Picornaviridae	12058	Picornavirales	464095	Pisoniviricetes	2732506	Pisuviricota	2732408	Viruses	10239	Vertebrates
OP121148	Individual19	231	93.94	100	MN339351.1	112	18926.8258	71.5022	2676272	Equine molluscum contagiosum-like virus	2676272	Molluscipoxvirus	10278	Poxviridae	10240	Chitovirales	2732527	Pokkesviricetes	2732525	Nucleocytoviricota	2732007	Viruses	10239	Vertebrates
OP121147	Individual3	243	88.89	96	MN339351.1	137	146399.8984	84.5638	2676272	Equine molluscum contagiosum-like virus	2676272	Molluscipoxvirus	10278	Poxviridae	10240	Chitovirales	2732527	Pokkesviricetes	2732525	Nucleocytoviricota	2732007	Viruses	10239	Vertebrates
OP121146	Individual19	147	93.38	92	MN339351.1	24	5016.7490	17.3534	2676272	Equine molluscum contagiosum-like virus	2676272	Molluscipoxvirus	10278	Poxviridae	10240	Chitovirales	2732527	Pokkesviricetes	2732525	Nucleocytoviricota	2732007	Viruses	10239	Vertebrates
OP121135	Individual19	765	NA	NA	HM368167.1	909	46384.6399	172.3007	996613	Bat adenovirus N78-28/Germany/2008	996613	Unclassified	Unclassified	Adenoviridae	10508	Rowavirales	2732559	Tectiliviricetes	2732529	Preplasmiviricota	2732008	Viruses	10239	Vertebrates
OP121134	Individual19	630	94.53	40	HM368167.1	4965	307645.4133	1153.8460	996613	Bat adenovirus N78-28/Germany/2008	996613	Unclassified	Unclassified	Adenoviridae	10508	Rowavirales	2732559	Tectiliviricetes	2732529	Preplasmiviricota	2732008	Viruses	10239	Vertebrates
pedaco_11	Individual19	234	NA	NA	MN482243.1	112	18684.1741	71.6923	1508220	Bat coronavirus	1508220	Unclassified	Unclassified	Coronaviridae	11118	Nidovirales	76804	Pisoniviricetes	2732506	Pisuviricota	2732408	Viruses	10239	Vertebrates
pedaco_12	Individual13	315	95.361	61	KF569978.1	1205	151213.4088	474.3492	1487701	Myotis daubentonii coronavirus	1487701	Unclassified	Unclassified	Coronaviridae	11118	Nidovirales	76804	Pisoniviricetes	2732506	Pisuviricota	2732408	Viruses	10239	Vertebrates
pedaco_13	Individual18	294	94.85	65	KF569978.1	442	71563.2790	207.7381	1487701	Myotis daubentonii coronavirus	1487701	Unclassified	Unclassified	Coronaviridae	11118	Nidovirales	76804	Pisoniviricetes	2732506	Pisuviricota	2732408	Viruses	10239	Vertebrates
pedaco_14	Individual8	300	94.85	64	KF569976.1	1959	22350.3072	924.3100	1487701	Myotis daubentonii coronavirus	1487701	Unclassified	Unclassified	Coronaviridae	11118	Nidovirales	76804	Pisoniviricetes	2732506	Pisuviricota	2732408	Viruses	10239	Vertebrates
pedaco_15	Individual6	228	94.79	84	KF569978.1	230	144275.1604	146.3289	1487701	Myotis daubentonii coronavirus	1487701	Unclassified	Unclassified	Coronaviridae	11118	Nidovirales	76804	Pisoniviricetes	2732506	Pisuviricota	2732408	Viruses	10239	Vertebrates
pedaco_16	Individual5	273	94.85	71	KF569976.1	1351	539722.7602	734.0256	1487701	Myotis daubentonii coronavirus	1487701	Unclassified	Unclassified	Coronaviridae	11118	Nidovirales	76804	Pisoniviricetes	2732506	Pisuviricota	2732408	Viruses	10239	Vertebrates
pedaco_17	Individual8	306	99.40	54	KF569993.1	3240	36240.4765	1385.2255	1487702	Myotis davidii coronavirus	1487702	Unclassified	Unclassified	Coronaviridae	11118	Nidovirales	76804	Pisoniviricetes	2732506	Pisuviricota	2732408	Viruses	10239	Vertebrates
k141_9430_33-47	Individual19	681	87.77	94	KF170225.1	3882	222525.6920	849.0749	1340804	Bat nodavirus	1340804	Unclassified	Unclassified	Nodaviridae	12283	Nodamuvirales	2732546	Magsaviricetes	2732464	Kitrinoviricota	2732406	Viruses	10239	Vertebrates_invertebrates
OP121132	Individual1	180	91.1	100	MZ218054.1	4	379.4390	3.0889	1697918	Bat astrovirus	1697918	Unclassified	Unclassified	Astroviridae	39733	Stellavirales	2732551	Stelpaviricetes	2732507	Pisuviricota	2732408	Viruses	10239	Vertebrates
OP121131	Individual1	645	83.44	97	MZ218054.1	443	11727.3116	99.1519	1697918	Bat astrovirus	1697918	Unclassified	Unclassified	Astroviridae	39733	Stellavirales	2732551	Stelpaviricetes	2732507	Pisuviricota	2732408	Viruses	10239	Vertebrates
k141_32_1985291_Suspvirus_33-76	Individual1	202	98.020	100	NC_028935.2	105	8875.4909	77.7673	1718669	Escherichia virus SUSP2	1985291	Suspvirus	1985292	Myoviridae	10662	Caudovirales	28883	Caudoviricetes	2731619	Uroviricota	2731618	Viruses	10239	Bacteria
k141_64_1985291_Suspvirus_32-20	Individual2	238	98.529	100	NC_028935.2	45	5667.3950	28.3613	1718669	Escherichia virus SUSP2	1985291	Suspvirus	1985292	Myoviridae	10662	Caudovirales	28883	Caudoviricetes	2731619	Uroviricota	2731618	Viruses	10239	Bacteria
k141_10_1985291_Suspvirus_33-52	Individual11	205	98.537	100	NC_028935.2	40	46226.4756	29.0927	1718669	Escherichia virus SUSP2	1985291	Suspvirus	1985292	Myoviridae	10662	Caudovirales	28883	Caudoviricetes	2731619	Uroviricota	2731618	Viruses	10239	Bacteria
k21_3_694060_NA_33-25	Individual15	150	98.667	100	NC_042097.1	25	1867.5392	23.6000	2060124	Salmonella virus BPS17W1	2560725	Felixounavirus	1198140	Myoviridae	10662	Caudovirales	28883	Caudoviricetes	2731619	Uroviricota	2731618	Viruses	10239	Bacteria
k141_37_1985291_Suspvirus_33-51	Individual13	285	94.298	80	NC_028935.2	86	11927.9937	40.3018	1718669	Escherichia virus SUSP2	1985291	Suspvirus	1985292	Myoviridae	10662	Caudovirales	28883	Caudoviricetes	2731619	Uroviricota	2731618	Viruses	10239	Bacteria
k141_33_1985291_Suspvirus_32-42	Individual20	181	99.448	100	NC_028935.2	98	48808.8391	72.7845	1718669	Escherichia virus SUSP2	1985291	Suspvirus	1985292	Myoviridae	10662	Caudovirales	28883	Caudoviricetes	2731619	Uroviricota	2731618	Viruses	10239	Bacteria
k141_38_1985291_Suspvirus_33-51	Individual13	562	97.865	100	NC_028935.2	414	29119.0925	107.5125	1718669	Escherichia virus SUSP2	1985291	Suspvirus	1985292	Myoviridae	10662	Caudovirales	28883	Caudoviricetes	2731619	Uroviricota	2731618	Viruses	10239	Bacteria
k141_119_1985291_Suspvirus_33-25	Individual15	556	97.662	100	NC_028935.2	136	2740.8489	34.0827	1718669	Escherichia virus SUSP2	1985291	Suspvirus	1985292	Myoviridae	10662	Caudovirales	28883	Caudoviricetes	2731619	Uroviricota	2731618	Viruses	10239	Bacteria
k141_2_1985290_Suspvirus_32-83	Individual12	272	100.000	100	NC_028935.2	117	6191.2154	62.8493	1718669	Escherichia virus SUSP2	1985291	Suspvirus	1985292	Myoviridae	10662	Caudovirales	28883	Caudoviricetes	2731619	Uroviricota	2731618	Viruses	10239	Bacteria
k21_2_2732697_Teetrevirus_32-83	Individual12	177	90.960	100	NC_028880.1	82	6668.0607	69.4802	1610508	Citrobacter virus CFP1	2732697	Teetrevirus	2732693	Autographiviridae	2731643	Caudovirales	28883	Caudoviricetes	2731619	Uroviricota	2731618	Viruses	10239	Bacteria
k141_47_1985291_Suspvirus_33-25	Individual15	191	98.936	98	NC_028935.2	50	2933.3077	39.2618	1718669	Escherichia virus SUSP2	1985291	Suspvirus	1985292	Myoviridae	10662	Caudovirales	28883	Caudoviricetes	2731619	Uroviricota	2731618	Viruses	10239	Bacteria
k21_1_1985308_Felixounavirus_32-82	Individual6	159	94.340	100	NC_042097.1	14	12593.0083	13.2013	2060124	Salmonella virus BPS17W1	2560725	Felixounavirus	1198140	Myoviridae	10662	Caudovirales	28883	Caudoviricetes	2731619	Uroviricota	2731618	Viruses	10239	Bacteria
k39_0_347324_NA_32-83	Individual12	150	96.667	100	NC_007805.1	53	5085.6160	52.9933	347324	Pseudomonas phage F10	347324	Unclassified	Unclassified	Siphoviridae	10699	Caudovirales	28883	Caudoviricetes	2731619	Uroviricota	2731618	Viruses	10239	Bacteria
k141_34_1985291_Suspvirus_33-76	Individual1	213	95.775	100	NC_028935.2	82	6573.3794	57.7418	1718669	Escherichia virus SUSP2	1985291	Suspvirus	1985292	Myoviridae	10662	Caudovirales	28883	Caudoviricetes	2731619	Uroviricota	2731618	Viruses	10239	Bacteria
k141_49_1985291_Suspvirus_33-1	Individual14	233	97.222	93	NC_028935.2	103	305.3878	66.2060	1718669	Escherichia virus SUSP2	1985291	Suspvirus	1985292	Myoviridae	10662	Caudovirales	28883	Caudoviricetes	2731619	Uroviricota	2731618	Viruses	10239	Bacteria
k29_3_1965379_Felixounavirus_33-51	Individual13	249	95.984	100	NC_028825.1	89	14128.7737	53.4257	1636202	Escherichia virus AYO145A	1965378	Felixounavirus	1198140	Myoviridae	10662	Caudovirales	28883	Caudoviricetes	2731619	Uroviricota	2731618	Viruses	10239	Bacteria
k21_1_2732708_Teetrevirus_32-29	Individual8	165	99.275	84	NC_047774.1	86	1783.9588	78.1758	1897434	Serratia virus SM9-3Y	2732711	Teetrevirus	2732693	Autographiviridae	2731643	Caudovirales	28883	Caudoviricetes	2731619	Uroviricota	2731618	Viruses	10239	Bacteria
k21_1_1980955_Drulisvirus_33-43	Individual7	204	96.196	90	NC_047857.1	54	13418.4561	39.6569	1897515	Klebsiella virus KpS2	2733602	Drulisvirus	1920774	Autographiviridae	2731643	Caudovirales	28883	Caudoviricetes	2731619	Uroviricota	2731618	Viruses	10239	Bacteria
k29_8_2732701_Teetrevirus_33-11	Individual9	149	98.658	100	NC_047843.1	48	113672.4262	47.7852	2024248	Leclercia virus 10164-302	2732708	Teetrevirus	2732693	Autographiviridae	2731643	Caudovirales	28883	Caudoviricetes	2731619	Uroviricota	2731618	Viruses	10239	Bacteria
k141_14_1985291_Suspvirus_32-83	Individual12	551	96.023	96	NC_028935.2	439	11467.5826	116.7550	1718669	Escherichia virus SUSP2	1985291	Suspvirus	1985292	Myoviridae	10662	Caudovirales	28883	Caudoviricetes	2731619	Uroviricota	2731618	Viruses	10239	Bacteria
k21_2_1985290_Suspvirus_33-72	Individual3	236	86.864	100	NC_005282.1	95	104529.3101	60.1949	77775	Salmonella virus FelixO1	1985310	Felixounavirus	1198140	Myoviridae	10662	Caudovirales	28883	Caudoviricetes	2731619	Uroviricota	2731618	Viruses	10239	Bacteria
k141_58_1985291_Suspvirus_32-12	Individual18	253	89.754	96	NC_028872.1	119	22389.3627	70.5020	1527531	Escherichia virus HY02	1985308	Felixounavirus	1198140	Myoviridae	10662	Caudovirales	28883	Caudoviricetes	2731619	Uroviricota	2731618	Viruses	10239	Bacteria
k21_0_1924731_Kayvirus_32-82	Individual6	208	95.364	73	NC_025426.1	48	33004.7524	34.4760	1526408	Staphylococcus virus P108	1924731	Kayvirus	1857843	Herelleviridae	2560065	Caudovirales	28883	Caudoviricetes	2731619	Uroviricota	2731618	Viruses	10239	Bacteria
k21_1_1984787_Elvirus_33-25	Individual15	150	94.558	98	NC_007623.1	21	1568.7329	21.0000	273133	Pseudomonas virus EL	1984787	Elvirus	1984786	Myoviridae	10662	Caudovirales	28883	Caudoviricetes	2731619	Uroviricota	2731618	Viruses	10239	Bacteria
k141_60_1985291_Suspvirus_33-43	Individual7	167	97.546	98	NC_028808.2	70	21248.1208	62.8024	1718606	Escherichia virus SUSP1	1985290	Suspvirus	1985292	Myoviridae	10662	Caudovirales	28883	Caudoviricetes	2731619	Uroviricota	2731618	Viruses	10239	Bacteria
k21_0_209529_Cripavirus_32-20	Individual2	217	96.209	97	MF795134.1	57	7873.4133	39.3226	209529	Aphid lethal paralysis virus	209529	Cripavirus	144051	Dicistroviridae	232795	Picornavirales	464095	Pisoniviricetes	2732506	Pisuviricota	2732408	Viruses	10239	Invertebrates
k141_88_1985291_Suspvirus_33-25	Individual15	890	93.258	100	NC_028935.2	455	5728.5192	75.9146	1718669	Escherichia virus SUSP2	1985291	Suspvirus	1985292	Myoviridae	10662	Caudovirales	28883	Caudoviricetes	2731619	Uroviricota	2731618	Viruses	10239	Bacteria
k39_1_2734080_Alexandravirus_33-25	Individual15	232	85.776	100	NC_048054.1	10	482.9843	6.4655	2283029	Dickeya virus AD1	2734080	Alexandravirus	2733088	Myoviridae	10662	Caudovirales	28883	Caudoviricetes	2731619	Uroviricota	2731618	Viruses	10239	Bacteria
k59_2_1965376_Felixounavirus_33-62	Individual16	207	98.936	90	NC_028935.2	51	55340.7052	36.7295	1718669	Escherichia virus SUSP2	1985291	Suspvirus	1985292	Myoviridae	10662	Caudovirales	28883	Caudoviricetes	2731619	Uroviricota	2731618	Viruses	10239	Bacteria
k21_0_2732709_Teetrevirus_32-20	Individual2	218	95.833	100	NC_029102.1	8	1099.9715	5.5046	1636313	Enterobacter virus E2	2732700	Teetrevirus	2732693	Autographiviridae	2731643	Caudovirales	28883	Caudoviricetes	2731619	Uroviricota	2731618	Viruses	10239	Bacteria
k21_0_1273707_Hollowayvirus_32-12	Individual18	150	99.130	77	NC_042342.1	3	952.0183	3.0000	1273707	Pseudomonas virus H66	1273707	Hollowayvirus	1720324	Podoviridae	10744	Caudovirales	28883	Caudoviricetes	2731619	Uroviricota	2731618	Viruses	10239	Bacteria
k141_86_1985291_Suspvirus_33-43	Individual7	195	95.876	99	NC_028935.2	82	21316.6129	63.0769	1718669	Escherichia virus SUSP2	1985291	Suspvirus	1985292	Myoviridae	10662	Caudovirales	28883	Caudoviricetes	2731619	Uroviricota	2731618	Viruses	10239	Bacteria
k21_2_2732713_Teetrevirus_33-60	Individual4	252	95.238	100	NC_047856.1	54	25115.5313	32.1270	1871708	Enterobacter virus KPN3	2732702	Teetrevirus	2732693	Autographiviridae	2731643	Caudovirales	28883	Caudoviricetes	2731619	Uroviricota	2731618	Viruses	10239	Bacteria
k59_7_1985291_Suspvirus_32-22	Individual17	264	95.833	100	NC_028935.2	47	6792.7163	26.7045	1718669	Escherichia virus SUSP2	1985291	Suspvirus	1985292	Myoviridae	10662	Caudovirales	28883	Caudoviricetes	2731619	Uroviricota	2731618	Viruses	10239	Bacteria
k141_50_1985291_Suspvirus_32-20	Individual2	235	96.104	97	NC_028808.2	83	10586.6403	51.3149	1718606	Escherichia virus SUSP1	1985290	Suspvirus	1985292	Myoviridae	10662	Caudovirales	28883	Caudoviricetes	2731619	Uroviricota	2731618	Viruses	10239	Bacteria
k21_25_331278_NA_33-25	Individual15	198	100.000	100	NC_016163.1	26	1471.3945	19.6970	331278	Yersinia phage phiR1-37	331278	Unclassified	Unclassified	Myoviridae	10662	Caudovirales	28883	Caudoviricetes	2731619	Uroviricota	2731618	Viruses	10239	Bacteria
k21_0_1985725_Przondovirus_33-43	Individual7	183	95.628	100	NC_047970.1	44	12188.2273	36.0601	1985726	Klebsiella virus KP32	1985726	Przondovirus	1985720	Autographiviridae	2731643	Caudovirales	28883	Caudoviricetes	2731619	Uroviricota	2731618	Viruses	10239	Bacteria
k21_6_331278_NA_32-12	Individual18	221	94.977	99	NC_016163.1	20	4307.7750	13.5747	331278	Yersinia phage phiR1-37	331278	Unclassified	Unclassified	Myoviridae	10662	Caudovirales	28883	Caudoviricetes	2731619	Uroviricota	2731618	Viruses	10239	Bacteria
k141_21_1985291_Suspvirus_33-1	Individual14	439	94.712	47	NC_028935.2	132	207.7207	43.1435	1718669	Escherichia virus SUSP2	1985291	Suspvirus	1985292	Myoviridae	10662	Caudovirales	28883	Caudoviricetes	2731619	Uroviricota	2731618	Viruses	10239	Bacteria
k59_6_2732714_Teetrevirus_33-43	Individual7	233	99.571	100	NC_047774.1	60	13053.7198	38.6180	1897434	Serratia virus SM9-3Y	2732711	Teetrevirus	2732693	Autographiviridae	2731643	Caudovirales	28883	Caudoviricetes	2731619	Uroviricota	2731618	Viruses	10239	Bacteria
k21_0_1985726_Przondovirus_32-12	Individual18	269	95.238	94	NC_047968.1	34	6016.4724	18.7175	1985726	Klebsiella virus KP32	1985726	Przondovirus	1985720	Autographiviridae	2731643	Caudovirales	28883	Caudoviricetes	2731619	Uroviricota	2731618	Viruses	10239	Bacteria
k141_7_1985290_Suspvirus_33-51	Individual13	216	100.000	100	NC_028935.2	57	10431.2154	36.7917	1718669	Escherichia virus SUSP2	1985291	Suspvirus	1985292	Myoviridae	10662	Caudovirales	28883	Caudoviricetes	2731619	Uroviricota	2731618	Viruses	10239	Bacteria
k21_0_2733616_Elunavirus_33-60	Individual4	233	100.000	100	NC_047843.1	73	36721.1344	46.8670	2024248	Leclercia virus 10164-302	2732708	Teetrevirus	2732693	Autographiviridae	2731643	Caudovirales	28883	Caudoviricetes	2731619	Uroviricota	2731618	Viruses	10239	Bacteria
k21_2_2732711_Teetrevirus_33-1	Individual14	245	98.387	100	NC_047755.1	87	245.3147	53.0490	1662463	Yersinia virus YeF10	2732713	Teetrevirus	2732693	Autographiviridae	2731643	Caudovirales	28883	Caudoviricetes	2731619	Uroviricota	2731618	Viruses	10239	Bacteria
k21_2_1965385_Felixounavirus_32-82	Individual6	245	99.184	100	NC_028935.2	37	21599.0284	22.6531	1718669	Escherichia virus SUSP2	1985291	Suspvirus	1985292	Myoviridae	10662	Caudovirales	28883	Caudoviricetes	2731619	Uroviricota	2731618	Viruses	10239	Bacteria
k21_0_1965378_Felixounavirus_32-86	Individual5	178	98.286	98	NC_005282.1	91	55757.0029	76.3652	77775	Salmonella virus FelixO1	1985310	Felixounavirus	1198140	Myoviridae	10662	Caudovirales	28883	Caudoviricetes	2731619	Uroviricota	2731618	Viruses	10239	Bacteria
k21_4_2734046_Baoshanvirus_33-25	Individual15	238	93.697	100	NC_047945.1	31	1459.5054	19.5378	2126734	Staphylococcus virus BS1	2734046	Baoshanvirus	2732969	Herelleviridae	2560065	Caudovirales	28883	Caudoviricetes	2731619	Uroviricota	2731618	Viruses	10239	Bacteria
k21_8_1965376_Felixounavirus_33-52	Individual11	275	98.444	93	NC_031939.1	30	25844.8023	16.3636	1857100	Salmonella virus BPS15Q2	2560723	Felixounavirus	1198140	Myoviridae	10662	Caudovirales	28883	Caudoviricetes	2731619	Uroviricota	2731618	Viruses	10239	Bacteria
k141_72_1985291_Suspvirus_33-1	Individual14	205	95.946	98	NC_028808.2	96	323.5100	70.2244	1718606	Escherichia virus SUSP1	1985290	Suspvirus	1985292	Myoviridae	10662	Caudovirales	28883	Caudoviricetes	2731619	Uroviricota	2731618	Viruses	10239	Bacteria
k141_14_1985290_Suspvirus_32-83	Individual12	164	100.000	100	NC_028935.2	148	12989.0331	135.3354	1718669	Escherichia virus SUSP2	1985291	Suspvirus	1985292	Myoviridae	10662	Caudovirales	28883	Caudoviricetes	2731619	Uroviricota	2731618	Viruses	10239	Bacteria
k59_1_2732713_Teetrevirus_33-51	Individual13	199	100.000	100	NC_047755.1	51	10130.5007	38.0050	1662463	Yersinia virus YeF10	2732713	Teetrevirus	2732693	Autographiviridae	2731643	Caudovirales	28883	Caudoviricetes	2731619	Uroviricota	2731618	Viruses	10239	Bacteria
k141_2_1985291_Suspvirus_33-1	Individual14	220	93.233	60	NC_028935.2	60	188.4078	40.9045	1718669	Escherichia virus SUSP2	1985291	Suspvirus	1985292	Myoviridae	10662	Caudovirales	28883	Caudoviricetes	2731619	Uroviricota	2731618	Viruses	10239	Bacteria
k141_16_1327935_NA_32-83	Individual12	425	75.477	84	NC_028773.1	208	7044.2273	73.0353	1327935	Cronobacter phage S13	1327935	Unclassified	Unclassified	Myoviridae	10662	Caudovirales	28883	Caudoviricetes	2731619	Uroviricota	2731618	Viruses	10239	Bacteria
k21_3_1965378_Felixounavirus_32-22	Individual17	167	99.401	100	NC_005282.1	80	18277.7638	71.6168	77775	Salmonella virus FelixO1	1985310	Felixounavirus	1198140	Myoviridae	10662	Caudovirales	28883	Caudoviricetes	2731619	Uroviricota	2731618	Viruses	10239	Bacteria
k21_3_1958917_NA_32-29	Individual8	154	97.059	88	NC_048653.1	54	1200.1716	52.5974	1958917	Pectobacterium virus CB1	2845776	Cbunavirus	2842586	Schitoviridae	2842329	Caudovirales	28883	Caudoviricetes	2731619	Uroviricota	2731618	Viruses	10239	Bacteria
k21_0_1965379_Felixounavirus_33-72	Individual3	150	93.333	100	NC_012749.1	52	90019.9083	51.8267	576791	Escherichia virus wV8	1965385	Felixounavirus	1198140	Myoviridae	10662	Caudovirales	28883	Caudoviricetes	2731619	Uroviricota	2731618	Viruses	10239	Bacteria
k21_0_2560757_Mooglevirus_32-20	Individual2	305	91.724	95	NC_042075.1	135	13267.2789	65.1902	2024304	Shigella virus Sf14	2560757	Mooglevirus	1985303	Myoviridae	10662	Caudovirales	28883	Caudoviricetes	2731619	Uroviricota	2731618	Viruses	10239	Bacteria
k39_48_1327935_NA_32-73	Individual10	197	86.500	100	NC_028773.1	73	16498.5920	55.5787	1327935	Cronobacter phage S13	1327935	Unclassified	Unclassified	Myoviridae	10662	Caudovirales	28883	Caudoviricetes	2731619	Uroviricota	2731618	Viruses	10239	Bacteria
k119_39_1985291_Suspvirus_32-86	Individual5	185	98.378	100	NC_028935.2	60	35371.8319	48.6486	1718669	Escherichia virus SUSP2	1985291	Suspvirus	1985292	Myoviridae	10662	Caudovirales	28883	Caudoviricetes	2731619	Uroviricota	2731618	Viruses	10239	Bacteria
k29_2_331278_NA_33-51	Individual13	148	97.973	100	NC_016163.1	78	20832.7546	77.9865	331278	Yersinia phage phiR1-37	331278	Unclassified	Unclassified	Myoviridae	10662	Caudovirales	28883	Caudoviricetes	2731619	Uroviricota	2731618	Viruses	10239	Bacteria
k21_0_2560657_Bifseptvirus_32-83	Individual12	150	93.919	98	NC_031014.1	27	2590.7855	27.0000	1873949	Pseudomonas virus Andromeda	2560655	Bifseptvirus	2560102	Autographiviridae	2731643	Caudovirales	28883	Caudoviricetes	2731619	Uroviricota	2731618	Viruses	10239	Bacteria
k59_10_1985291_Suspvirus_32-22	Individual17	255	96.457	99	NC_028935.2	34	5087.3109	20.0000	1718669	Escherichia virus SUSP2	1985291	Suspvirus	1985292	Myoviridae	10662	Caudovirales	28883	Caudoviricetes	2731619	Uroviricota	2731618	Viruses	10239	Bacteria
k141_34_1985291_Suspvirus_32-42	Individual20	242	100.000	100	NC_028935.2	103	38368.3246	63.6983	1718669	Escherichia virus SUSP2	1985291	Suspvirus	1985292	Myoviridae	10662	Caudovirales	28883	Caudoviricetes	2731619	Uroviricota	2731618	Viruses	10239	Bacteria
k141_18_1985291_Suspvirus_33-52	Individual11	199	97.990	100	NC_028808.2	36	42858.2148	27.1357	1718606	Escherichia virus SUSP1	1985290	Suspvirus	1985292	Myoviridae	10662	Caudovirales	28883	Caudoviricetes	2731619	Uroviricota	2731618	Viruses	10239	Bacteria
k21_2_331278_NA_32-22	Individual17	164	96.951	100	NC_016163.1	54	12563.1764	48.9451	331278	Yersinia phage phiR1-37	331278	Unclassified	Unclassified	Myoviridae	10662	Caudovirales	28883	Caudoviricetes	2731619	Uroviricota	2731618	Viruses	10239	Bacteria
k141_3_2732714_Teetrevirus_33-25	Individual15	160	95.652	100	NC_047755.1	23	1610.7526	21.3875	1662463	Yersinia virus YeF10	2732713	Teetrevirus	2732693	Autographiviridae	2731643	Caudovirales	28883	Caudoviricetes	2731619	Uroviricota	2731618	Viruses	10239	Bacteria
k59_24_1985291_Suspvirus_33-47	Individual19	183	97.222	98	NC_028808.2	131	27944.2171	102.2350	1718606	Escherichia virus SUSP1	1985290	Suspvirus	1985292	Myoviridae	10662	Caudovirales	28883	Caudoviricetes	2731619	Uroviricota	2731618	Viruses	10239	Bacteria
k141_17_1985291_Suspvirus_33-52	Individual11	182	90.698	100	NC_028935.2	56	72895.5962	46.1429	1718669	Escherichia virus SUSP2	1985291	Suspvirus	1985292	Myoviridae	10662	Caudovirales	28883	Caudoviricetes	2731619	Uroviricota	2731618	Viruses	10239	Bacteria
k141_39_1985291_Suspvirus_33-43	Individual7	235	98.624	93	NC_028935.2	38	8196.9954	24.1489	1718669	Escherichia virus SUSP2	1985291	Suspvirus	1985292	Myoviridae	10662	Caudovirales	28883	Caudoviricetes	2731619	Uroviricota	2731618	Viruses	10239	Bacteria
k59_20_1985291_Suspvirus_33-47	Individual19	216	96.296	99	NC_028935.2	36	6506.0964	25.0000	1718669	Escherichia virus SUSP2	1985291	Suspvirus	1985292	Myoviridae	10662	Caudovirales	28883	Caudoviricetes	2731619	Uroviricota	2731618	Viruses	10239	Bacteria
k59_11_2732699_Teetrevirus_33-25	Individual15	221	97.285	100	NC_031092.1	111	5627.9689	74.5249	1805465	Citrobacter virus SH2	2732699	Teetrevirus	2732693	Autographiviridae	2731643	Caudovirales	28883	Caudoviricetes	2731619	Uroviricota	2731618	Viruses	10239	Bacteria
k21_0_1965385_Felixounavirus_32-42	Individual20	150	100.000	97	NC_012749.1	42	25241.1425	41.8933	576791	Escherichia virus wV8	1965385	Felixounavirus	1198140	Myoviridae	10662	Caudovirales	28883	Caudoviricetes	2731619	Uroviricota	2731618	Viruses	10239	Bacteria
k21_2_1980956_Drulisvirus_32-12	Individual18	150	98.000	100	NC_047783.1	44	13962.9348	43.9933	1912319	Klebsiella virus KpV48	2733603	Drulisvirus	1920774	Autographiviridae	2731643	Caudovirales	28883	Caudoviricetes	2731619	Uroviricota	2731618	Viruses	10239	Bacteria
k39_0_2732698_Teetrevirus_32-82	Individual6	286	99.650	100	NC_028795.1	97	48506.9846	50.7832	1636314	Enterobacter virus E3	2732701	Teetrevirus	2732693	Autographiviridae	2731643	Caudovirales	28883	Caudoviricetes	2731619	Uroviricota	2731618	Viruses	10239	Bacteria
k21_0_2732706_Teetrevirus_33-47	Individual19	155	97.419	100	NC_001271.1	82	20651.6091	79.3548	110457	Yersinia virus YeO3-12	2732714	Teetrevirus	2732693	Autographiviridae	2731643	Caudovirales	28883	Caudoviricetes	2731619	Uroviricota	2731618	Viruses	10239	Bacteria
k141_22_1985291_Suspvirus_33-76	Individual1	196	87.500	61	NC_028825.1	57	4965.6172	43.5969	1636202	Escherichia virus AYO145A	1965378	Felixounavirus	1198140	Myoviridae	10662	Caudovirales	28883	Caudoviricetes	2731619	Uroviricota	2731618	Viruses	10239	Bacteria
k29_4_2732697_Teetrevirus_33-25	Individual15	285	98.485	93	NC_047856.1	76	2988.0628	40.2667	1871708	Enterobacter virus KPN3	2732702	Teetrevirus	2732693	Autographiviridae	2731643	Caudovirales	28883	Caudoviricetes	2731619	Uroviricota	2731618	Viruses	10239	Bacteria
k21_0_1980955_Drulisvirus_32-12	Individual18	236	95.385	100	NC_047783.1	14	2823.7830	8.8983	1912319	Klebsiella virus KpV48	2733603	Drulisvirus	1920774	Autographiviridae	2731643	Caudovirales	28883	Caudoviricetes	2731619	Uroviricota	2731618	Viruses	10239	Bacteria
k29_9_1965376_Felixounavirus_32-22	Individual17	176	97.727	100	NC_028935.2	56	12140.1738	47.7159	1718669	Escherichia virus SUSP2	1985291	Suspvirus	1985292	Myoviridae	10662	Caudovirales	28883	Caudoviricetes	2731619	Uroviricota	2731618	Viruses	10239	Bacteria
k99_27_1985291_Suspvirus_32-82	Individual6	373	98.391	100	NC_028808.2	151	57898.4173	60.7185	1718606	Escherichia virus SUSP1	1985290	Suspvirus	1985292	Myoviridae	10662	Caudovirales	28883	Caudoviricetes	2731619	Uroviricota	2731618	Viruses	10239	Bacteria
k141_10_1985291_Suspvirus_32-83	Individual12	482	94.606	100	NC_028935.2	580	17319.6819	176.3091	1718669	Escherichia virus SUSP2	1985291	Suspvirus	1985292	Myoviridae	10662	Caudovirales	28883	Caudoviricetes	2731619	Uroviricota	2731618	Viruses	10239	Bacteria
k59_5_2732713_Teetrevirus_33-25	Individual15	152	100.000	100	NC_047774.1	42	3096.1835	41.4474	1897434	Serratia virus SM9-3Y	2732711	Teetrevirus	2732693	Autographiviridae	2731643	Caudovirales	28883	Caudoviricetes	2731619	Uroviricota	2731618	Viruses	10239	Bacteria
k21_2_2732712_Teetrevirus_33-1	Individual14	183	92.617	81	NC_025451.1	25	94.3755	20.4863	1536611	Yersinia virus AP5	2732712	Teetrevirus	2732693	Autographiviridae	2731643	Caudovirales	28883	Caudoviricetes	2731619	Uroviricota	2731618	Viruses	10239	Bacteria
k141_4_1985291_Suspvirus_33-1	Individual14	354	98.588	100	NC_028935.2	179	349.3173	74.9944	1718669	Escherichia virus SUSP2	1985291	Suspvirus	1985292	Myoviridae	10662	Caudovirales	28883	Caudoviricetes	2731619	Uroviricota	2731618	Viruses	10239	Bacteria
k119_28_1985291_Suspvirus_32-29	Individual8	268	94.944	66	NC_028935.2	90	1149.4181	50.3731	1718669	Escherichia virus SUSP2	1985291	Suspvirus	1985292	Myoviridae	10662	Caudovirales	28883	Caudoviricetes	2731619	Uroviricota	2731618	Viruses	10239	Bacteria
k21_3_2734046_Baoshanvirus_33-43	Individual7	218	100.000	100	NC_047945.1	40	9301.2744	27.3211	2126734	Staphylococcus virus BS1	2734046	Baoshanvirus	2732969	Herelleviridae	2560065	Caudovirales	28883	Caudoviricetes	2731619	Uroviricota	2731618	Viruses	10239	Bacteria
k39_3_1965376_Felixounavirus_32-20	Individual2	157	100.000	100	NC_028825.1	65	12409.7100	62.0892	1636202	Escherichia virus AYO145A	1965378	Felixounavirus	1198140	Myoviridae	10662	Caudovirales	28883	Caudoviricetes	2731619	Uroviricota	2731618	Viruses	10239	Bacteria
k141_32_1985291_Suspvirus_33-51	Individual13	165	95.758	100	NC_028935.2	107	25633.8385	89.7394	1718669	Escherichia virus SUSP2	1985291	Suspvirus	1985292	Myoviridae	10662	Caudovirales	28883	Caudoviricetes	2731619	Uroviricota	2731618	Viruses	10239	Bacteria
k119_4_2732706_Teetrevirus_32-83	Individual12	154	96.711	99	NC_048063.1	56	5233.9102	54.5455	2301650	Escherichia virus LL2	2732705	Teetrevirus	2732693	Autographiviridae	2731643	Caudovirales	28883	Caudoviricetes	2731619	Uroviricota	2731618	Viruses	10239	Bacteria
k141_10_1985291_Suspvirus_33-60	Individual4	268	97.388	100	NC_028935.2	172	75221.6409	95.1231	1718669	Escherichia virus SUSP2	1985291	Suspvirus	1985292	Myoviridae	10662	Caudovirales	28883	Caudoviricetes	2731619	Uroviricota	2731618	Viruses	10239	Bacteria
k141_89_1985291_Suspvirus_32-83	Individual12	433	97.674	79	NC_028935.2	129	4288.0592	44.6051	1718669	Escherichia virus SUSP2	1985291	Suspvirus	1985292	Myoviridae	10662	Caudovirales	28883	Caudoviricetes	2731619	Uroviricota	2731618	Viruses	10239	Bacteria
k21_9_2732701_Teetrevirus_33-52	Individual11	197	98.788	84	NC_010807.1	42	50508.8775	31.9746	529929	Salmonella virus SG-JL2	2732709	Teetrevirus	2732693	Autographiviridae	2731643	Caudovirales	28883	Caudoviricetes	2731619	Uroviricota	2731618	Viruses	10239	Bacteria
k39_0_1985310_Felixounavirus_32-12	Individual18	249	98.000	100	NC_031082.1	63	12043.6048	37.7550	1873990	Escherichia virus Alf5	2560439	Felixounavirus	1198140	Myoviridae	10662	Caudovirales	28883	Caudoviricetes	2731619	Uroviricota	2731618	Viruses	10239	Bacteria
k141_70_1985291_Suspvirus_32-20	Individual2	909	97.248	100	NC_028935.2	304	10024.3825	49.4972	1718669	Escherichia virus SUSP2	1985291	Suspvirus	1985292	Myoviridae	10662	Caudovirales	28883	Caudoviricetes	2731619	Uroviricota	2731618	Viruses	10239	Bacteria
k119_17_2732701_Teetrevirus_33-25	Individual15	191	100.000	100	NC_031066.1	45	2639.9769	35.2094	1805464	Citrobacter virus SH1	2732698	Teetrevirus	2732693	Autographiviridae	2731643	Caudovirales	28883	Caudoviricetes	2731619	Uroviricota	2731618	Viruses	10239	Bacteria
k141_8_1985291_Suspvirus_33-11	Individual9	245	98.298	96	NC_028935.2	78	112338.5151	47.6082	1718669	Escherichia virus SUSP2	1985291	Suspvirus	1985292	Myoviridae	10662	Caudovirales	28883	Caudoviricetes	2731619	Uroviricota	2731618	Viruses	10239	Bacteria
k141_93_1985291_Suspvirus_32-20	Individual2	235	96.970	100	NC_041923.1	34	4336.6960	21.5064	1572716	Salmonella virus Mushroom	1965380	Felixounavirus	1198140	Myoviridae	10662	Caudovirales	28883	Caudoviricetes	2731619	Uroviricota	2731618	Viruses	10239	Bacteria
k119_25_1985291_Suspvirus_33-62	Individual16	216	95.500	93	NC_028935.2	40	41595.9549	27.7778	1718669	Escherichia virus SUSP2	1985291	Suspvirus	1985292	Myoviridae	10662	Caudovirales	28883	Caudoviricetes	2731619	Uroviricota	2731618	Viruses	10239	Bacteria
k141_27_1985291_Suspvirus_33-60	Individual4	221	90.909	99	NC_028935.2	68	36063.3269	46.0136	1718669	Escherichia virus SUSP2	1985291	Suspvirus	1985292	Myoviridae	10662	Caudovirales	28883	Caudoviricetes	2731619	Uroviricota	2731618	Viruses	10239	Bacteria
k141_66_1985291_Suspvirus_33-1	Individual14	153	95.522	88	NC_028935.2	77	347.6719	75.3987	1718669	Escherichia virus SUSP2	1985291	Suspvirus	1985292	Myoviridae	10662	Caudovirales	28883	Caudoviricetes	2731619	Uroviricota	2731618	Viruses	10239	Bacteria
k29_9_2734080_Alexandravirus_33-62	Individual16	150	84.404	73	NC_047995.1	9	13477.0894	9.0000	2201424	Erwinia virus Alexandra	2734081	Alexandravirus	2733088	Myoviridae	10662	Caudovirales	28883	Caudoviricetes	2731619	Uroviricota	2731618	Viruses	10239	Bacteria
k21_0_1980955_Drulisvirus_32-73	Individual10	148	98.649	100	NC_028870.1	11	3309.1863	10.9527	1610835	Klebsiella virus SU552A	1920779	Drulisvirus	1920774	Autographiviridae	2731643	Caudovirales	28883	Caudoviricetes	2731619	Uroviricota	2731618	Viruses	10239	Bacteria
k141_50_1985291_Suspvirus_33-25	Individual15	438	98.925	85	NC_028935.2	177	4528.1431	59.9132	1718669	Escherichia virus SUSP2	1985291	Suspvirus	1985292	Myoviridae	10662	Caudovirales	28883	Caudoviricetes	2731619	Uroviricota	2731618	Viruses	10239	Bacteria
k29_3_2732711_Teetrevirus_32-86	Individual5	203	100.000	89	NC_047843.1	92	49427.6338	67.7882	2024248	Leclercia virus 10164-302	2732708	Teetrevirus	2732693	Autographiviridae	2731643	Caudovirales	28883	Caudoviricetes	2731619	Uroviricota	2731618	Viruses	10239	Bacteria
k79_2_2560725_Felixounavirus_32-83	Individual12	245	99.184	100	NC_042097.1	310	18211.8711	189.5265	2060124	Salmonella virus BPS17W1	2560725	Felixounavirus	1198140	Myoviridae	10662	Caudovirales	28883	Caudoviricetes	2731619	Uroviricota	2731618	Viruses	10239	Bacteria
k141_46_1985291_Suspvirus_32-20	Individual2	385	97.409	100	NC_028935.2	72	5605.5689	27.3558	1718669	Escherichia virus SUSP2	1985291	Suspvirus	1985292	Myoviridae	10662	Caudovirales	28883	Caudoviricetes	2731619	Uroviricota	2731618	Viruses	10239	Bacteria
k59_5_1965376_Felixounavirus_32-42	Individual20	199	98.446	97	NC_028935.2	53	24008.9834	39.9447	1718669	Escherichia virus SUSP2	1985291	Suspvirus	1985292	Myoviridae	10662	Caudovirales	28883	Caudoviricetes	2731619	Uroviricota	2731618	Viruses	10239	Bacteria
k141_36_1985291_Suspvirus_33-76	Individual1	155	98.039	99	NC_028935.2	24	2643.8329	23.2258	1718669	Escherichia virus SUSP2	1985291	Suspvirus	1985292	Myoviridae	10662	Caudovirales	28883	Caudoviricetes	2731619	Uroviricota	2731618	Viruses	10239	Bacteria
k141_15_1985291_Suspvirus_33-25	Individual15	249	97.177	99	NC_028935.2	103	4635.0974	61.7952	1718669	Escherichia virus SUSP2	1985291	Suspvirus	1985292	Myoviridae	10662	Caudovirales	28883	Caudoviricetes	2731619	Uroviricota	2731618	Viruses	10239	Bacteria
k21_3_1965383_Felixounavirus_32-83	Individual12	205	97.073	100	NC_028935.2	103	7231.7320	71.2390	1718669	Escherichia virus SUSP2	1985291	Suspvirus	1985292	Myoviridae	10662	Caudovirales	28883	Caudoviricetes	2731619	Uroviricota	2731618	Viruses	10239	Bacteria
k21_0_1984787_Elvirus_32-73	Individual10	179	96.914	91	NC_007623.1	98	24376.0479	82.1117	273133	Pseudomonas virus EL	1984787	Elvirus	1984786	Myoviridae	10662	Caudovirales	28883	Caudoviricetes	2731619	Uroviricota	2731618	Viruses	10239	Bacteria
k21_1_1985338_Slopekvirus_32-83	Individual12	198	100.000	100	NC_028750.1	81	5888.1489	61.3586	1675607	Klebsiella virus Matisse	1985339	Slopekvirus	1985328	Myoviridae	10662	Caudovirales	28883	Caudoviricetes	2731619	Uroviricota	2731618	Viruses	10239	Bacteria
k21_0_2732698_Teetrevirus_32-83	Individual12	181	99.448	100	NC_028880.1	150	11928.1102	117.7127	1610508	Citrobacter virus CFP1	2732697	Teetrevirus	2732693	Autographiviridae	2731643	Caudovirales	28883	Caudoviricetes	2731619	Uroviricota	2731618	Viruses	10239	Bacteria
k21_0_1914899_Certrevirus_33-47	Individual19	190	90.604	78	NC_024354.1	66	13560.0745	52.1053	1327934	Cronobacter virus CR8	1914898	Certrevirus	1914850	Myoviridae	10662	Caudovirales	28883	Caudoviricetes	2731619	Uroviricota	2731618	Viruses	10239	Bacteria
k141_31_1985291_Suspvirus_33-25	Individual15	628	97.293	100	NC_028935.2	341	6084.3714	77.5908	1718669	Escherichia virus SUSP2	1985291	Suspvirus	1985292	Myoviridae	10662	Caudovirales	28883	Caudoviricetes	2731619	Uroviricota	2731618	Viruses	10239	Bacteria
k39_4_347324_NA_32-83	Individual12	255	99.206	99	NC_007805.1	26	1467.5474	15.2902	347324	Pseudomonas phage F10	347324	Unclassified	Unclassified	Siphoviridae	10699	Caudovirales	28883	Caudoviricetes	2731619	Uroviricota	2731618	Viruses	10239	Bacteria
k79_3_2732701_Teetrevirus_32-42	Individual20	239	99.522	87	NC_001271.1	130	49033.8991	81.3849	110457	Yersinia virus YeO3-12	2732714	Teetrevirus	2732693	Autographiviridae	2731643	Caudovirales	28883	Caudoviricetes	2731619	Uroviricota	2731618	Viruses	10239	Bacteria
k21_1_331278_NA_32-83	Individual12	150	93.919	99	NC_016163.1	48	4605.8409	47.9867	331278	Yersinia phage phiR1-37	331278	Unclassified	Unclassified	Myoviridae	10662	Caudovirales	28883	Caudoviricetes	2731619	Uroviricota	2731618	Viruses	10239	Bacteria
k59_7_2732699_Teetrevirus_33-25	Individual15	197	98.477	100	NC_047843.1	56	3185.2446	42.6396	2024248	Leclercia virus 10164-302	2732708	Teetrevirus	2732693	Autographiviridae	2731643	Caudovirales	28883	Caudoviricetes	2731619	Uroviricota	2731618	Viruses	10239	Bacteria
k21_8_1985338_Slopekvirus_33-25	Individual15	189	100.000	97	NC_028750.1	6	355.7218	4.7619	1675607	Klebsiella virus Matisse	1985339	Slopekvirus	1985328	Myoviridae	10662	Caudovirales	28883	Caudoviricetes	2731619	Uroviricota	2731618	Viruses	10239	Bacteria
k141_9_1985291_Suspvirus_33-43	Individual7	250	100.000	100	NC_028935.2	48	9732.8535	28.6760	1718669	Escherichia virus SUSP2	1985291	Suspvirus	1985292	Myoviridae	10662	Caudovirales	28883	Caudoviricetes	2731619	Uroviricota	2731618	Viruses	10239	Bacteria
k21_2_1984787_Elvirus_32-20	Individual2	156	94.231	99	NC_007623.1	44	8454.2679	42.3013	273133	Pseudomonas virus EL	1984787	Elvirus	1984786	Myoviridae	10662	Caudovirales	28883	Caudoviricetes	2731619	Uroviricota	2731618	Viruses	10239	Bacteria
k21_2_437329_NA_33-51	Individual13	150	87.736	71	NC_009447.1	65	17129.1538	64.9867	437329	Burkholderia phage BcepGomr	437329	Unclassified	Unclassified	Siphoviridae	10699	Caudovirales	28883	Caudoviricetes	2731619	Uroviricota	2731618	Viruses	10239	Bacteria
k141_88_1985291_Suspvirus_33-43	Individual7	287	98.947	100	NC_028808.2	151	26670.6751	78.8049	1718606	Escherichia virus SUSP1	1985290	Suspvirus	1985292	Myoviridae	10662	Caudovirales	28883	Caudoviricetes	2731619	Uroviricota	2731618	Viruses	10239	Bacteria
k21_1_1985310_Felixounavirus_33-25	Individual15	220	92.727	100	NC_029023.1	62	3157.8391	34.8636	1340750	Escherichia virus JH2	1965379	Felixounavirus	1198140	Myoviridae	10662	Caudovirales	28883	Caudoviricetes	2731619	Uroviricota	2731618	Viruses	10239	Bacteria
k119_11_1985291_Suspvirus_33-62	Individual16	239	97.009	98	NC_028935.2	52	48870.8959	32.4268	1718669	Escherichia virus SUSP2	1985291	Suspvirus	1985292	Myoviridae	10662	Caudovirales	28883	Caudoviricetes	2731619	Uroviricota	2731618	Viruses	10239	Bacteria
k119_21_1985291_Suspvirus_32-86	Individual5	171	96.129	91	NC_028935.2	77	49110.3066	67.5263	1718669	Escherichia virus SUSP2	1985291	Suspvirus	1985292	Myoviridae	10662	Caudovirales	28883	Caudoviricetes	2731619	Uroviricota	2731618	Viruses	10239	Bacteria
k141_20_1985291_Suspvirus_33-60	Individual4	221	96.407	76	NC_028935.2	82	43488.1295	55.5792	1718669	Escherichia virus SUSP2	1985291	Suspvirus	1985292	Myoviridae	10662	Caudovirales	28883	Caudoviricetes	2731619	Uroviricota	2731618	Viruses	10239	Bacteria
k21_2_2732699_Teetrevirus_33-62	Individual16	210	100.000	100	NC_047774.1	52	55619.7339	37.1429	1897434	Serratia virus SM9-3Y	2732711	Teetrevirus	2732693	Autographiviridae	2731643	Caudovirales	28883	Caudoviricetes	2731619	Uroviricota	2731618	Viruses	10239	Bacteria
k21_7_331278_NA_32-42	Individual20	196	95.408	100	NC_016163.1	73	33575.1349	55.5765	331278	Yersinia phage phiR1-37	331278	Unclassified	Unclassified	Myoviridae	10662	Caudovirales	28883	Caudoviricetes	2731619	Uroviricota	2731618	Viruses	10239	Bacteria
k141_26_1985291_Suspvirus_32-20	Individual2	159	93.478	87	NC_028935.2	36	6786.6165	33.9057	1718669	Escherichia virus SUSP2	1985291	Suspvirus	1985292	Myoviridae	10662	Caudovirales	28883	Caudoviricetes	2731619	Uroviricota	2731618	Viruses	10239	Bacteria
k141_84_1985291_Suspvirus_32-12	Individual18	362	96.409	100	NC_028935.2	97	12754.9411	38.9558	1718669	Escherichia virus SUSP2	1985291	Suspvirus	1985292	Myoviridae	10662	Caudovirales	28883	Caudoviricetes	2731619	Uroviricota	2731618	Viruses	10239	Bacteria
k141_106_1985291_Suspvirus_32-12	Individual18	178	98.876	100	NC_028935.2	14	3743.8921	11.0674	1718669	Escherichia virus SUSP2	1985291	Suspvirus	1985292	Myoviridae	10662	Caudovirales	28883	Caudoviricetes	2731619	Uroviricota	2731618	Viruses	10239	Bacteria
k141_23_1985291_Suspvirus_33-25	Individual15	281	93.950	100	NC_028935.2	48	1914.0616	24.6797	1718669	Escherichia virus SUSP2	1985291	Suspvirus	1985292	Myoviridae	10662	Caudovirales	28883	Caudoviricetes	2731619	Uroviricota	2731618	Viruses	10239	Bacteria
k99_11_2732713_Teetrevirus_32-83	Individual12	328	98.621	88	NC_047766.1	100	4388.1869	41.9482	1852630	Escherichia virus ECA2	2732704	Teetrevirus	2732693	Autographiviridae	2731643	Caudovirales	28883	Caudoviricetes	2731619	Uroviricota	2731618	Viruses	10239	Bacteria
k21_0_2733626_Helsettvirus_32-12	Individual18	194	100.000	100	NC_047755.1	16	3925.8486	12.3711	1662463	Yersinia virus YeF10	2732713	Teetrevirus	2732693	Autographiviridae	2731643	Caudovirales	28883	Caudoviricetes	2731619	Uroviricota	2731618	Viruses	10239	Bacteria
k21_0_1985308_Felixounavirus_33-25	Individual15	147	95.918	100	NC_027329.1	36	2744.1393	35.5646	1567025	Salmonella virus SP116	2560733	Felixounavirus	1198140	Myoviridae	10662	Caudovirales	28883	Caudoviricetes	2731619	Uroviricota	2731618	Viruses	10239	Bacteria
k21_4_1985308_Felixounavirus_32-20	Individual2	165	97.576	100	NC_028872.1	44	7993.1260	40.0000	1527531	Escherichia virus HY02	1985308	Felixounavirus	1198140	Myoviridae	10662	Caudovirales	28883	Caudoviricetes	2731619	Uroviricota	2731618	Viruses	10239	Bacteria
k21_0_2733621_Ghunavirus_33-25	Individual15	209	93.720	99	NC_047747.1	22	1179.4985	15.7895	1629654	Pseudomonas virus PhiPsa17	2733622	Ghunavirus	2732683	Autographiviridae	2731643	Caudovirales	28883	Caudoviricetes	2731619	Uroviricota	2731618	Viruses	10239	Bacteria
k99_10_1985291_Suspvirus_32-82	Individual6	175	96.571	100	NC_028935.2	62	50670.1532	44.6286	1718669	Escherichia virus SUSP2	1985291	Suspvirus	1985292	Myoviridae	10662	Caudovirales	28883	Caudoviricetes	2731619	Uroviricota	2731618	Viruses	10239	Bacteria
k141_24_1985291_Suspvirus_33-43	Individual7	312	92.027	96	NC_028935.2	218	35419.3720	103.4391	1718669	Escherichia virus SUSP2	1985291	Suspvirus	1985292	Myoviridae	10662	Caudovirales	28883	Caudoviricetes	2731619	Uroviricota	2731618	Viruses	10239	Bacteria
k21_0_2732697_Teetrevirus_33-72	Individual3	269	97.398	100	NC_031092.1	104	100393.9498	57.8178	1805465	Citrobacter virus SH2	2732699	Teetrevirus	2732693	Autographiviridae	2731643	Caudovirales	28883	Caudoviricetes	2731619	Uroviricota	2731618	Viruses	10239	Bacteria
k21_0_2734110_Heilongjiangvirus_32-73	Individual10	150	100.000	100	NC_047983.1	46	13653.9033	45.9733	2048517	Lactobacillus virus Lb	2734110	Heilongjiangvirus	2733106	Myoviridae	10662	Caudovirales	28883	Caudoviricetes	2731619	Uroviricota	2731618	Viruses	10239	Bacteria
k21_1_1965385_Felixounavirus_32-42	Individual20	152	84.615	68	NC_042097.1	25	14826.7989	24.6711	2060124	Salmonella virus BPS17W1	2560725	Felixounavirus	1198140	Myoviridae	10662	Caudovirales	28883	Caudoviricetes	2731619	Uroviricota	2731618	Viruses	10239	Bacteria
k21_10_331278_NA_33-25	Individual15	269	98.496	99	NC_016163.1	48	1999.4472	26.2230	331278	Yersinia phage phiR1-37	331278	Unclassified	Unclassified	Myoviridae	10662	Caudovirales	28883	Caudoviricetes	2731619	Uroviricota	2731618	Viruses	10239	Bacteria
k141_32_1985291_Suspvirus_33-52	Individual11	201	92.771	100	NC_028935.2	40	47146.4055	29.8458	1718669	Escherichia virus SUSP2	1985291	Suspvirus	1985292	Myoviridae	10662	Caudovirales	28883	Caudoviricetes	2731619	Uroviricota	2731618	Viruses	10239	Bacteria
k141_104_1985291_Suspvirus_32-12	Individual18	172	98.837	100	NC_028935.2	77	21309.7115	64.1977	1718669	Escherichia virus SUSP2	1985291	Suspvirus	1985292	Myoviridae	10662	Caudovirales	28883	Caudoviricetes	2731619	Uroviricota	2731618	Viruses	10239	Bacteria
k59_23_1985291_Suspvirus_33-47	Individual19	189	96.386	96	NC_028935.2	95	19621.5604	74.8783	1718669	Escherichia virus SUSP2	1985291	Suspvirus	1985292	Myoviridae	10662	Caudovirales	28883	Caudoviricetes	2731619	Uroviricota	2731618	Viruses	10239	Bacteria
k99_1_1965376_Felixounavirus_33-60	Individual4	240	90.678	87	NC_042075.1	97	47370.6826	57.5875	2024304	Shigella virus Sf14	2560757	Mooglevirus	1985303	Myoviridae	10662	Caudovirales	28883	Caudoviricetes	2731619	Uroviricota	2731618	Viruses	10239	Bacteria
k21_0_2732704_Teetrevirus_33-51	Individual13	224	99.554	100	NC_047755.1	101	17823.2610	67.6295	1662463	Yersinia virus YeF10	2732713	Teetrevirus	2732693	Autographiviridae	2731643	Caudovirales	28883	Caudoviricetes	2731619	Uroviricota	2731618	Viruses	10239	Bacteria
k59_1_2732699_Teetrevirus_33-1	Individual14	233	94.850	100	NC_031092.1	84	249.0541	53.9442	1805465	Citrobacter virus SH2	2732699	Teetrevirus	2732693	Autographiviridae	2731643	Caudovirales	28883	Caudoviricetes	2731619	Uroviricota	2731618	Viruses	10239	Bacteria
k21_0_1051675_NA_33-25	Individual15	153	94.231	68	NC_019514.1	59	4320.9731	57.8170	1051675	Erwinia virus S6	2844164	Waedenswilvirus	2843122	Schitoviridae	2842329	Caudovirales	28883	Caudoviricetes	2731619	Uroviricota	2731618	Viruses	10239	Bacteria
k119_20_1985291_Suspvirus_33-62	Individual16	242	96.250	99	NC_028935.2	60	55690.4520	37.0702	1718669	Escherichia virus SUSP2	1985291	Suspvirus	1985292	Myoviridae	10662	Caudovirales	28883	Caudoviricetes	2731619	Uroviricota	2731618	Viruses	10239	Bacteria
k141_8_1965379_Felixounavirus_33-25	Individual15	214	96.262	100	NC_029023.1	12	628.3310	8.4112	1340750	Escherichia virus JH2	1965379	Felixounavirus	1198140	Myoviridae	10662	Caudovirales	28883	Caudoviricetes	2731619	Uroviricota	2731618	Viruses	10239	Bacteria
k141_28_1985291_Suspvirus_33-76	Individual1	254	91.915	93	NC_028935.2	6	403.3406	3.5433	1718669	Escherichia virus SUSP2	1985291	Suspvirus	1985292	Myoviridae	10662	Caudovirales	28883	Caudoviricetes	2731619	Uroviricota	2731618	Viruses	10239	Bacteria
k119_56_1985291_Suspvirus_32-29	Individual8	194	98.773	84	NC_028935.2	69	1217.3562	53.3505	1718669	Escherichia virus SUSP2	1985291	Suspvirus	1985292	Myoviridae	10662	Caudovirales	28883	Caudoviricetes	2731619	Uroviricota	2731618	Viruses	10239	Bacteria
k99_18_2732701_Teetrevirus_33-43	Individual7	202	96.053	100	NC_047766.1	157	39399.1852	116.2228	1852630	Escherichia virus ECA2	2732704	Teetrevirus	2732693	Autographiviridae	2731643	Caudovirales	28883	Caudoviricetes	2731619	Uroviricota	2731618	Viruses	10239	Bacteria
k141_89_1985291_Suspvirus_32-73	Individual10	271	98.155	100	NC_028808.2	137	22508.2394	74.9963	1718606	Escherichia virus SUSP1	1985290	Suspvirus	1985292	Myoviridae	10662	Caudovirales	28883	Caudoviricetes	2731619	Uroviricota	2731618	Viruses	10239	Bacteria
k29_4_1965376_Felixounavirus_32-73	Individual10	150	98.667	100	NC_028808.2	5	1484.1199	5.0000	1718606	Escherichia virus SUSP1	1985290	Suspvirus	1985292	Myoviridae	10662	Caudovirales	28883	Caudoviricetes	2731619	Uroviricota	2731618	Viruses	10239	Bacteria
k21_0_1980955_Drulisvirus_32-29	Individual8	187	96.471	100	NC_028670.1	75	1372.7453	60.1604	1747282	Klebsiella virus KpV41	1980956	Drulisvirus	1920774	Autographiviridae	2731643	Caudovirales	28883	Caudoviricetes	2731619	Uroviricota	2731618	Viruses	10239	Bacteria
k21_3_331278_NA_32-22	Individual17	160	95.000	100	NC_016163.1	4	953.8708	3.7500	331278	Yersinia phage phiR1-37	331278	Unclassified	Unclassified	Myoviridae	10662	Caudovirales	28883	Caudoviricetes	2731619	Uroviricota	2731618	Viruses	10239	Bacteria
k21_0_2732704_Teetrevirus_32-83	Individual12	150	100.000	100	NC_047755.1	10	959.5502	9.4133	1662463	Yersinia virus YeF10	2732713	Teetrevirus	2732693	Autographiviridae	2731643	Caudovirales	28883	Caudoviricetes	2731619	Uroviricota	2731618	Viruses	10239	Bacteria
k21_0_2163635_NA_33-62	Individual16	150	96.000	100	NC_048653.1	24	35938.9050	24.0000	1958917	Pectobacterium virus CB1	2845776	Cbunavirus	2842586	Schitoviridae	2842329	Caudovirales	28883	Caudoviricetes	2731619	Uroviricota	2731618	Viruses	10239	Bacteria
k21_0_1984787_Elvirus_32-86	Individual5	185	98.844	94	NC_007623.1	76	44804.3204	61.6216	273133	Pseudomonas virus EL	1984787	Elvirus	1984786	Myoviridae	10662	Caudovirales	28883	Caudoviricetes	2731619	Uroviricota	2731618	Viruses	10239	Bacteria
k21_21_331278_NA_32-83	Individual12	209	97.129	100	NC_016163.1	6	413.2034	4.2919	331278	Yersinia phage phiR1-37	331278	Unclassified	Unclassified	Myoviridae	10662	Caudovirales	28883	Caudoviricetes	2731619	Uroviricota	2731618	Viruses	10239	Bacteria
k141_91_1985291_Suspvirus_33-25	Individual15	271	98.805	93	NC_028808.2	95	3928.0345	51.7417	1718606	Escherichia virus SUSP1	1985290	Suspvirus	1985292	Myoviridae	10662	Caudovirales	28883	Caudoviricetes	2731619	Uroviricota	2731618	Viruses	10239	Bacteria
k141_15_1985291_Suspvirus_33-43	Individual7	209	95.694	100	NC_028935.2	64	15522.8923	45.6938	1718669	Escherichia virus SUSP2	1985291	Suspvirus	1985292	Myoviridae	10662	Caudovirales	28883	Caudoviricetes	2731619	Uroviricota	2731618	Viruses	10239	Bacteria
k141_4_2732711_Teetrevirus_32-12	Individual18	198	98.817	85	NC_031092.1	93	22358.0051	70.1364	1805465	Citrobacter virus SH2	2732699	Teetrevirus	2732693	Autographiviridae	2731643	Caudovirales	28883	Caudoviricetes	2731619	Uroviricota	2731618	Viruses	10239	Bacteria
k141_39_1985291_Suspvirus_33-51	Individual13	481	95.455	99	NC_028935.2	192	15778.6544	59.6403	1718669	Escherichia virus SUSP2	1985291	Suspvirus	1985292	Myoviridae	10662	Caudovirales	28883	Caudoviricetes	2731619	Uroviricota	2731618	Viruses	10239	Bacteria
k141_3_1985291_Suspvirus_33-76	Individual1	221	91.403	100	NC_028935.2	125	9657.6662	80.6335	1718669	Escherichia virus SUSP2	1985291	Suspvirus	1985292	Myoviridae	10662	Caudovirales	28883	Caudoviricetes	2731619	Uroviricota	2731618	Viruses	10239	Bacteria
k141_0_1965378_Felixounavirus_32-73	Individual10	229	97.596	91	NC_028935.2	248	48217.6953	161.3406	1718669	Escherichia virus SUSP2	1985291	Suspvirus	1985292	Myoviridae	10662	Caudovirales	28883	Caudoviricetes	2731619	Uroviricota	2731618	Viruses	10239	Bacteria
k29_4_2732712_Teetrevirus_33-25	Individual15	269	91.525	87	NC_025451.1	37	1541.2406	20.2751	1536611	Yersinia virus AP5	2732712	Teetrevirus	2732693	Autographiviridae	2731643	Caudovirales	28883	Caudoviricetes	2731619	Uroviricota	2731618	Viruses	10239	Bacteria
k119_31_1985291_Suspvirus_32-29	Individual8	221	99.107	51	NC_028935.2	44	681.4449	29.8552	1718669	Escherichia virus SUSP2	1985291	Suspvirus	1985292	Myoviridae	10662	Caudovirales	28883	Caudoviricetes	2731619	Uroviricota	2731618	Viruses	10239	Bacteria
k141_1_1985291_Suspvirus_33-52	Individual11	225	97.778	100	NC_028935.2	25	26323.4097	16.6622	1718669	Escherichia virus SUSP2	1985291	Suspvirus	1985292	Myoviridae	10662	Caudovirales	28883	Caudoviricetes	2731619	Uroviricota	2731618	Viruses	10239	Bacteria
k119_16_1985291_Suspvirus_32-86	Individual5	216	98.077	96	NC_028935.2	93	46957.7445	64.4444	1718669	Escherichia virus SUSP2	1985291	Suspvirus	1985292	Myoviridae	10662	Caudovirales	28883	Caudoviricetes	2731619	Uroviricota	2731618	Viruses	10239	Bacteria
k119_3_1985290_Suspvirus_33-43	Individual7	294	87.903	100	NC_042075.1	57	9828.0302	29.0782	2024304	Shigella virus Sf14	2560757	Mooglevirus	1985303	Myoviridae	10662	Caudovirales	28883	Caudoviricetes	2731619	Uroviricota	2731618	Viruses	10239	Bacteria
k29_2_1980955_Drulisvirus_32-83	Individual12	150	94.631	99	NC_047849.1	70	6716.8514	69.7200	2026943	Klebsiella virus AltoGao	2733599	Drulisvirus	1920774	Autographiviridae	2731643	Caudovirales	28883	Caudoviricetes	2731619	Uroviricota	2731618	Viruses	10239	Bacteria
k21_12_331278_NA_32-83	Individual12	173	96.532	100	NC_016163.1	81	6739.0375	70.1272	331278	Yersinia phage phiR1-37	331278	Unclassified	Unclassified	Myoviridae	10662	Caudovirales	28883	Caudoviricetes	2731619	Uroviricota	2731618	Viruses	10239	Bacteria
k119_6_1985291_Suspvirus_32-86	Individual5	151	99.265	90	NC_028935.2	52	37558.1703	51.6490	1718669	Escherichia virus SUSP2	1985291	Suspvirus	1985292	Myoviridae	10662	Caudovirales	28883	Caudoviricetes	2731619	Uroviricota	2731618	Viruses	10239	Bacteria
k21_3_2732699_Teetrevirus_32-42	Individual20	150	99.333	100	NC_031092.1	98	58895.9992	87.3467	1805465	Citrobacter virus SH2	2732699	Teetrevirus	2732693	Autographiviridae	2731643	Caudovirales	28883	Caudoviricetes	2731619	Uroviricota	2731618	Viruses	10239	Bacteria
k21_9_1965376_Felixounavirus_32-82	Individual6	456	98.904	100	NC_028935.2	66	20700.3491	21.6996	1718669	Escherichia virus SUSP2	1985291	Suspvirus	1985292	Myoviridae	10662	Caudovirales	28883	Caudoviricetes	2731619	Uroviricota	2731618	Viruses	10239	Bacteria
k39_21_2732701_Teetrevirus_33-51	Individual13	230	100.000	100	NC_025451.1	88	15124.0689	57.3304	1536611	Yersinia virus AP5	2732712	Teetrevirus	2732693	Autographiviridae	2731643	Caudovirales	28883	Caudoviricetes	2731619	Uroviricota	2731618	Viruses	10239	Bacteria
k21_0_2732709_Teetrevirus_33-51	Individual13	250	97.600	100	NC_047766.1	76	12016.7602	45.6000	1852630	Escherichia virus ECA2	2732704	Teetrevirus	2732693	Autographiviridae	2731643	Caudovirales	28883	Caudoviricetes	2731619	Uroviricota	2731618	Viruses	10239	Bacteria
k141_26_1985291_Suspvirus_33-25	Individual15	264	91.983	90	NC_028935.2	55	2334.4240	31.2500	1718669	Escherichia virus SUSP2	1985291	Suspvirus	1985292	Myoviridae	10662	Caudovirales	28883	Caudoviricetes	2731619	Uroviricota	2731618	Viruses	10239	Bacteria
k21_1_1965379_Felixounavirus_32-73	Individual10	150	95.205	97	NC_027329.1	67	19887.2070	66.8267	1567025	Salmonella virus SP116	2560733	Felixounavirus	1198140	Myoviridae	10662	Caudovirales	28883	Caudoviricetes	2731619	Uroviricota	2731618	Viruses	10239	Bacteria
k141_26_1985291_Suspvirus_33-60	Individual4	207	100.000	100	NC_028935.2	95	53790.1072	68.7343	1718669	Escherichia virus SUSP2	1985291	Suspvirus	1985292	Myoviridae	10662	Caudovirales	28883	Caudoviricetes	2731619	Uroviricota	2731618	Viruses	10239	Bacteria
k141_5_1985291_Suspvirus_33-60	Individual4	225	97.778	100	NC_028935.2	181	94285.5647	117.5511	1718669	Escherichia virus SUSP2	1985291	Suspvirus	1985292	Myoviridae	10662	Caudovirales	28883	Caudoviricetes	2731619	Uroviricota	2731618	Viruses	10239	Bacteria
k29_0_2732711_Teetrevirus_32-86	Individual5	166	100.000	100	NC_047774.1	74	48618.5120	66.7289	1897434	Serratia virus SM9-3Y	2732711	Teetrevirus	2732693	Autographiviridae	2731643	Caudovirales	28883	Caudoviricetes	2731619	Uroviricota	2731618	Viruses	10239	Bacteria
k141_75_1985291_Suspvirus_33-51	Individual13	297	99.327	100	NC_028935.2	212	28215.8555	106.9630	1718669	Escherichia virus SUSP2	1985291	Suspvirus	1985292	Myoviridae	10662	Caudovirales	28883	Caudoviricetes	2731619	Uroviricota	2731618	Viruses	10239	Bacteria
k59_31_1985291_Suspvirus_32-22	Individual17	332	98.494	100	NC_028935.2	166	19077.4160	74.8102	1718669	Escherichia virus SUSP2	1985291	Suspvirus	1985292	Myoviridae	10662	Caudovirales	28883	Caudoviricetes	2731619	Uroviricota	2731618	Viruses	10239	Bacteria
k141_25_1985291_Suspvirus_32-12	Individual18	247	96.491	92	NC_028935.2	92	17729.8951	55.6437	1718669	Escherichia virus SUSP2	1985291	Suspvirus	1985292	Myoviridae	10662	Caudovirales	28883	Caudoviricetes	2731619	Uroviricota	2731618	Viruses	10239	Bacteria
k59_6_1985291_Suspvirus_32-22	Individual17	167	95.210	100	NC_028935.2	52	11880.5465	46.6228	1718669	Escherichia virus SUSP2	1985291	Suspvirus	1985292	Myoviridae	10662	Caudovirales	28883	Caudoviricetes	2731619	Uroviricota	2731618	Viruses	10239	Bacteria
k141_54_1985291_Suspvirus_32-12	Individual18	326	94.828	100	NC_028935.2	40	5840.6030	18.2638	1718669	Escherichia virus SUSP2	1985291	Suspvirus	1985292	Myoviridae	10662	Caudovirales	28883	Caudoviricetes	2731619	Uroviricota	2731618	Viruses	10239	Bacteria
k21_1_694060_NA_33-62	Individual16	147	95.070	97	NC_028935.2	65	99320.9534	64.9592	1718669	Escherichia virus SUSP2	1985291	Suspvirus	1985292	Myoviridae	10662	Caudovirales	28883	Caudoviricetes	2731619	Uroviricota	2731618	Viruses	10239	Bacteria
k21_6_1965385_Felixounavirus_33-25	Individual15	157	100.000	100	NC_012749.1	46	3283.0626	43.9427	576791	Escherichia virus wV8	1965385	Felixounavirus	1198140	Myoviridae	10662	Caudovirales	28883	Caudoviricetes	2731619	Uroviricota	2731618	Viruses	10239	Bacteria
k141_0_1965376_Felixounavirus_32-12	Individual18	161	95.031	100	NC_028808.2	50	14782.8926	46.5839	1718606	Escherichia virus SUSP1	1985290	Suspvirus	1985292	Myoviridae	10662	Caudovirales	28883	Caudoviricetes	2731619	Uroviricota	2731618	Viruses	10239	Bacteria
k39_36_1327935_NA_32-73	Individual10	262	82.490	98	NC_028773.1	124	21072.2371	70.5802	1327935	Cronobacter phage S13	1327935	Unclassified	Unclassified	Myoviridae	10662	Caudovirales	28883	Caudoviricetes	2731619	Uroviricota	2731618	Viruses	10239	Bacteria
k21_5_331278_NA_32-22	Individual17	199	95.980	100	NC_016163.1	71	13613.0305	53.4171	331278	Yersinia phage phiR1-37	331278	Unclassified	Unclassified	Myoviridae	10662	Caudovirales	28883	Caudoviricetes	2731619	Uroviricota	2731618	Viruses	10239	Bacteria
k21_1_2733604_Drulisvirus_32-83	Individual12	150	98.649	99	NC_047811.1	51	4893.7060	50.9933	1933773	Klebsiella virus KpV74	2733604	Drulisvirus	1920774	Autographiviridae	2731643	Caudovirales	28883	Caudoviricetes	2731619	Uroviricota	2731618	Viruses	10239	Bacteria
k99_8_1985291_Suspvirus_32-82	Individual6	184	97.826	100	NC_028935.2	38	29536.8618	30.9783	1718669	Escherichia virus SUSP2	1985291	Suspvirus	1985292	Myoviridae	10662	Caudovirales	28883	Caudoviricetes	2731619	Uroviricota	2731618	Viruses	10239	Bacteria
k99_0_2732701_Teetrevirus_33-43	Individual7	317	98.276	91	NC_028795.1	177	28304.3354	83.5237	1636314	Enterobacter virus E3	2732701	Teetrevirus	2732693	Autographiviridae	2731643	Caudovirales	28883	Caudoviricetes	2731619	Uroviricota	2731618	Viruses	10239	Bacteria
k21_0_1958919_NA_33-25	Individual15	171	100.000	100	NC_048704.1	6	393.1662	5.2632	2163635	Pectobacterium virus Nepra	2845778	Cbunavirus	2842586	Schitoviridae	2842329	Caudovirales	28883	Caudoviricetes	2731619	Uroviricota	2731618	Viruses	10239	Bacteria
k21_1_1965376_Felixounavirus_33-11	Individual9	178	100.000	91	NC_027329.1	60	118940.9515	50.2135	1567025	Salmonella virus SP116	2560733	Felixounavirus	1198140	Myoviridae	10662	Caudovirales	28883	Caudoviricetes	2731619	Uroviricota	2731618	Viruses	10239	Bacteria
k141_63_1985291_Suspvirus_32-83	Individual12	750	95.506	93	NC_028808.2	635	12186.2875	119.5080	1718606	Escherichia virus SUSP1	1985290	Suspvirus	1985292	Myoviridae	10662	Caudovirales	28883	Caudoviricetes	2731619	Uroviricota	2731618	Viruses	10239	Bacteria
k21_12_2732701_Teetrevirus_33-1	Individual14	148	99.306	97	NC_047774.1	88	410.7630	82.6892	1897434	Serratia virus SM9-3Y	2732711	Teetrevirus	2732693	Autographiviridae	2731643	Caudovirales	28883	Caudoviricetes	2731619	Uroviricota	2731618	Viruses	10239	Bacteria
k21_3_1868596_NA_32-83	Individual12	263	98.479	100	NC_031091.1	121	6621.9909	68.8745	1868596	Pseudomonas phage MD8	1868596	Unclassified	Unclassified	Siphoviridae	10699	Caudovirales	28883	Caudoviricetes	2731619	Uroviricota	2731618	Viruses	10239	Bacteria
k29_1_1980955_Drulisvirus_32-83	Individual12	150	96.000	100	NC_028664.1	65	6237.0763	64.8733	1701805	Klebsiella virus Kp2	1980955	Drulisvirus	1920774	Autographiviridae	2731643	Caudovirales	28883	Caudoviricetes	2731619	Uroviricota	2731618	Viruses	10239	Bacteria
k59_17_1985291_Suspvirus_33-47	Individual19	246	99.593	100	NC_028935.2	29	4601.8730	17.6748	1718669	Escherichia virus SUSP2	1985291	Suspvirus	1985292	Myoviridae	10662	Caudovirales	28883	Caudoviricetes	2731619	Uroviricota	2731618	Viruses	10239	Bacteria
k119_3_1985291_Suspvirus_33-62	Individual16	325	96.774	96	NC_028935.2	75	51834.9591	34.6123	1718669	Escherichia virus SUSP2	1985291	Suspvirus	1985292	Myoviridae	10662	Caudovirales	28883	Caudoviricetes	2731619	Uroviricota	2731618	Viruses	10239	Bacteria
k79_0_2560725_Felixounavirus_32-83	Individual12	421	100.000	100	NC_028872.1	573	19589.8668	199.6912	1527531	Escherichia virus HY02	1985308	Felixounavirus	1198140	Myoviridae	10662	Caudovirales	28883	Caudoviricetes	2731619	Uroviricota	2731618	Viruses	10239	Bacteria
k141_34_1985291_Suspvirus_32-20	Individual2	338	93.860	96	NC_028935.2	163	14455.0245	70.4734	1718669	Escherichia virus SUSP2	1985291	Suspvirus	1985292	Myoviridae	10662	Caudovirales	28883	Caudoviricetes	2731619	Uroviricota	2731618	Viruses	10239	Bacteria
k29_0_1965383_Felixounavirus_32-73	Individual10	157	94.904	100	NC_028935.2	62	17582.5672	53.3121	1718669	Escherichia virus SUSP2	1985291	Suspvirus	1985292	Myoviridae	10662	Caudovirales	28883	Caudoviricetes	2731619	Uroviricota	2731618	Viruses	10239	Bacteria
k21_0_1985726_Przondovirus_33-43	Individual7	206	100.000	88	NC_031092.1	125	30759.6756	89.8641	1805465	Citrobacter virus SH2	2732699	Teetrevirus	2732693	Autographiviridae	2731643	Caudovirales	28883	Caudoviricetes	2731619	Uroviricota	2731618	Viruses	10239	Bacteria
k119_1_2732712_Teetrevirus_32-83	Individual12	354	94.000	99	NC_025451.1	102	4147.2085	42.9887	1536611	Yersinia virus AP5	2732712	Teetrevirus	2732693	Autographiviridae	2731643	Caudovirales	28883	Caudoviricetes	2731619	Uroviricota	2731618	Viruses	10239	Bacteria
k141_3_1985291_Suspvirus_32-83	Individual12	335	97.015	100	NC_028808.2	383	16455.5698	167.2806	1718606	Escherichia virus SUSP1	1985290	Suspvirus	1985292	Myoviridae	10662	Caudovirales	28883	Caudoviricetes	2731619	Uroviricota	2731618	Viruses	10239	Bacteria
k39_1_2560439_Felixounavirus_32-12	Individual18	198	95.977	88	NC_031082.1	39	9375.9376	29.4899	1873990	Escherichia virus Alf5	2560439	Felixounavirus	1198140	Myoviridae	10662	Caudovirales	28883	Caudoviricetes	2731619	Uroviricota	2731618	Viruses	10239	Bacteria
k141_71_1985291_Suspvirus_32-83	Individual12	183	97.814	100	NC_028935.2	112	8808.9854	87.3989	1718669	Escherichia virus SUSP2	1985291	Suspvirus	1985292	Myoviridae	10662	Caudovirales	28883	Caudoviricetes	2731619	Uroviricota	2731618	Viruses	10239	Bacteria
k21_0_1924730_Kayvirus_33-72	Individual3	185	92.063	67	NC_047723.1	118	165629.1453	95.3081	1195077	Staphylococcus virus G1	292029	Kayvirus	1857843	Herelleviridae	2560065	Caudovirales	28883	Caudoviricetes	2731619	Uroviricota	2731618	Viruses	10239	Bacteria
k119_26_1985291_Suspvirus_33-62	Individual16	196	97.468	81	NC_028935.2	108	123769.1881	84.0255	1718669	Escherichia virus SUSP2	1985291	Suspvirus	1985292	Myoviridae	10662	Caudovirales	28883	Caudoviricetes	2731619	Uroviricota	2731618	Viruses	10239	Bacteria
k141_114_1985291_Suspvirus_33-25	Individual15	314	97.087	98	NC_028935.2	113	4032.4573	53.6083	1718669	Escherichia virus SUSP2	1985291	Suspvirus	1985292	Myoviridae	10662	Caudovirales	28883	Caudoviricetes	2731619	Uroviricota	2731618	Viruses	10239	Bacteria
k141_0_1985290_Suspvirus_32-42	Individual20	324	85.342	95	NC_028935.2	143	39787.0743	65.9846	1718669	Escherichia virus SUSP2	1985291	Suspvirus	1985292	Myoviridae	10662	Caudovirales	28883	Caudoviricetes	2731619	Uroviricota	2731618	Viruses	10239	Bacteria
k141_67_1985291_Suspvirus_33-1	Individual14	197	97.159	89	NC_028935.2	79	277.0328	60.0964	1718669	Escherichia virus SUSP2	1985291	Suspvirus	1985292	Myoviridae	10662	Caudovirales	28883	Caudoviricetes	2731619	Uroviricota	2731618	Viruses	10239	Bacteria
k141_46_1985291_Suspvirus_32-83	Individual12	156	96.078	98	NC_028935.2	176	16238.5418	161.3782	1718669	Escherichia virus SUSP2	1985291	Suspvirus	1985292	Myoviridae	10662	Caudovirales	28883	Caudoviricetes	2731619	Uroviricota	2731618	Viruses	10239	Bacteria
k21_4_1965385_Felixounavirus_33-25	Individual15	179	96.648	100	NC_028935.2	120	7511.8896	97.4302	1718669	Escherichia virus SUSP2	1985291	Suspvirus	1985292	Myoviridae	10662	Caudovirales	28883	Caudoviricetes	2731619	Uroviricota	2731618	Viruses	10239	Bacteria
k21_0_2733369_Ahphunavirus_33-25	Individual15	157	80.392	97	NC_047866.1	30	2141.1278	28.6624	1747286	Aeromonas virus Ahp1	2733368	Ahphunavirus	2732912	Autographiviridae	2731643	Caudovirales	28883	Caudoviricetes	2731619	Uroviricota	2731618	Viruses	10239	Bacteria
k141_17_1985291_Suspvirus_33-25	Individual15	622	98.291	100	NC_028935.2	215	3873.1923	50.8633	1718669	Escherichia virus SUSP2	1985291	Suspvirus	1985292	Myoviridae	10662	Caudovirales	28883	Caudoviricetes	2731619	Uroviricota	2731618	Viruses	10239	Bacteria
k21_0_1958919_NA_32-12	Individual18	138	94.928	100	NC_048659.1	42	14487.2347	42.0000	1965354	Pectobacterium virus phiA41	2845779	Cbunavirus	2842586	Schitoviridae	2842329	Caudovirales	28883	Caudoviricetes	2731619	Uroviricota	2731618	Viruses	10239	Bacteria
k29_4_1985290_Suspvirus_32-22	Individual17	261	94.297	100	NC_028935.2	95	13887.7741	54.4483	1718669	Escherichia virus SUSP2	1985291	Suspvirus	1985292	Myoviridae	10662	Caudovirales	28883	Caudoviricetes	2731619	Uroviricota	2731618	Viruses	10239	Bacteria
k59_39_1985291_Suspvirus_33-47	Individual19	153	97.778	100	NC_028935.2	117	29851.5009	114.6601	1718669	Escherichia virus SUSP2	1985291	Suspvirus	1985292	Myoviridae	10662	Caudovirales	28883	Caudoviricetes	2731619	Uroviricota	2731618	Viruses	10239	Bacteria
k29_0_2734080_Alexandravirus_33-51	Individual13	150	84.000	100	NC_048054.1	63	16602.1029	63.0000	2283029	Dickeya virus AD1	2734080	Alexandravirus	2733088	Myoviridae	10662	Caudovirales	28883	Caudoviricetes	2731619	Uroviricota	2731618	Viruses	10239	Bacteria
k21_4_2732712_Teetrevirus_33-1	Individual14	159	92.929	62	NC_025451.1	67	291.1039	63.2013	1536611	Yersinia virus AP5	2732712	Teetrevirus	2732693	Autographiviridae	2731643	Caudovirales	28883	Caudoviricetes	2731619	Uroviricota	2731618	Viruses	10239	Bacteria
k21_2_1965380_Felixounavirus_33-1	Individual14	186	100.000	100	NC_028935.2	74	274.8458	59.6720	1718669	Escherichia virus SUSP2	1985291	Suspvirus	1985292	Myoviridae	10662	Caudovirales	28883	Caudoviricetes	2731619	Uroviricota	2731618	Viruses	10239	Bacteria
k21_3_1965385_Felixounavirus_32-42	Individual20	146	99.315	100	NC_029023.1	46	28402.4598	45.5890	1340750	Escherichia virus JH2	1965379	Felixounavirus	1198140	Myoviridae	10662	Caudovirales	28883	Caudoviricetes	2731619	Uroviricota	2731618	Viruses	10239	Bacteria
k141_0_1985291_Suspvirus_33-43	Individual7	445	92.857	100	NC_028935.2	218	24833.3575	70.6225	1718669	Escherichia virus SUSP2	1985291	Suspvirus	1985292	Myoviridae	10662	Caudovirales	28883	Caudoviricetes	2731619	Uroviricota	2731618	Viruses	10239	Bacteria
k21_3_331278_NA_33-76	Individual1	150	100.000	100	NC_016163.1	26	2959.6240	26.0000	331278	Yersinia phage phiR1-37	331278	Unclassified	Unclassified	Myoviridae	10662	Caudovirales	28883	Caudoviricetes	2731619	Uroviricota	2731618	Viruses	10239	Bacteria
k21_3_2732714_Teetrevirus_33-52	Individual11	228	97.222	95	NC_001271.1	14	14547.1475	9.2061	110457	Yersinia virus YeO3-12	2732714	Teetrevirus	2732693	Autographiviridae	2731643	Caudovirales	28883	Caudoviricetes	2731619	Uroviricota	2731618	Viruses	10239	Bacteria
k141_73_1985291_Suspvirus_33-1	Individual14	183	94.444	98	NC_028808.2	58	218.9511	47.4098	1718606	Escherichia virus SUSP1	1985290	Suspvirus	1985292	Myoviridae	10662	Caudovirales	28883	Caudoviricetes	2731619	Uroviricota	2731618	Viruses	10239	Bacteria
k141_15_1985291_Suspvirus_32-73	Individual10	290	90.351	99	NC_028935.2	89	13664.1386	45.5897	1718669	Escherichia virus SUSP2	1985291	Suspvirus	1985292	Myoviridae	10662	Caudovirales	28883	Caudoviricetes	2731619	Uroviricota	2731618	Viruses	10239	Bacteria
k21_0_1985338_Slopekvirus_33-25	Individual15	282	100.000	100	NC_020080.1	55	2185.4182	29.2482	1129147	Klebsiella virus KP27	1985338	Slopekvirus	1985328	Myoviridae	10662	Caudovirales	28883	Caudoviricetes	2731619	Uroviricota	2731618	Viruses	10239	Bacteria
k119_6_2732712_Teetrevirus_32-83	Individual12	207	98.544	99	NC_010807.1	73	5075.8815	52.8889	529929	Salmonella virus SG-JL2	2732709	Teetrevirus	2732693	Autographiviridae	2731643	Caudovirales	28883	Caudoviricetes	2731619	Uroviricota	2731618	Viruses	10239	Bacteria
k21_3_1965378_Felixounavirus_32-42	Individual20	246	94.915	100	NC_005282.1	102	37377.9985	62.1911	77775	Salmonella virus FelixO1	1985310	Felixounavirus	1198140	Myoviridae	10662	Caudovirales	28883	Caudoviricetes	2731619	Uroviricota	2731618	Viruses	10239	Bacteria
k141_22_1985291_Suspvirus_32-42	Individual20	182	87.912	100	NC_028935.2	83	41110.9660	68.1374	1718669	Escherichia virus SUSP2	1985291	Suspvirus	1985292	Myoviridae	10662	Caudovirales	28883	Caudoviricetes	2731619	Uroviricota	2731618	Viruses	10239	Bacteria
k99_5_1965376_Felixounavirus_33-43	Individual7	212	97.642	100	NC_028935.2	56	13390.3252	35.0943	1718669	Escherichia virus SUSP2	1985291	Suspvirus	1985292	Myoviridae	10662	Caudovirales	28883	Caudoviricetes	2731619	Uroviricota	2731618	Viruses	10239	Bacteria
k21_5_1985304_Mooglevirus_33-47	Individual19	179	97.917	100	NC_028247.1	69	15047.6195	57.8212	1675603	Citrobacter phage Michonne	1675603	Mooglevirus	1985303	Myoviridae	10662	Caudovirales	28883	Caudoviricetes	2731619	Uroviricota	2731618	Viruses	10239	Bacteria
k21_0_1985339_Slopekvirus_33-25	Individual15	229	99.565	100	NC_028750.1	48	2348.6956	31.4367	1675607	Klebsiella virus Matisse	1985339	Slopekvirus	1985328	Myoviridae	10662	Caudovirales	28883	Caudoviricetes	2731619	Uroviricota	2731618	Viruses	10239	Bacteria
k79_2_2560439_Felixounavirus_32-83	Individual12	172	98.837	100	NC_028935.2	104	8702.8971	86.3605	1718669	Escherichia virus SUSP2	1985291	Suspvirus	1985292	Myoviridae	10662	Caudovirales	28883	Caudoviricetes	2731619	Uroviricota	2731618	Viruses	10239	Bacteria
k59_11_1985291_Suspvirus_32-22	Individual17	191	96.859	100	NC_028935.2	53	10587.4665	41.6230	1718669	Escherichia virus SUSP2	1985291	Suspvirus	1985292	Myoviridae	10662	Caudovirales	28883	Caudoviricetes	2731619	Uroviricota	2731618	Viruses	10239	Bacteria
k21_5_347324_NA_33-25	Individual15	283	98.319	84	NC_007805.1	73	2890.3964	38.6254	347324	Pseudomonas phage F10	347324	Unclassified	Unclassified	Siphoviridae	10699	Caudovirales	28883	Caudoviricetes	2731619	Uroviricota	2731618	Viruses	10239	Bacteria
k141_91_1985291_Suspvirus_33-43	Individual7	394	94.074	100	NC_028935.2	84	10807.4198	31.2234	1718669	Escherichia virus SUSP2	1985291	Suspvirus	1985292	Myoviridae	10662	Caudovirales	28883	Caudoviricetes	2731619	Uroviricota	2731618	Viruses	10239	Bacteria
k21_10_2732699_Teetrevirus_32-73	Individual10	219	100.000	100	NC_047755.1	104	21143.6263	71.2237	1662463	Yersinia virus YeF10	2732713	Teetrevirus	2732693	Autographiviridae	2731643	Caudovirales	28883	Caudoviricetes	2731619	Uroviricota	2731618	Viruses	10239	Bacteria
k141_14_2732701_Teetrevirus_32-12	Individual18	151	96.026	100	NC_001271.1	58	18283.7948	57.4172	110457	Yersinia virus YeO3-12	2732714	Teetrevirus	2732693	Autographiviridae	2731643	Caudovirales	28883	Caudoviricetes	2731619	Uroviricota	2731618	Viruses	10239	Bacteria
k21_1_1958917_NA_33-1	Individual14	235	95.259	99	NC_048653.1	125	367.4620	79.7872	1958917	Pectobacterium virus CB1	2845776	Cbunavirus	2842586	Schitoviridae	2842329	Caudovirales	28883	Caudoviricetes	2731619	Uroviricota	2731618	Viruses	10239	Bacteria
k141_2_2560733_Felixounavirus_32-83	Individual12	713	75.788	83	NC_027329.1	358	7226.9068	75.0519	1567025	Salmonella virus SP116	2560733	Felixounavirus	1198140	Myoviridae	10662	Caudovirales	28883	Caudoviricetes	2731619	Uroviricota	2731618	Viruses	10239	Bacteria
k21_4_1985290_Suspvirus_33-47	Individual19	176	96.970	100	NC_028808.2	39	8650.1508	33.2330	1718606	Escherichia virus SUSP1	1985290	Suspvirus	1985292	Myoviridae	10662	Caudovirales	28883	Caudoviricetes	2731619	Uroviricota	2731618	Viruses	10239	Bacteria
k141_2_1985290_Suspvirus_32-29	Individual8	206	95.513	76	NC_028808.2	84	1395.6688	61.1650	1718606	Escherichia virus SUSP1	1985290	Suspvirus	1985292	Myoviridae	10662	Caudovirales	28883	Caudoviricetes	2731619	Uroviricota	2731618	Viruses	10239	Bacteria
k119_14_1985291_Suspvirus_32-86	Individual5	198	82.796	47	NC_042076.1	68	37456.0308	51.0202	2024305	Shigella virus Sf17	2560758	Mooglevirus	1985303	Myoviridae	10662	Caudovirales	28883	Caudoviricetes	2731619	Uroviricota	2731618	Viruses	10239	Bacteria
k39_20_2732701_Teetrevirus_33-51	Individual13	203	99.010	99	NC_028795.1	45	8762.5455	33.2512	1636314	Enterobacter virus E3	2732701	Teetrevirus	2732693	Autographiviridae	2731643	Caudovirales	28883	Caudoviricetes	2731619	Uroviricota	2731618	Viruses	10239	Bacteria
k39_10_1985290_Suspvirus_33-1	Individual14	247	93.927	100	NC_028935.2	93	260.1096	56.4777	1718669	Escherichia virus SUSP2	1985291	Suspvirus	1985292	Myoviridae	10662	Caudovirales	28883	Caudoviricetes	2731619	Uroviricota	2731618	Viruses	10239	Bacteria
k29_2_1965376_Felixounavirus_32-73	Individual10	150	98.667	100	NC_028808.2	51	15138.0232	50.6400	1718606	Escherichia virus SUSP1	1985290	Suspvirus	1985292	Myoviridae	10662	Caudovirales	28883	Caudoviricetes	2731619	Uroviricota	2731618	Viruses	10239	Bacteria
k119_2_2732712_Teetrevirus_32-83	Individual12	230	100.000	99	NC_025451.1	151	9449.4834	98.3435	1536611	Yersinia virus AP5	2732712	Teetrevirus	2732693	Autographiviridae	2731643	Caudovirales	28883	Caudoviricetes	2731619	Uroviricota	2731618	Viruses	10239	Bacteria
k21_0_2732705_Teetrevirus_33-62	Individual16	154	100.000	100	NC_025451.1	30	43756.7837	29.2143	1536611	Yersinia virus AP5	2732712	Teetrevirus	2732693	Autographiviridae	2731643	Caudovirales	28883	Caudoviricetes	2731619	Uroviricota	2731618	Viruses	10239	Bacteria
k21_1_1965379_Felixounavirus_33-11	Individual9	204	96.951	80	NC_028935.2	73	126267.8696	53.4706	1718669	Escherichia virus SUSP2	1985291	Suspvirus	1985292	Myoviridae	10662	Caudovirales	28883	Caudoviricetes	2731619	Uroviricota	2731618	Viruses	10239	Bacteria
k21_1_292029_Kayvirus_33-43	Individual7	154	99.237	85	NC_025426.1	68	22383.4564	66.1429	1526408	Staphylococcus virus P108	1924731	Kayvirus	1857843	Herelleviridae	2560065	Caudovirales	28883	Caudoviricetes	2731619	Uroviricota	2731618	Viruses	10239	Bacteria
k59_2_2732699_Teetrevirus_33-43	Individual7	199	97.633	85	NC_047856.1	72	18340.8043	54.2663	1871708	Enterobacter virus KPN3	2732702	Teetrevirus	2732693	Autographiviridae	2731643	Caudovirales	28883	Caudoviricetes	2731619	Uroviricota	2731618	Viruses	10239	Bacteria
k21_0_1965385_Felixounavirus_33-43	Individual7	160	100.000	100	NC_028808.2	49	15524.4083	45.6125	1718606	Escherichia virus SUSP1	1985290	Suspvirus	1985292	Myoviridae	10662	Caudovirales	28883	Caudoviricetes	2731619	Uroviricota	2731618	Viruses	10239	Bacteria
k21_3_1965380_Felixounavirus_33-25	Individual15	150	96.000	100	NC_027329.1	10	747.0157	10.0000	1567025	Salmonella virus SP116	2560733	Felixounavirus	1198140	Myoviridae	10662	Caudovirales	28883	Caudoviricetes	2731619	Uroviricota	2731618	Viruses	10239	Bacteria
k21_0_1985310_Felixounavirus_32-82	Individual6	150	96.324	91	NC_028935.2	44	41952.7075	43.9867	1718669	Escherichia virus SUSP2	1985291	Suspvirus	1985292	Myoviridae	10662	Caudovirales	28883	Caudoviricetes	2731619	Uroviricota	2731618	Viruses	10239	Bacteria
k141_38_1985291_Suspvirus_33-25	Individual15	268	93.657	100	NC_028935.2	66	2759.4983	36.8284	1718669	Escherichia virus SUSP2	1985291	Suspvirus	1985292	Myoviridae	10662	Caudovirales	28883	Caudoviricetes	2731619	Uroviricota	2731618	Viruses	10239	Bacteria
k29_10_2732701_Teetrevirus_33-60	Individual4	178	98.876	100	NC_047843.1	94	61895.2044	79.2022	2024248	Leclercia virus 10164-302	2732708	Teetrevirus	2732693	Autographiviridae	2731643	Caudovirales	28883	Caudoviricetes	2731619	Uroviricota	2731618	Viruses	10239	Bacteria
k141_18_1985291_Suspvirus_33-43	Individual7	276	97.479	100	NC_028935.2	25	4591.6617	13.5870	1718669	Escherichia virus SUSP2	1985291	Suspvirus	1985292	Myoviridae	10662	Caudovirales	28883	Caudoviricetes	2731619	Uroviricota	2731618	Viruses	10239	Bacteria
k21_0_1980955_Drulisvirus_33-76	Individual1	150	94.667	100	NC_023567.2	21	2390.4655	21.0000	1416011	Klebsiella virus F19	1920780	Drulisvirus	1920774	Autographiviridae	2731643	Caudovirales	28883	Caudoviricetes	2731619	Uroviricota	2731618	Viruses	10239	Bacteria
k141_40_1985291_Suspvirus_32-42	Individual20	378	96.154	99	NC_028935.2	132	31479.8829	51.2884	1718669	Escherichia virus SUSP2	1985291	Suspvirus	1985292	Myoviridae	10662	Caudovirales	28883	Caudoviricetes	2731619	Uroviricota	2731618	Viruses	10239	Bacteria
k141_7_1985291_Suspvirus_33-60	Individual4	169	98.802	99	NC_028935.2	69	47853.2607	60.8521	1718669	Escherichia virus SUSP2	1985291	Suspvirus	1985292	Myoviridae	10662	Caudovirales	28883	Caudoviricetes	2731619	Uroviricota	2731618	Viruses	10239	Bacteria
k21_1_2732712_Teetrevirus_32-42	Individual20	248	99.149	95	NC_047843.1	47	17084.2986	28.4194	2024248	Leclercia virus 10164-302	2732708	Teetrevirus	2732693	Autographiviridae	2731643	Caudovirales	28883	Caudoviricetes	2731619	Uroviricota	2731618	Viruses	10239	Bacteria
k21_0_2560728_Seunavirus_33-47	Individual19	226	92.035	100	NC_024354.1	65	11227.3344	43.1327	1327934	Cronobacter virus CR8	1914898	Certrevirus	1914850	Myoviridae	10662	Caudovirales	28883	Caudoviricetes	2731619	Uroviricota	2731618	Viruses	10239	Bacteria
k141_82_1985291_Suspvirus_32-83	Individual12	757	94.584	100	NC_028935.2	870	16541.7834	163.2061	1718669	Escherichia virus SUSP2	1985291	Suspvirus	1985292	Myoviridae	10662	Caudovirales	28883	Caudoviricetes	2731619	Uroviricota	2731618	Viruses	10239	Bacteria
k21_0_1965378_Felixounavirus_32-82	Individual6	274	95.588	99	NC_005282.1	51	26620.6215	27.9161	77775	Salmonella virus FelixO1	1985310	Felixounavirus	1198140	Myoviridae	10662	Caudovirales	28883	Caudoviricetes	2731619	Uroviricota	2731618	Viruses	10239	Bacteria
k21_0_1958919_NA_33-62	Individual16	172	95.930	100	NC_048654.1	38	49624.9415	33.1279	1958919	Pectobacterium virus CB4	2845777	Cbunavirus	2842586	Schitoviridae	2842329	Caudovirales	28883	Caudoviricetes	2731619	Uroviricota	2731618	Viruses	10239	Bacteria
k21_0_1965385_Felixounavirus_33-1	Individual14	150	91.729	89	NC_028825.1	62	285.5425	61.9667	1636202	Escherichia virus AYO145A	1965378	Felixounavirus	1198140	Myoviridae	10662	Caudovirales	28883	Caudoviricetes	2731619	Uroviricota	2731618	Viruses	10239	Bacteria
k39_5_2732699_Teetrevirus_33-47	Individual19	249	99.197	100	NC_047774.1	112	17558.6215	67.0884	1897434	Serratia virus SM9-3Y	2732711	Teetrevirus	2732693	Autographiviridae	2731643	Caudovirales	28883	Caudoviricetes	2731619	Uroviricota	2731618	Viruses	10239	Bacteria
k21_2_1965385_Felixounavirus_33-43	Individual7	145	98.214	100	NC_028935.2	82	28667.1691	81.4483	1718669	Escherichia virus SUSP2	1985291	Suspvirus	1985292	Myoviridae	10662	Caudovirales	28883	Caudoviricetes	2731619	Uroviricota	2731618	Viruses	10239	Bacteria
k141_3_1985291_Suspvirus_32-42	Individual20	269	93.985	99	NC_028935.2	30	10053.5618	16.4870	1718669	Escherichia virus SUSP2	1985291	Suspvirus	1985292	Myoviridae	10662	Caudovirales	28883	Caudoviricetes	2731619	Uroviricota	2731618	Viruses	10239	Bacteria
k79_5_2732701_Teetrevirus_32-42	Individual20	273	95.000	100	NC_047856.1	8	2641.6685	4.3956	1871708	Enterobacter virus KPN3	2732702	Teetrevirus	2732693	Autographiviridae	2731643	Caudovirales	28883	Caudoviricetes	2731619	Uroviricota	2731618	Viruses	10239	Bacteria
k21_6_2732699_Teetrevirus_32-22	Individual17	155	100.000	100	NC_031092.1	73	17969.6951	70.0710	1805465	Citrobacter virus SH2	2732699	Teetrevirus	2732693	Autographiviridae	2731643	Caudovirales	28883	Caudoviricetes	2731619	Uroviricota	2731618	Viruses	10239	Bacteria
k29_15_1965376_Felixounavirus_32-22	Individual17	150	96.000	100	NC_027991.1	32	8139.6975	32.0000	694060	Staphylococcus phage SA1	694060	Unclassified	Unclassified	Myoviridae	10662	Caudovirales	28883	Caudoviricetes	2731619	Uroviricota	2731618	Viruses	10239	Bacteria
k141_13_1985291_Suspvirus_32-20	Individual2	276	95.041	99	NC_028935.2	59	6407.5331	31.5543	1718669	Escherichia virus SUSP2	1985291	Suspvirus	1985292	Myoviridae	10662	Caudovirales	28883	Caudoviricetes	2731619	Uroviricota	2731618	Viruses	10239	Bacteria
k141_33_1985291_Suspvirus_33-51	Individual13	299	97.993	100	NC_028935.2	213	28159.3241	104.2876	1718669	Escherichia virus SUSP2	1985291	Suspvirus	1985292	Myoviridae	10662	Caudovirales	28883	Caudoviricetes	2731619	Uroviricota	2731618	Viruses	10239	Bacteria
k99_9_2732701_Teetrevirus_32-73	Individual10	251	99.203	100	NC_047856.1	96	17028.9457	51.9163	1871708	Enterobacter virus KPN3	2732702	Teetrevirus	2732693	Autographiviridae	2731643	Caudovirales	28883	Caudoviricetes	2731619	Uroviricota	2731618	Viruses	10239	Bacteria
k39_2_1985290_Suspvirus_32-20	Individual2	295	93.522	83	NC_028808.2	53	5385.1993	26.8169	1718606	Escherichia virus SUSP1	1985290	Suspvirus	1985292	Myoviridae	10662	Caudovirales	28883	Caudoviricetes	2731619	Uroviricota	2731618	Viruses	10239	Bacteria
k21_0_1965379_Felixounavirus_32-42	Individual20	241	95.417	99	NC_028825.1	105	39275.6367	65.1701	1636202	Escherichia virus AYO145A	1965378	Felixounavirus	1198140	Myoviridae	10662	Caudovirales	28883	Caudoviricetes	2731619	Uroviricota	2731618	Viruses	10239	Bacteria
k141_94_1985291_Suspvirus_32-20	Individual2	197	99.492	100	NC_028935.2	64	9737.8185	48.6802	1718669	Escherichia virus SUSP2	1985291	Suspvirus	1985292	Myoviridae	10662	Caudovirales	28883	Caudoviricetes	2731619	Uroviricota	2731618	Viruses	10239	Bacteria
k141_20_2732701_Teetrevirus_32-12	Individual18	154	99.351	100	NC_047755.1	35	10818.3896	34.0909	1662463	Yersinia virus YeF10	2732713	Teetrevirus	2732693	Autographiviridae	2731643	Caudovirales	28883	Caudoviricetes	2731619	Uroviricota	2731618	Viruses	10239	Bacteria
k141_24_1985291_Suspvirus_33-51	Individual13	191	94.845	100	NC_028808.2	100	20695.7154	78.5183	1718606	Escherichia virus SUSP1	1985290	Suspvirus	1985292	Myoviridae	10662	Caudovirales	28883	Caudoviricetes	2731619	Uroviricota	2731618	Viruses	10239	Bacteria
k21_4_2732697_Teetrevirus_32-83	Individual12	150	98.667	100	NC_047755.1	55	5277.5261	55.0000	1662463	Yersinia virus YeF10	2732713	Teetrevirus	2732693	Autographiviridae	2731643	Caudovirales	28883	Caudoviricetes	2731619	Uroviricota	2731618	Viruses	10239	Bacteria
k119_13_2732701_Teetrevirus_33-25	Individual15	151	99.338	100	NC_047755.1	41	3042.4811	40.7285	1662463	Yersinia virus YeF10	2732713	Teetrevirus	2732693	Autographiviridae	2731643	Caudovirales	28883	Caudoviricetes	2731619	Uroviricota	2731618	Viruses	10239	Bacteria
k141_16_2732701_Teetrevirus_32-12	Individual18	154	99.351	100	NC_028795.1	38	11745.6801	37.0130	1636314	Enterobacter virus E3	2732701	Teetrevirus	2732693	Autographiviridae	2731643	Caudovirales	28883	Caudoviricetes	2731619	Uroviricota	2731618	Viruses	10239	Bacteria
k99_1_2732712_Teetrevirus_33-43	Individual7	198	97.826	93	NC_025451.1	66	16897.3151	50.0000	1536611	Yersinia virus AP5	2732712	Teetrevirus	2732693	Autographiviridae	2731643	Caudovirales	28883	Caudoviricetes	2731619	Uroviricota	2731618	Viruses	10239	Bacteria
k21_0_2732697_Teetrevirus_32-42	Individual20	160	94.969	99	NC_047856.1	7	3943.9285	6.5625	1871708	Enterobacter virus KPN3	2732702	Teetrevirus	2732693	Autographiviridae	2731643	Caudovirales	28883	Caudoviricetes	2731619	Uroviricota	2731618	Viruses	10239	Bacteria
k21_0_347324_NA_33-60	Individual4	180	95.556	100	NC_031091.1	41	26696.8795	34.1667	1868596	Pseudomonas phage MD8	1868596	Unclassified	Unclassified	Siphoviridae	10699	Caudovirales	28883	Caudoviricetes	2731619	Uroviricota	2731618	Viruses	10239	Bacteria
k21_0_2014434_NA_33-62	Individual16	244	78.199	85	NC_048846.1	52	47869.4431	31.9631	2202564	Myoviridae sp.	2202564	Unclassified	Unclassified	Myoviridae	10662	Caudovirales	28883	Caudoviricetes	2731619	Uroviricota	2731618	Viruses	10239	Bacteria
k29_0_1965376_Felixounavirus_33-1	Individual14	158	96.364	98	NC_028808.2	80	349.7866	75.4177	1718606	Escherichia virus SUSP1	1985290	Suspvirus	1985292	Myoviridae	10662	Caudovirales	28883	Caudoviricetes	2731619	Uroviricota	2731618	Viruses	10239	Bacteria
k21_1_2560724_Felixounavirus_33-1	Individual14	211	97.630	100	NC_027337.1	108	353.5995	70.5166	1555238	Escherichia virus VpaE1	1965382	Felixounavirus	1198140	Myoviridae	10662	Caudovirales	28883	Caudoviricetes	2731619	Uroviricota	2731618	Viruses	10239	Bacteria
k21_7_1965376_Felixounavirus_33-47	Individual19	189	97.590	100	NC_028935.2	109	22513.1588	86.4021	1718669	Escherichia virus SUSP2	1985291	Suspvirus	1985292	Myoviridae	10662	Caudovirales	28883	Caudoviricetes	2731619	Uroviricota	2731618	Viruses	10239	Bacteria
k141_84_1985291_Suspvirus_32-20	Individual2	207	100.000	96	NC_028935.2	56	8108.9684	40.4541	1718669	Escherichia virus SUSP2	1985291	Suspvirus	1985292	Myoviridae	10662	Caudovirales	28883	Caudoviricetes	2731619	Uroviricota	2731618	Viruses	10239	Bacteria
k21_4_1675603_Mooglevirus_33-62	Individual16	197	95.939	100	NC_028247.1	48	54729.2970	36.5381	1675603	Citrobacter phage Michonne	1675603	Mooglevirus	1985303	Myoviridae	10662	Caudovirales	28883	Caudoviricetes	2731619	Uroviricota	2731618	Viruses	10239	Bacteria
k141_18_1985291_Suspvirus_33-60	Individual4	233	95.111	97	NC_028808.2	58	29175.6958	36.8755	1718606	Escherichia virus SUSP1	1985290	Suspvirus	1985292	Myoviridae	10662	Caudovirales	28883	Caudoviricetes	2731619	Uroviricota	2731618	Viruses	10239	Bacteria
k21_4_1965376_Felixounavirus_33-76	Individual1	176	99.432	100	NC_042097.1	105	10186.6430	89.4773	2060124	Salmonella virus BPS17W1	2560725	Felixounavirus	1198140	Myoviridae	10662	Caudovirales	28883	Caudoviricetes	2731619	Uroviricota	2731618	Viruses	10239	Bacteria
k21_0_2560728_Seunavirus_32-42	Individual20	209	100.000	100	NC_048682.1	110	47445.7566	78.9426	2053702	Raoultella virus Ro1	2846052	Mydovirus	2842888	Myoviridae	10662	Caudovirales	28883	Caudoviricetes	2731619	Uroviricota	2731618	Viruses	10239	Bacteria
k99_21_2732701_Teetrevirus_33-43	Individual7	267	99.625	100	NC_047774.1	58	11011.7334	32.5843	1897434	Serratia virus SM9-3Y	2732711	Teetrevirus	2732693	Autographiviridae	2731643	Caudovirales	28883	Caudoviricetes	2731619	Uroviricota	2731618	Viruses	10239	Bacteria
k21_0_1984787_Elvirus_33-43	Individual7	211	100.000	99	NC_007623.1	77	18498.9563	54.1991	273133	Pseudomonas virus EL	1984787	Elvirus	1984786	Myoviridae	10662	Caudovirales	28883	Caudoviricetes	2731619	Uroviricota	2731618	Viruses	10239	Bacteria
k21_21_2732701_Teetrevirus_33-1	Individual14	150	100.000	100	NC_047774.1	61	280.9370	61.0000	1897434	Serratia virus SM9-3Y	2732711	Teetrevirus	2732693	Autographiviridae	2731643	Caudovirales	28883	Caudoviricetes	2731619	Uroviricota	2731618	Viruses	10239	Bacteria
k141_47_1985291_Suspvirus_33-51	Individual13	182	100.000	100	NC_028935.2	110	23891.0429	90.2747	1718669	Escherichia virus SUSP2	1985291	Suspvirus	1985292	Myoviridae	10662	Caudovirales	28883	Caudoviricetes	2731619	Uroviricota	2731618	Viruses	10239	Bacteria
k79_11_2732701_Teetrevirus_32-42	Individual20	223	99.495	89	NC_047843.1	20	8084.9271	13.4529	2024248	Leclercia virus 10164-302	2732708	Teetrevirus	2732693	Autographiviridae	2731643	Caudovirales	28883	Caudoviricetes	2731619	Uroviricota	2731618	Viruses	10239	Bacteria
k21_0_2733601_Drulisvirus_32-20	Individual2	264	89.919	94	NC_047783.1	45	5109.2425	25.5303	1912319	Klebsiella virus KpV48	2733603	Drulisvirus	1920774	Autographiviridae	2731643	Caudovirales	28883	Caudoviricetes	2731619	Uroviricota	2731618	Viruses	10239	Bacteria
k59_0_2732701_Teetrevirus_32-82	Individual6	151	100.000	100	NC_047755.1	4	3788.6250	3.9735	1662463	Yersinia virus YeF10	2732713	Teetrevirus	2732693	Autographiviridae	2731643	Caudovirales	28883	Caudoviricetes	2731619	Uroviricota	2731618	Viruses	10239	Bacteria
k39_1_2732708_Teetrevirus_33-25	Individual15	215	99.070	100	NC_047843.1	50	2605.8687	34.8837	2024248	Leclercia virus 10164-302	2732708	Teetrevirus	2732693	Autographiviridae	2731643	Caudovirales	28883	Caudoviricetes	2731619	Uroviricota	2731618	Viruses	10239	Bacteria
k21_1_2732712_Teetrevirus_33-52	Individual11	305	95.062	99	NC_001271.1	86	66801.0463	42.1902	110457	Yersinia virus YeO3-12	2732714	Teetrevirus	2732693	Autographiviridae	2731643	Caudovirales	28883	Caudoviricetes	2731619	Uroviricota	2731618	Viruses	10239	Bacteria
k29_3_331278_NA_33-51	Individual13	150	100.000	81	NC_016163.1	94	24771.3916	93.9933	331278	Yersinia phage phiR1-37	331278	Unclassified	Unclassified	Myoviridae	10662	Caudovirales	28883	Caudoviricetes	2731619	Uroviricota	2731618	Viruses	10239	Bacteria
k99_11_2732701_Teetrevirus_32-73	Individual10	171	98.630	100	NC_031092.1	87	22652.3567	76.0819	1805465	Citrobacter virus SH2	2732699	Teetrevirus	2732693	Autographiviridae	2731643	Caudovirales	28883	Caudoviricetes	2731619	Uroviricota	2731618	Viruses	10239	Bacteria
k141_35_1985291_Suspvirus_33-60	Individual4	220	97.727	100	NC_028935.2	117	62332.1821	79.7682	1718669	Escherichia virus SUSP2	1985291	Suspvirus	1985292	Myoviridae	10662	Caudovirales	28883	Caudoviricetes	2731619	Uroviricota	2731618	Viruses	10239	Bacteria
k21_0_2732704_Teetrevirus_33-1	Individual14	154	100.000	100	NC_047755.1	56	251.2104	54.5455	1662463	Yersinia virus YeF10	2732713	Teetrevirus	2732693	Autographiviridae	2731643	Caudovirales	28883	Caudoviricetes	2731619	Uroviricota	2731618	Viruses	10239	Bacteria
k21_2_2732709_Teetrevirus_33-51	Individual13	215	98.605	100	NC_047766.1	70	12869.8472	48.7674	1852630	Escherichia virus ECA2	2732704	Teetrevirus	2732693	Autographiviridae	2731643	Caudovirales	28883	Caudoviricetes	2731619	Uroviricota	2731618	Viruses	10239	Bacteria
k99_2_1985291_Suspvirus_32-82	Individual6	204	96.569	100	NC_028935.2	62	43467.0432	41.5245	1718669	Escherichia virus SUSP2	1985291	Suspvirus	1985292	Myoviridae	10662	Caudovirales	28883	Caudoviricetes	2731619	Uroviricota	2731618	Viruses	10239	Bacteria
k29_10_1965376_Felixounavirus_33-1	Individual14	150	98.113	100	NC_028935.2	19	87.5050	18.9400	1718669	Escherichia virus SUSP2	1985291	Suspvirus	1985292	Myoviridae	10662	Caudovirales	28883	Caudoviricetes	2731619	Uroviricota	2731618	Viruses	10239	Bacteria
k29_0_1985309_Felixounavirus_32-29	Individual8	309	95.714	100	NC_028808.2	87	963.6761	42.1294	1718606	Escherichia virus SUSP1	1985290	Suspvirus	1985292	Myoviridae	10662	Caudovirales	28883	Caudoviricetes	2731619	Uroviricota	2731618	Viruses	10239	Bacteria
k141_12_1985291_Suspvirus_33-76	Individual1	260	97.308	100	NC_028935.2	4	262.6885	2.3077	1718669	Escherichia virus SUSP2	1985291	Suspvirus	1985292	Myoviridae	10662	Caudovirales	28883	Caudoviricetes	2731619	Uroviricota	2731618	Viruses	10239	Bacteria
k21_2_1965354_NA_32-83	Individual12	233	95.588	29	NC_048659.1	75	4633.0213	48.2833	1965354	Pectobacterium virus phiA41	2845779	Cbunavirus	2842586	Schitoviridae	2842329	Caudovirales	28883	Caudoviricetes	2731619	Uroviricota	2731618	Viruses	10239	Bacteria
k141_71_1985291_Suspvirus_32-73	Individual10	543	92.761	69	NC_028935.2	211	17301.0665	58.2136	1718669	Escherichia virus SUSP2	1985291	Suspvirus	1985292	Myoviridae	10662	Caudovirales	28883	Caudoviricetes	2731619	Uroviricota	2731618	Viruses	10239	Bacteria
k141_35_1985291_Suspvirus_33-51	Individual13	276	96.377	100	NC_028935.2	48	6874.5768	26.0870	1718669	Escherichia virus SUSP2	1985291	Suspvirus	1985292	Myoviridae	10662	Caudovirales	28883	Caudoviricetes	2731619	Uroviricota	2731618	Viruses	10239	Bacteria
k141_0_2732711_Teetrevirus_32-12	Individual18	230	99.130	100	NC_047774.1	80	16556.8397	52.0261	1897434	Serratia virus SM9-3Y	2732711	Teetrevirus	2732693	Autographiviridae	2731643	Caudovirales	28883	Caudoviricetes	2731619	Uroviricota	2731618	Viruses	10239	Bacteria
k39_13_1965376_Felixounavirus_32-20	Individual2	150	97.080	91	NC_028808.2	39	7793.2979	38.9933	1718606	Escherichia virus SUSP1	1985290	Suspvirus	1985292	Myoviridae	10662	Caudovirales	28883	Caudoviricetes	2731619	Uroviricota	2731618	Viruses	10239	Bacteria
k99_7_1965376_Felixounavirus_33-43	Individual7	304	89.109	79	NC_031939.1	82	13673.4852	40.4605	1857100	Salmonella virus BPS15Q2	2560723	Felixounavirus	1198140	Myoviridae	10662	Caudovirales	28883	Caudoviricetes	2731619	Uroviricota	2731618	Viruses	10239	Bacteria
k21_1_2732714_Teetrevirus_32-42	Individual20	150	100.000	100	NC_001271.1	52	31250.9383	51.7200	110457	Yersinia virus YeO3-12	2732714	Teetrevirus	2732693	Autographiviridae	2731643	Caudovirales	28883	Caudoviricetes	2731619	Uroviricota	2731618	Viruses	10239	Bacteria
k119_9_1327935_NA_32-29	Individual8	176	80.000	77	NC_028773.1	8	155.5778	6.8125	1327935	Cronobacter phage S13	1327935	Unclassified	Unclassified	Myoviridae	10662	Caudovirales	28883	Caudoviricetes	2731619	Uroviricota	2731618	Viruses	10239	Bacteria
k39_5_331278_NA_32-82	Individual6	202	96.354	95	NC_016163.1	20	14160.4548	14.8465	331278	Yersinia phage phiR1-37	331278	Unclassified	Unclassified	Myoviridae	10662	Caudovirales	28883	Caudoviricetes	2731619	Uroviricota	2731618	Viruses	10239	Bacteria
k79_1_2732699_Teetrevirus_32-20	Individual2	167	99.355	93	NC_047755.1	39	6999.9682	34.9162	1662463	Yersinia virus YeF10	2732713	Teetrevirus	2732693	Autographiviridae	2731643	Caudovirales	28883	Caudoviricetes	2731619	Uroviricota	2731618	Viruses	10239	Bacteria
k21_3_331278_NA_32-29	Individual8	150	100.000	79	NC_016163.1	27	616.0881	27.0000	331278	Yersinia phage phiR1-37	331278	Unclassified	Unclassified	Myoviridae	10662	Caudovirales	28883	Caudoviricetes	2731619	Uroviricota	2731618	Viruses	10239	Bacteria
k141_80_1985291_Suspvirus_33-51	Individual13	164	88.889	100	NC_028935.2	81	19523.3788	73.9024	1718669	Escherichia virus SUSP2	1985291	Suspvirus	1985292	Myoviridae	10662	Caudovirales	28883	Caudoviricetes	2731619	Uroviricota	2731618	Viruses	10239	Bacteria
k21_23_2732701_Teetrevirus_33-1	Individual14	168	92.086	82	NC_047856.1	90	370.0868	80.3393	1871708	Enterobacter virus KPN3	2732702	Teetrevirus	2732693	Autographiviridae	2731643	Caudovirales	28883	Caudoviricetes	2731619	Uroviricota	2731618	Viruses	10239	Bacteria
k21_2_2732711_Teetrevirus_33-52	Individual11	176	94.318	99	NC_047843.1	57	76726.7567	48.3466	2024248	Leclercia virus 10164-302	2732708	Teetrevirus	2732693	Autographiviridae	2731643	Caudovirales	28883	Caudoviricetes	2731619	Uroviricota	2731618	Viruses	10239	Bacteria
k21_3_1868596_NA_33-25	Individual15	154	96.350	89	NC_031091.1	55	4001.8698	51.9805	1868596	Pseudomonas phage MD8	1868596	Unclassified	Unclassified	Siphoviridae	10699	Caudovirales	28883	Caudoviricetes	2731619	Uroviricota	2731618	Viruses	10239	Bacteria
k21_1_2732714_Teetrevirus_32-12	Individual18	258	99.225	100	NC_029102.1	68	12545.9773	39.3953	1636313	Enterobacter virus E2	2732700	Teetrevirus	2732693	Autographiviridae	2731643	Caudovirales	28883	Caudoviricetes	2731619	Uroviricota	2731618	Viruses	10239	Bacteria
k21_0_1985338_Slopekvirus_33-51	Individual13	171	100.000	96	NC_020080.1	67	15487.8988	58.7251	1129147	Klebsiella virus KP27	1985338	Slopekvirus	1985328	Myoviridae	10662	Caudovirales	28883	Caudoviricetes	2731619	Uroviricota	2731618	Viruses	10239	Bacteria
k119_7_1985291_Suspvirus_32-29	Individual8	182	94.318	48	NC_028935.2	74	1391.6520	60.7143	1718669	Escherichia virus SUSP2	1985291	Suspvirus	1985292	Myoviridae	10662	Caudovirales	28883	Caudoviricetes	2731619	Uroviricota	2731618	Viruses	10239	Bacteria
k119_14_1985291_Suspvirus_33-62	Individual16	214	91.463	100	NC_028935.2	23	24141.2037	16.1121	1718669	Escherichia virus SUSP2	1985291	Suspvirus	1985292	Myoviridae	10662	Caudovirales	28883	Caudoviricetes	2731619	Uroviricota	2731618	Viruses	10239	Bacteria
k39_7_2732699_Teetrevirus_32-83	Individual12	175	98.286	100	NC_047843.1	32	2631.9091	27.1600	2024248	Leclercia virus 10164-302	2732708	Teetrevirus	2732693	Autographiviridae	2731643	Caudovirales	28883	Caudoviricetes	2731619	Uroviricota	2731618	Viruses	10239	Bacteria
k21_0_1985354_Krischvirus_32-22	Individual17	150	83.471	80	NC_028773.1	30	7630.9664	29.9867	1327935	Cronobacter phage S13	1327935	Unclassified	Unclassified	Myoviridae	10662	Caudovirales	28883	Caudoviricetes	2731619	Uroviricota	2731618	Viruses	10239	Bacteria
k21_0_1920777_Drulisvirus_33-51	Individual13	229	93.750	91	NC_047779.1	91	15707.9576	59.6026	1904925	Klebsiella virus KPRio2015	2733601	Drulisvirus	1920774	Autographiviridae	2731643	Caudovirales	28883	Caudoviricetes	2731619	Uroviricota	2731618	Viruses	10239	Bacteria
k119_8_1985291_Suspvirus_32-86	Individual5	163	96.000	31	NC_029023.1	184	123114.2289	161.0491	1340750	Escherichia virus JH2	1965379	Felixounavirus	1198140	Myoviridae	10662	Caudovirales	28883	Caudoviricetes	2731619	Uroviricota	2731618	Viruses	10239	Bacteria
k39_5_2732701_Teetrevirus_33-51	Individual13	182	96.703	100	NC_047856.1	75	16289.3474	61.8022	1871708	Enterobacter virus KPN3	2732702	Teetrevirus	2732693	Autographiviridae	2731643	Caudovirales	28883	Caudoviricetes	2731619	Uroviricota	2731618	Viruses	10239	Bacteria
k21_0_347324_NA_33-72	Individual3	238	97.642	89	NC_031091.1	27	29458.6804	16.9874	1868596	Pseudomonas phage MD8	1868596	Unclassified	Unclassified	Siphoviridae	10699	Caudovirales	28883	Caudoviricetes	2731619	Uroviricota	2731618	Viruses	10239	Bacteria
k21_0_2175295_Teseptimavirus_33-51	Individual13	150	98.667	100	NC_047826.1	7	1844.6781	7.0000	1981932	Pseudomonas virus WRT	1981932	Ghunavirus	2732683	Autographiviridae	2731643	Caudovirales	28883	Caudoviricetes	2731619	Uroviricota	2731618	Viruses	10239	Bacteria
k119_9_1965376_Felixounavirus_33-25	Individual15	604	96.689	100	NC_028935.2	377	6993.9962	91.6440	1718669	Escherichia virus SUSP2	1985291	Suspvirus	1985292	Myoviridae	10662	Caudovirales	28883	Caudoviricetes	2731619	Uroviricota	2731618	Viruses	10239	Bacteria
k59_33_1985291_Suspvirus_32-22	Individual17	252	96.032	100	NC_028935.2	14	2119.7129	8.3294	1718669	Escherichia virus SUSP2	1985291	Suspvirus	1985292	Myoviridae	10662	Caudovirales	28883	Caudoviricetes	2731619	Uroviricota	2731618	Viruses	10239	Bacteria
k141_65_1985291_Suspvirus_33-43	Individual7	163	96.933	100	NC_028935.2	105	32654.3206	88.9264	1718669	Escherichia virus SUSP2	1985291	Suspvirus	1985292	Myoviridae	10662	Caudovirales	28883	Caudoviricetes	2731619	Uroviricota	2731618	Viruses	10239	Bacteria
k59_5_2732699_Teetrevirus_33-43	Individual7	472	98.305	100	NC_031092.1	176	18902.0813	53.8220	1805465	Citrobacter virus SH2	2732699	Teetrevirus	2732693	Autographiviridae	2731643	Caudovirales	28883	Caudoviricetes	2731619	Uroviricota	2731618	Viruses	10239	Bacteria
k141_5_1985290_Suspvirus_32-12	Individual18	187	84.259	57	NC_027337.1	36	9163.8123	28.8610	1555238	Escherichia virus VpaE1	1965382	Felixounavirus	1198140	Myoviridae	10662	Caudovirales	28883	Caudoviricetes	2731619	Uroviricota	2731618	Viruses	10239	Bacteria
k141_5_1965376_Felixounavirus_32-12	Individual18	493	99.574	95	NC_028935.2	298	28772.9663	89.0669	1718669	Escherichia virus SUSP2	1985291	Suspvirus	1985292	Myoviridae	10662	Caudovirales	28883	Caudoviricetes	2731619	Uroviricota	2731618	Viruses	10239	Bacteria
k29_6_2732701_Teetrevirus_32-22	Individual17	255	99.608	100	NC_028795.1	63	9426.4879	37.0510	1636314	Enterobacter virus E3	2732701	Teetrevirus	2732693	Autographiviridae	2731643	Caudovirales	28883	Caudoviricetes	2731619	Uroviricota	2731618	Viruses	10239	Bacteria
k21_0_1965385_Felixounavirus_33-60	Individual4	279	97.491	100	NC_028935.2	119	49991.0096	63.9785	1718669	Escherichia virus SUSP2	1985291	Suspvirus	1985292	Myoviridae	10662	Caudovirales	28883	Caudoviricetes	2731619	Uroviricota	2731618	Viruses	10239	Bacteria
k21_0_1980955_Drulisvirus_32-22	Individual17	176	98.851	99	NC_047779.1	22	4769.3540	18.4943	1904925	Klebsiella virus KPRio2015	2733601	Drulisvirus	1920774	Autographiviridae	2731643	Caudovirales	28883	Caudoviricetes	2731619	Uroviricota	2731618	Viruses	10239	Bacteria
k141_28_1985291_Suspvirus_32-73	Individual10	311	97.097	99	NC_028935.2	152	21760.7294	68.9068	1718669	Escherichia virus SUSP2	1985291	Suspvirus	1985292	Myoviridae	10662	Caudovirales	28883	Caudoviricetes	2731619	Uroviricota	2731618	Viruses	10239	Bacteria
k141_25_1985291_Suspvirus_32-20	Individual2	197	91.753	99	NC_028935.2	52	7911.9776	39.5127	1718669	Escherichia virus SUSP2	1985291	Suspvirus	1985292	Myoviridae	10662	Caudovirales	28883	Caudoviricetes	2731619	Uroviricota	2731618	Viruses	10239	Bacteria
k39_1_1965383_Felixounavirus_33-72	Individual3	167	93.038	95	NC_012749.1	86	133723.7238	77.2395	576791	Escherichia virus wV8	1965385	Felixounavirus	1198140	Myoviridae	10662	Caudovirales	28883	Caudoviricetes	2731619	Uroviricota	2731618	Viruses	10239	Bacteria
k99_19_1985291_Suspvirus_32-82	Individual6	222	92.821	88	NC_028935.2	59	38009.9776	36.6351	1718669	Escherichia virus SUSP2	1985291	Suspvirus	1985292	Myoviridae	10662	Caudovirales	28883	Caudoviricetes	2731619	Uroviricota	2731618	Viruses	10239	Bacteria
k21_6_1965376_Felixounavirus_33-52	Individual11	267	99.251	100	NC_042097.1	52	46139.9092	29.2135	2060124	Salmonella virus BPS17W1	2560725	Felixounavirus	1198140	Myoviridae	10662	Caudovirales	28883	Caudoviricetes	2731619	Uroviricota	2731618	Viruses	10239	Bacteria
k141_31_1985291_Suspvirus_32-42	Individual20	181	93.529	93	NC_042075.1	102	50801.0366	84.4807	2024304	Shigella virus Sf14	2560757	Mooglevirus	1985303	Myoviridae	10662	Caudovirales	28883	Caudoviricetes	2731619	Uroviricota	2731618	Viruses	10239	Bacteria
k29_29_2734080_Alexandravirus_32-20	Individual2	150	85.393	59	NC_047880.1	35	6993.9853	34.9933	1983553	Erwinia virus Y3	2734143	Sasquatchvirus	2733131	Myoviridae	10662	Caudovirales	28883	Caudoviricetes	2731619	Uroviricota	2731618	Viruses	10239	Bacteria
k141_13_1985291_Suspvirus_32-12	Individual18	236	97.458	100	NC_028935.2	71	14320.6140	42.8686	1718669	Escherichia virus SUSP2	1985291	Suspvirus	1985292	Myoviridae	10662	Caudovirales	28883	Caudoviricetes	2731619	Uroviricota	2731618	Viruses	10239	Bacteria
k39_0_2732711_Teetrevirus_32-20	Individual2	206	96.602	100	NC_047774.1	60	8730.3561	43.6893	1897434	Serratia virus SM9-3Y	2732711	Teetrevirus	2732693	Autographiviridae	2731643	Caudovirales	28883	Caudoviricetes	2731619	Uroviricota	2731618	Viruses	10239	Bacteria
k21_0_1985308_Felixounavirus_32-82	Individual6	150	93.197	98	NC_028872.1	15	14302.0594	15.0000	1527531	Escherichia virus HY02	1985308	Felixounavirus	1198140	Myoviridae	10662	Caudovirales	28883	Caudoviricetes	2731619	Uroviricota	2731618	Viruses	10239	Bacteria
k141_57_1985291_Suspvirus_33-43	Individual7	259	90.769	100	NC_028808.2	74	14483.4129	42.8533	1718606	Escherichia virus SUSP1	1985290	Suspvirus	1985292	Myoviridae	10662	Caudovirales	28883	Caudoviricetes	2731619	Uroviricota	2731618	Viruses	10239	Bacteria
k21_0_1920779_Drulisvirus_33-60	Individual4	192	94.764	99	NC_013649.2	86	52498.4368	67.1875	674081	Klebsiella virus KP34	1920777	Drulisvirus	1920774	Autographiviridae	2731643	Caudovirales	28883	Caudoviricetes	2731619	Uroviricota	2731618	Viruses	10239	Bacteria
k141_6_2732714_Teetrevirus_33-25	Individual15	228	99.561	100	NC_001271.1	20	982.9154	13.1579	110457	Yersinia virus YeO3-12	2732714	Teetrevirus	2732693	Autographiviridae	2731643	Caudovirales	28883	Caudoviricetes	2731619	Uroviricota	2731618	Viruses	10239	Bacteria
k21_0_221915_Kayvirus_32-12	Individual18	172	96.753	90	NC_025416.1	26	7195.4870	22.5930	1524910	Staphylococcus virus MCE2014	1924733	Kayvirus	1857843	Herelleviridae	2560065	Caudovirales	28883	Caudoviricetes	2731619	Uroviricota	2731618	Viruses	10239	Bacteria
k141_36_1985291_Suspvirus_33-1	Individual14	178	93.182	99	NC_028935.2	96	372.5817	80.6798	1718669	Escherichia virus SUSP2	1985291	Suspvirus	1985292	Myoviridae	10662	Caudovirales	28883	Caudoviricetes	2731619	Uroviricota	2731618	Viruses	10239	Bacteria
k21_7_2732711_Teetrevirus_32-73	Individual10	188	100.000	100	NC_025451.1	94	22261.7988	74.9787	1536611	Yersinia virus AP5	2732712	Teetrevirus	2732693	Autographiviridae	2731643	Caudovirales	28883	Caudoviricetes	2731619	Uroviricota	2731618	Viruses	10239	Bacteria
k59_9_1985291_Suspvirus_33-47	Individual19	216	93.868	98	NC_028935.2	46	8313.3453	31.9444	1718669	Escherichia virus SUSP2	1985291	Suspvirus	1985292	Myoviridae	10662	Caudovirales	28883	Caudoviricetes	2731619	Uroviricota	2731618	Viruses	10239	Bacteria
k141_6_1985291_Suspvirus_32-12	Individual18	392	96.821	88	NC_028935.2	104	12628.8139	39.7092	1718669	Escherichia virus SUSP2	1985291	Suspvirus	1985292	Myoviridae	10662	Caudovirales	28883	Caudoviricetes	2731619	Uroviricota	2731618	Viruses	10239	Bacteria
k29_4_1914897_Certrevirus_32-83	Individual12	189	87.755	52	NC_024354.1	75	5711.6083	59.5238	1327934	Cronobacter virus CR8	1914898	Certrevirus	1914850	Myoviridae	10662	Caudovirales	28883	Caudoviricetes	2731619	Uroviricota	2731618	Viruses	10239	Bacteria
k21_0_632112_NA_33-51	Individual13	222	96.847	100	NC_012530.1	60	10683.4639	40.5000	632112	Lactobacillus virus Lb338-1	632112	Mooreparkvirus	2842881	Herelleviridae	2560065	Caudovirales	28883	Caudoviricetes	2731619	Uroviricota	2731618	Viruses	10239	Bacteria
k79_1_2560725_Felixounavirus_33-25	Individual15	280	96.797	100	NC_028872.1	89	3561.6641	44.9714	1527531	Escherichia virus HY02	1985308	Felixounavirus	1198140	Myoviridae	10662	Caudovirales	28883	Caudoviricetes	2731619	Uroviricota	2731618	Viruses	10239	Bacteria
k141_6_1985291_Suspvirus_32-42	Individual20	298	94.182	92	NC_028935.2	163	49308.5598	81.3490	1718669	Escherichia virus SUSP2	1985291	Suspvirus	1985292	Myoviridae	10662	Caudovirales	28883	Caudoviricetes	2731619	Uroviricota	2731618	Viruses	10239	Bacteria
k141_80_1985291_Suspvirus_32-83	Individual12	270	93.333	100	NC_028935.2	148	7889.6349	78.5593	1718669	Escherichia virus SUSP2	1985291	Suspvirus	1985292	Myoviridae	10662	Caudovirales	28883	Caudoviricetes	2731619	Uroviricota	2731618	Viruses	10239	Bacteria
k29_9_1675603_Mooglevirus_32-20	Individual2	150	87.342	53	NC_027293.1	22	4396.2193	22.0000	1540094	Citrobacter virus Moogle	1985304	Mooglevirus	1985303	Myoviridae	10662	Caudovirales	28883	Caudoviricetes	2731619	Uroviricota	2731618	Viruses	10239	Bacteria
k21_3_1920778_Drulisvirus_32-83	Individual12	251	99.200	99	NC_028870.1	72	4128.7419	42.8088	1610835	Klebsiella virus SU552A	1920779	Drulisvirus	1920774	Autographiviridae	2731643	Caudovirales	28883	Caudoviricetes	2731619	Uroviricota	2731618	Viruses	10239	Bacteria
k119_4_2732712_Teetrevirus_32-83	Individual12	184	99.457	100	NC_028880.1	116	9074.0073	93.2065	1610508	Citrobacter virus CFP1	2732697	Teetrevirus	2732693	Autographiviridae	2731643	Caudovirales	28883	Caudoviricetes	2731619	Uroviricota	2731618	Viruses	10239	Bacteria
k21_8_331278_NA_32-42	Individual20	169	98.817	100	NC_016163.1	102	54408.2108	89.6627	331278	Yersinia phage phiR1-37	331278	Unclassified	Unclassified	Myoviridae	10662	Caudovirales	28883	Caudoviricetes	2731619	Uroviricota	2731618	Viruses	10239	Bacteria
k21_1_2560655_Bifseptvirus_33-25	Individual15	181	84.393	96	NC_016764.1	64	3962.0722	53.0276	1100790	Pseudomonas virus Bf7	2560657	Bifseptvirus	2560102	Autographiviridae	2731643	Caudovirales	28883	Caudoviricetes	2731619	Uroviricota	2731618	Viruses	10239	Bacteria
k21_9_1985290_Suspvirus_32-82	Individual6	203	98.522	100	NC_028808.2	73	51431.0510	51.9704	1718606	Escherichia virus SUSP1	1985290	Suspvirus	1985292	Myoviridae	10662	Caudovirales	28883	Caudoviricetes	2731619	Uroviricota	2731618	Viruses	10239	Bacteria
k141_39_1985291_Suspvirus_32-73	Individual10	274	96.104	84	NC_028935.2	11	1787.4437	6.0182	1718669	Escherichia virus SUSP2	1985291	Suspvirus	1985292	Myoviridae	10662	Caudovirales	28883	Caudoviricetes	2731619	Uroviricota	2731618	Viruses	10239	Bacteria
k141_51_1985291_Suspvirus_32-42	Individual20	235	93.562	99	NC_028935.2	12	4603.2479	7.5574	1718669	Escherichia virus SUSP2	1985291	Suspvirus	1985292	Myoviridae	10662	Caudovirales	28883	Caudoviricetes	2731619	Uroviricota	2731618	Viruses	10239	Bacteria
k21_2_2560724_Felixounavirus_32-42	Individual20	228	97.419	68	NC_027337.1	130	51399.5696	84.9298	1555238	Escherichia virus VpaE1	1965382	Felixounavirus	1198140	Myoviridae	10662	Caudovirales	28883	Caudoviricetes	2731619	Uroviricota	2731618	Viruses	10239	Bacteria
k29_11_1675603_Mooglevirus_33-25	Individual15	489	76.754	92	NC_027293.1	142	3253.8720	43.2474	1540094	Citrobacter virus Moogle	1985304	Mooglevirus	1985303	Myoviridae	10662	Caudovirales	28883	Caudoviricetes	2731619	Uroviricota	2731618	Viruses	10239	Bacteria
k119_5_1327935_NA_32-29	Individual8	201	82.099	80	NC_028773.1	104	1770.9553	71.3134	1327935	Cronobacter phage S13	1327935	Unclassified	Unclassified	Myoviridae	10662	Caudovirales	28883	Caudoviricetes	2731619	Uroviricota	2731618	Viruses	10239	Bacteria
k29_7_2732712_Teetrevirus_33-25	Individual15	186	98.925	100	NC_048063.1	28	1686.8096	22.2742	2301650	Escherichia virus LL2	2732705	Teetrevirus	2732693	Autographiviridae	2731643	Caudovirales	28883	Caudoviricetes	2731619	Uroviricota	2731618	Viruses	10239	Bacteria
k21_0_2732704_Teetrevirus_32-22	Individual17	244	98.770	100	NC_047843.1	84	13135.2700	51.6393	2024248	Leclercia virus 10164-302	2732708	Teetrevirus	2732693	Autographiviridae	2731643	Caudovirales	28883	Caudoviricetes	2731619	Uroviricota	2731618	Viruses	10239	Bacteria
k39_6_2732699_Teetrevirus_33-51	Individual13	270	100.000	100	NC_031092.1	120	17568.3628	64.9074	1805465	Citrobacter virus SH2	2732699	Teetrevirus	2732693	Autographiviridae	2731643	Caudovirales	28883	Caudoviricetes	2731619	Uroviricota	2731618	Viruses	10239	Bacteria
k141_38_1985291_Suspvirus_32-83	Individual12	915	98.470	100	NC_028808.2	714	11231.4564	114.4022	1718606	Escherichia virus SUSP1	1985290	Suspvirus	1985292	Myoviridae	10662	Caudovirales	28883	Caudoviricetes	2731619	Uroviricota	2731618	Viruses	10239	Bacteria
k29_2_2732701_Teetrevirus_32-22	Individual17	240	99.526	88	NC_028795.1	79	12559.2989	49.2750	1636314	Enterobacter virus E3	2732701	Teetrevirus	2732693	Autographiviridae	2731643	Caudovirales	28883	Caudoviricetes	2731619	Uroviricota	2731618	Viruses	10239	Bacteria
k29_0_2733629_Jarilovirus_33-43	Individual7	195	95.050	100	NC_047774.1	54	14037.7695	41.5385	1897434	Serratia virus SM9-3Y	2732711	Teetrevirus	2732693	Autographiviridae	2731643	Caudovirales	28883	Caudoviricetes	2731619	Uroviricota	2731618	Viruses	10239	Bacteria
k21_0_2732699_Teetrevirus_33-60	Individual4	208	100.000	100	NC_029102.1	38	21412.6004	27.3702	1636313	Enterobacter virus E2	2732700	Teetrevirus	2732693	Autographiviridae	2731643	Caudovirales	28883	Caudoviricetes	2731619	Uroviricota	2731618	Viruses	10239	Bacteria
k21_7_331278_NA_32-83	Individual12	183	98.907	100	NC_016163.1	60	4719.0993	49.1694	331278	Yersinia phage phiR1-37	331278	Unclassified	Unclassified	Myoviridae	10662	Caudovirales	28883	Caudoviricetes	2731619	Uroviricota	2731618	Viruses	10239	Bacteria
k21_0_2560725_Felixounavirus_32-20	Individual2	227	99.052	93	NC_042097.1	62	8186.7921	40.9251	2060124	Salmonella virus BPS17W1	2560725	Felixounavirus	1198140	Myoviridae	10662	Caudovirales	28883	Caudoviricetes	2731619	Uroviricota	2731618	Viruses	10239	Bacteria
k21_1_2733603_Drulisvirus_33-76	Individual1	150	93.919	99	NC_047783.1	59	6716.0699	58.8267	1912319	Klebsiella virus KpV48	2733603	Drulisvirus	1920774	Autographiviridae	2731643	Caudovirales	28883	Caudoviricetes	2731619	Uroviricota	2731618	Viruses	10239	Bacteria
k141_32_1985291_Suspvirus_33-25	Individual15	474	100.000	100	NC_028935.2	217	5129.8229	67.1899	1718669	Escherichia virus SUSP2	1985291	Suspvirus	1985292	Myoviridae	10662	Caudovirales	28883	Caudoviricetes	2731619	Uroviricota	2731618	Viruses	10239	Bacteria
k39_2_1965378_Felixounavirus_32-83	Individual12	224	91.892	99	NC_029023.1	97	6232.7926	64.9464	1340750	Escherichia virus JH2	1965379	Felixounavirus	1198140	Myoviridae	10662	Caudovirales	28883	Caudoviricetes	2731619	Uroviricota	2731618	Viruses	10239	Bacteria
k21_3_1958917_NA_32-83	Individual12	272	98.381	91	NC_048704.1	108	5714.9681	59.4228	2163635	Pectobacterium virus Nepra	2845778	Cbunavirus	2842586	Schitoviridae	2842329	Caudovirales	28883	Caudoviricetes	2731619	Uroviricota	2731618	Viruses	10239	Bacteria
k21_0_1924730_Kayvirus_33-25	Individual15	146	93.706	98	NC_023573.1	27	2072.2011	26.6986	1450142	Staphylococcus virus SA12	1924730	Kayvirus	1857843	Herelleviridae	2560065	Caudovirales	28883	Caudoviricetes	2731619	Uroviricota	2731618	Viruses	10239	Bacteria
k141_52_1985291_Suspvirus_32-20	Individual2	190	94.737	100	NC_028935.2	59	9307.7849	43.6053	1718669	Escherichia virus SUSP2	1985291	Suspvirus	1985292	Myoviridae	10662	Caudovirales	28883	Caudoviricetes	2731619	Uroviricota	2731618	Viruses	10239	Bacteria
k21_4_331278_NA_33-76	Individual1	150	98.667	100	NC_016163.1	59	6716.0699	58.7133	331278	Yersinia phage phiR1-37	331278	Unclassified	Unclassified	Myoviridae	10662	Caudovirales	28883	Caudoviricetes	2731619	Uroviricota	2731618	Viruses	10239	Bacteria
k119_15_1985291_Suspvirus_32-29	Individual8	421	93.112	100	NC_028935.2	43	349.5881	14.6295	1718669	Escherichia virus SUSP2	1985291	Suspvirus	1985292	Myoviridae	10662	Caudovirales	28883	Caudoviricetes	2731619	Uroviricota	2731618	Viruses	10239	Bacteria
k21_12_2734143_Sasquatchvirus_33-51	Individual13	150	83.562	97	NC_048054.1	14	3689.3562	14.0000	2283029	Dickeya virus AD1	2734080	Alexandravirus	2733088	Myoviridae	10662	Caudovirales	28883	Caudoviricetes	2731619	Uroviricota	2731618	Viruses	10239	Bacteria
k99_29_1985291_Suspvirus_32-82	Individual6	251	93.991	93	NC_028935.2	52	29629.7644	31.0677	1718669	Escherichia virus SUSP2	1985291	Suspvirus	1985292	Myoviridae	10662	Caudovirales	28883	Caudoviricetes	2731619	Uroviricota	2731618	Viruses	10239	Bacteria
k141_103_1985291_Suspvirus_32-83	Individual12	827	96.442	99	NC_028935.2	539	9380.8505	95.8839	1718669	Escherichia virus SUSP2	1985291	Suspvirus	1985292	Myoviridae	10662	Caudovirales	28883	Caudoviricetes	2731619	Uroviricota	2731618	Viruses	10239	Bacteria
k39_6_1985290_Suspvirus_33-1	Individual14	208	99.038	100	NC_028808.2	88	292.2736	63.3125	1718606	Escherichia virus SUSP1	1985290	Suspvirus	1985292	Myoviridae	10662	Caudovirales	28883	Caudoviricetes	2731619	Uroviricota	2731618	Viruses	10239	Bacteria
k59_25_1985291_Suspvirus_32-22	Individual17	164	97.500	49	NC_028935.2	66	15354.9934	60.0061	1718669	Escherichia virus SUSP2	1985291	Suspvirus	1985292	Myoviridae	10662	Caudovirales	28883	Caudoviricetes	2731619	Uroviricota	2731618	Viruses	10239	Bacteria
k141_46_1985291_Suspvirus_33-1	Individual14	205	100.000	100	NC_028808.2	84	283.0712	61.4146	1718606	Escherichia virus SUSP1	1985290	Suspvirus	1985292	Myoviridae	10662	Caudovirales	28883	Caudoviricetes	2731619	Uroviricota	2731618	Viruses	10239	Bacteria
k59_5_2732699_Teetrevirus_33-1	Individual14	180	99.441	99	NC_031092.1	83	318.5487	69.1500	1805465	Citrobacter virus SH2	2732699	Teetrevirus	2732693	Autographiviridae	2731643	Caudovirales	28883	Caudoviricetes	2731619	Uroviricota	2731618	Viruses	10239	Bacteria
k21_10_2732701_Teetrevirus_32-20	Individual2	150	100.000	100	NC_047856.1	31	6194.6727	30.9733	1871708	Enterobacter virus KPN3	2732702	Teetrevirus	2732693	Autographiviridae	2731643	Caudovirales	28883	Caudoviricetes	2731619	Uroviricota	2731618	Viruses	10239	Bacteria
k21_1_1965382_Felixounavirus_33-60	Individual4	143	96.503	100	NC_028935.2	112	91797.5594	112.0000	1718669	Escherichia virus SUSP2	1985291	Suspvirus	1985292	Myoviridae	10662	Caudovirales	28883	Caudoviricetes	2731619	Uroviricota	2731618	Viruses	10239	Bacteria
k21_1_694060_NA_32-20	Individual2	150	98.667	100	NC_042097.1	14	2797.5941	14.0000	2060124	Salmonella virus BPS17W1	2560725	Felixounavirus	1198140	Myoviridae	10662	Caudovirales	28883	Caudoviricetes	2731619	Uroviricota	2731618	Viruses	10239	Bacteria
k21_0_1965383_Felixounavirus_32-82	Individual6	160	94.969	99	NC_028935.2	52	46481.6930	48.7313	1718669	Escherichia virus SUSP2	1985291	Suspvirus	1985292	Myoviridae	10662	Caudovirales	28883	Caudoviricetes	2731619	Uroviricota	2731618	Viruses	10239	Bacteria
k141_46_1985291_Suspvirus_32-12	Individual18	272	97.368	100	NC_028935.2	109	19075.3663	59.8199	1718669	Escherichia virus SUSP2	1985291	Suspvirus	1985292	Myoviridae	10662	Caudovirales	28883	Caudoviricetes	2731619	Uroviricota	2731618	Viruses	10239	Bacteria
k59_36_1985291_Suspvirus_32-22	Individual17	331	96.073	100	NC_028935.2	127	14639.4673	55.3142	1718669	Escherichia virus SUSP2	1985291	Suspvirus	1985292	Myoviridae	10662	Caudovirales	28883	Caudoviricetes	2731619	Uroviricota	2731618	Viruses	10239	Bacteria
k141_1_1965379_Felixounavirus_33-25	Individual15	212	93.651	89	NC_028825.1	31	1638.5014	21.9340	1636202	Escherichia virus AYO145A	1965378	Felixounavirus	1198140	Myoviridae	10662	Caudovirales	28883	Caudoviricetes	2731619	Uroviricota	2731618	Viruses	10239	Bacteria
k99_1_2732701_Teetrevirus_33-43	Individual7	182	93.651	100	NC_031092.1	66	18382.7934	54.1374	1805465	Citrobacter virus SH2	2732699	Teetrevirus	2732693	Autographiviridae	2731643	Caudovirales	28883	Caudoviricetes	2731619	Uroviricota	2731618	Viruses	10239	Bacteria
k21_2_2732706_Teetrevirus_33-43	Individual7	232	99.441	77	NC_010807.1	54	11798.9873	32.8966	529929	Salmonella virus SG-JL2	2732709	Teetrevirus	2732693	Autographiviridae	2731643	Caudovirales	28883	Caudoviricetes	2731619	Uroviricota	2731618	Viruses	10239	Bacteria
k21_0_1985338_Slopekvirus_32-86	Individual5	145	99.219	88	NC_014036.1	100	75215.9644	99.0966	707757	Klebsiella virus KP15	1985337	Slopekvirus	1985328	Myoviridae	10662	Caudovirales	28883	Caudoviricetes	2731619	Uroviricota	2731618	Viruses	10239	Bacteria
k21_3_1985308_Felixounavirus_32-82	Individual6	150	98.649	99	NC_028872.1	8	7627.7650	8.0000	1527531	Escherichia virus HY02	1985308	Felixounavirus	1198140	Myoviridae	10662	Caudovirales	28883	Caudoviricetes	2731619	Uroviricota	2731618	Viruses	10239	Bacteria
k21_5_2732591_Andhravirus_33-43	Individual7	249	83.251	81	NC_047813.1	73	14861.4940	43.9518	1958907	Staphylococcus virus Andhra	2732591	Andhravirus	2732589	Rountreeviridae	2842327	Caudovirales	28883	Caudoviricetes	2731619	Uroviricota	2731618	Viruses	10239	Bacteria
k119_2_1675603_Mooglevirus_32-12	Individual18	354	87.783	62	NC_028808.2	163	21917.9350	68.9774	1718606	Escherichia virus SUSP1	1985290	Suspvirus	1985292	Myoviridae	10662	Caudovirales	28883	Caudoviricetes	2731619	Uroviricota	2731618	Viruses	10239	Bacteria
k21_19_2732701_Teetrevirus_33-1	Individual14	268	98.881	100	NC_028795.1	44	113.4196	24.6269	1636314	Enterobacter virus E3	2732701	Teetrevirus	2732693	Autographiviridae	2731643	Caudovirales	28883	Caudoviricetes	2731619	Uroviricota	2731618	Viruses	10239	Bacteria
k59_32_1327935_NA_32-12	Individual18	178	82.659	97	NC_028773.1	52	13905.8850	43.8202	1327935	Cronobacter phage S13	1327935	Unclassified	Unclassified	Myoviridae	10662	Caudovirales	28883	Caudoviricetes	2731619	Uroviricota	2731618	Viruses	10239	Bacteria
k21_1_2732714_Teetrevirus_33-47	Individual19	242	99.174	100	NC_001271.1	91	14679.0438	56.4008	110457	Yersinia virus YeO3-12	2732714	Teetrevirus	2732693	Autographiviridae	2731643	Caudovirales	28883	Caudoviricetes	2731619	Uroviricota	2731618	Viruses	10239	Bacteria
k141_61_1985291_Suspvirus_32-83	Individual12	531	100.000	99	NC_028808.2	366	9920.7732	100.2618	1718606	Escherichia virus SUSP1	1985290	Suspvirus	1985292	Myoviridae	10662	Caudovirales	28883	Caudoviricetes	2731619	Uroviricota	2731618	Viruses	10239	Bacteria
k29_2_1675603_Mooglevirus_33-25	Individual15	561	90.305	99	NC_042076.1	242	4833.6309	64.2424	2024305	Shigella virus Sf17	2560758	Mooglevirus	1985303	Myoviridae	10662	Caudovirales	28883	Caudoviricetes	2731619	Uroviricota	2731618	Viruses	10239	Bacteria
k21_35_331278_NA_33-25	Individual15	308	92.617	97	NC_016163.1	82	2983.2120	39.8539	331278	Yersinia phage phiR1-37	331278	Unclassified	Unclassified	Myoviridae	10662	Caudovirales	28883	Caudoviricetes	2731619	Uroviricota	2731618	Viruses	10239	Bacteria
k141_22_2734143_Sasquatchvirus_32-83	Individual12	210	84.653	96	NC_048054.1	96	6579.7728	67.7810	2283029	Dickeya virus AD1	2734080	Alexandravirus	2733088	Myoviridae	10662	Caudovirales	28883	Caudoviricetes	2731619	Uroviricota	2731618	Viruses	10239	Bacteria
k21_0_2733606_Drulisvirus_32-12	Individual18	144	94.074	94	NC_028670.1	20	6611.2381	20.0000	1747282	Klebsiella virus KpV41	1980956	Drulisvirus	1920774	Autographiviridae	2731643	Caudovirales	28883	Caudoviricetes	2731619	Uroviricota	2731618	Viruses	10239	Bacteria
k39_18_2732699_Teetrevirus_32-83	Individual12	420	99.399	99	NC_047774.1	244	8361.7946	86.8286	1897434	Serratia virus SM9-3Y	2732711	Teetrevirus	2732693	Autographiviridae	2731643	Caudovirales	28883	Caudoviricetes	2731619	Uroviricota	2731618	Viruses	10239	Bacteria
k21_0_2732710_Teetrevirus_33-1	Individual14	261	100.000	100	NC_047844.1	89	235.5699	51.1418	2024251	Serratia virus 2050H2	2732710	Teetrevirus	2732693	Autographiviridae	2731643	Caudovirales	28883	Caudoviricetes	2731619	Uroviricota	2731618	Viruses	10239	Bacteria
k21_0_2733605_Drulisvirus_32-20	Individual2	150	92.308	95	NC_028870.1	31	6194.6727	31.0000	1610835	Klebsiella virus SU552A	1920779	Drulisvirus	1920774	Autographiviridae	2731643	Caudovirales	28883	Caudoviricetes	2731619	Uroviricota	2731618	Viruses	10239	Bacteria
k21_5_1868596_NA_32-83	Individual12	150	94.667	100	NC_031091.1	56	5373.4811	55.9933	1868596	Pseudomonas phage MD8	1868596	Unclassified	Unclassified	Siphoviridae	10699	Caudovirales	28883	Caudoviricetes	2731619	Uroviricota	2731618	Viruses	10239	Bacteria
k21_1_2733621_Ghunavirus_33-25	Individual15	217	98.157	100	NC_024362.1	69	3562.9550	47.6728	1500756	Pseudomonas virus PhiPSA2	2733621	Ghunavirus	2732683	Autographiviridae	2731643	Caudovirales	28883	Caudoviricetes	2731619	Uroviricota	2731618	Viruses	10239	Bacteria
k21_0_1965385_Felixounavirus_33-52	Individual11	258	95.833	83	NC_028935.2	40	36730.3391	23.0736	1718669	Escherichia virus SUSP2	1985291	Suspvirus	1985292	Myoviridae	10662	Caudovirales	28883	Caudoviricetes	2731619	Uroviricota	2731618	Viruses	10239	Bacteria
k141_8_2732699_Teetrevirus_32-12	Individual18	335	99.685	95	NC_031092.1	79	11225.2902	35.1045	1805465	Citrobacter virus SH2	2732699	Teetrevirus	2732693	Autographiviridae	2731643	Caudovirales	28883	Caudoviricetes	2731619	Uroviricota	2731618	Viruses	10239	Bacteria
k21_0_2733601_Drulisvirus_33-25	Individual15	204	90.608	89	NC_031025.1	25	1373.1906	18.3824	1852657	Klebsiella virus KpV475	1980958	Drulisvirus	1920774	Autographiviridae	2731643	Caudovirales	28883	Caudoviricetes	2731619	Uroviricota	2731618	Viruses	10239	Bacteria
k21_0_2733621_Ghunavirus_33-76	Individual1	168	95.833	100	NC_024362.1	86	8740.6478	76.7738	1500756	Pseudomonas virus PhiPSA2	2733621	Ghunavirus	2732683	Autographiviridae	2731643	Caudovirales	28883	Caudoviricetes	2731619	Uroviricota	2731618	Viruses	10239	Bacteria
k39_1_347324_NA_32-83	Individual12	284	97.173	99	NC_031091.1	150	7602.0702	79.0458	1868596	Pseudomonas phage MD8	1868596	Unclassified	Unclassified	Siphoviridae	10699	Caudovirales	28883	Caudoviricetes	2731619	Uroviricota	2731618	Viruses	10239	Bacteria
k141_17_1965376_Felixounavirus_32-83	Individual12	302	95.890	100	NC_027369.1	139	6624.7091	65.9404	1229757	Escherichia virus EC6	1965376	Felixounavirus	1198140	Myoviridae	10662	Caudovirales	28883	Caudoviricetes	2731619	Uroviricota	2731618	Viruses	10239	Bacteria
k141_20_2732701_Teetrevirus_32-83	Individual12	238	89.172	66	NC_047844.1	99	5987.1094	62.2983	2024251	Serratia virus 2050H2	2732710	Teetrevirus	2732693	Autographiviridae	2731643	Caudovirales	28883	Caudoviricetes	2731619	Uroviricota	2731618	Viruses	10239	Bacteria
k21_15_331278_NA_33-25	Individual15	150	95.804	95	NC_016163.1	3	224.1047	2.9933	331278	Yersinia phage phiR1-37	331278	Unclassified	Unclassified	Myoviridae	10662	Caudovirales	28883	Caudoviricetes	2731619	Uroviricota	2731618	Viruses	10239	Bacteria
k21_1_1141137_NA_33-52	Individual11	283	98.864	93	NC_019402.1	50	41857.0119	26.4947	1141137	Cronobacter phage vB_CsaP_GAP52	1141137	Unclassified	Unclassified	Podoviridae	10744	Caudovirales	28883	Caudoviricetes	2731619	Uroviricota	2731618	Viruses	10239	Bacteria
k21_1_2732713_Teetrevirus_32-73	Individual10	150	100.000	100	NC_047774.1	41	12169.7834	41.0000	1897434	Serratia virus SM9-3Y	2732711	Teetrevirus	2732693	Autographiviridae	2731643	Caudovirales	28883	Caudoviricetes	2731619	Uroviricota	2731618	Viruses	10239	Bacteria
k21_0_2732712_Teetrevirus_33-1	Individual14	162	97.902	88	NC_047766.1	75	319.8281	69.4444	1852630	Escherichia virus ECA2	2732704	Teetrevirus	2732693	Autographiviridae	2731643	Caudovirales	28883	Caudoviricetes	2731619	Uroviricota	2731618	Viruses	10239	Bacteria
k21_5_2732701_Teetrevirus_33-62	Individual16	157	100.000	100	NC_047774.1	54	77257.2002	51.5732	1897434	Serratia virus SM9-3Y	2732711	Teetrevirus	2732693	Autographiviridae	2731643	Caudovirales	28883	Caudoviricetes	2731619	Uroviricota	2731618	Viruses	10239	Bacteria
k119_7_2732701_Teetrevirus_33-25	Individual15	873	93.846	100	NC_028795.1	260	3337.1835	42.6953	1636314	Enterobacter virus E3	2732701	Teetrevirus	2732693	Autographiviridae	2731643	Caudovirales	28883	Caudoviricetes	2731619	Uroviricota	2731618	Viruses	10239	Bacteria
k141_78_1985291_Suspvirus_32-20	Individual2	234	96.373	82	NC_028935.2	48	6148.5585	30.7692	1718669	Escherichia virus SUSP2	1985291	Suspvirus	1985292	Myoviridae	10662	Caudovirales	28883	Caudoviricetes	2731619	Uroviricota	2731618	Viruses	10239	Bacteria
k119_3_2560757_Mooglevirus_33-25	Individual15	259	95.753	100	NC_028935.2	220	9517.9605	127.5792	1718669	Escherichia virus SUSP2	1985291	Suspvirus	1985292	Myoviridae	10662	Caudovirales	28883	Caudoviricetes	2731619	Uroviricota	2731618	Viruses	10239	Bacteria
k21_1_1958917_NA_33-43	Individual7	150	100.000	88	NC_048653.1	63	21290.6170	62.7267	1958917	Pectobacterium virus CB1	2845776	Cbunavirus	2842586	Schitoviridae	2842329	Caudovirales	28883	Caudoviricetes	2731619	Uroviricota	2731618	Viruses	10239	Bacteria
k21_5_331278_NA_33-25	Individual15	154	96.753	100	NC_016163.1	43	3128.7345	41.7922	331278	Yersinia phage phiR1-37	331278	Unclassified	Unclassified	Myoviridae	10662	Caudovirales	28883	Caudoviricetes	2731619	Uroviricota	2731618	Viruses	10239	Bacteria
k21_0_1965380_Felixounavirus_33-1	Individual14	176	97.006	95	NC_028935.2	95	372.8904	80.7330	1718669	Escherichia virus SUSP2	1985291	Suspvirus	1985292	Myoviridae	10662	Caudovirales	28883	Caudoviricetes	2731619	Uroviricota	2731618	Viruses	10239	Bacteria
k21_0_347324_NA_33-25	Individual15	169	95.808	99	NC_031091.1	16	1060.8507	14.2012	1868596	Pseudomonas phage MD8	1868596	Unclassified	Unclassified	Siphoviridae	10699	Caudovirales	28883	Caudoviricetes	2731619	Uroviricota	2731618	Viruses	10239	Bacteria
k21_1_694060_NA_33-47	Individual19	150	98.507	89	NC_042097.1	16	4163.9017	16.0000	2060124	Salmonella virus BPS17W1	2560725	Felixounavirus	1198140	Myoviridae	10662	Caudovirales	28883	Caudoviricetes	2731619	Uroviricota	2731618	Viruses	10239	Bacteria
k99_2_2732713_Teetrevirus_32-83	Individual12	178	100.000	92	NC_047755.1	59	4770.7973	49.7135	1662463	Yersinia virus YeF10	2732713	Teetrevirus	2732693	Autographiviridae	2731643	Caudovirales	28883	Caudoviricetes	2731619	Uroviricota	2731618	Viruses	10239	Bacteria
k141_38_1985291_Suspvirus_32-20	Individual2	391	87.918	99	NC_028808.2	67	5136.2479	25.6880	1718606	Escherichia virus SUSP1	1985290	Suspvirus	1985292	Myoviridae	10662	Caudovirales	28883	Caudoviricetes	2731619	Uroviricota	2731618	Viruses	10239	Bacteria
k99_0_2732701_Teetrevirus_32-73	Individual10	249	99.197	100	NC_028880.1	95	16986.9148	57.2289	1610508	Citrobacter virus CFP1	2732697	Teetrevirus	2732693	Autographiviridae	2731643	Caudovirales	28883	Caudoviricetes	2731619	Uroviricota	2731618	Viruses	10239	Bacteria
k79_4_2732701_Teetrevirus_32-42	Individual20	248	98.790	100	NC_047843.1	99	35986.0759	59.8710	2024248	Leclercia virus 10164-302	2732708	Teetrevirus	2732693	Autographiviridae	2731643	Caudovirales	28883	Caudoviricetes	2731619	Uroviricota	2731618	Viruses	10239	Bacteria
k141_108_1985291_Suspvirus_32-83	Individual12	421	97.115	98	NC_028808.2	296	10119.7218	105.1591	1718606	Escherichia virus SUSP1	1985290	Suspvirus	1985292	Myoviridae	10662	Caudovirales	28883	Caudoviricetes	2731619	Uroviricota	2731618	Viruses	10239	Bacteria
k119_16_1965376_Felixounavirus_33-25	Individual15	186	90.710	98	NC_028935.2	63	3795.3217	50.4785	1718669	Escherichia virus SUSP2	1985291	Suspvirus	1985292	Myoviridae	10662	Caudovirales	28883	Caudoviricetes	2731619	Uroviricota	2731618	Viruses	10239	Bacteria
k141_65_1985291_Suspvirus_33-51	Individual13	195	93.814	99	NC_041923.1	106	21487.4592	81.3949	1572716	Salmonella virus Mushroom	1965380	Felixounavirus	1198140	Myoviridae	10662	Caudovirales	28883	Caudoviricetes	2731619	Uroviricota	2731618	Viruses	10239	Bacteria
k99_5_2732701_Teetrevirus_33-43	Individual7	167	100.000	89	NC_047856.1	53	16087.8629	47.5988	1871708	Enterobacter virus KPN3	2732702	Teetrevirus	2732693	Autographiviridae	2731643	Caudovirales	28883	Caudoviricetes	2731619	Uroviricota	2731618	Viruses	10239	Bacteria
k59_4_1965376_Felixounavirus_32-42	Individual20	284	98.592	100	NC_028808.2	172	54596.0326	90.7606	1718606	Escherichia virus SUSP1	1985290	Suspvirus	1985292	Myoviridae	10662	Caudovirales	28883	Caudoviricetes	2731619	Uroviricota	2731618	Viruses	10239	Bacteria
k141_38_1985291_Suspvirus_32-12	Individual18	219	100.000	100	NC_028935.2	106	23039.7118	67.4886	1718669	Escherichia virus SUSP2	1985291	Suspvirus	1985292	Myoviridae	10662	Caudovirales	28883	Caudoviricetes	2731619	Uroviricota	2731618	Viruses	10239	Bacteria
k141_11_1985291_Suspvirus_32-83	Individual12	494	97.773	100	NC_028808.2	716	20861.4759	210.1356	1718606	Escherichia virus SUSP1	1985290	Suspvirus	1985292	Myoviridae	10662	Caudovirales	28883	Caudoviricetes	2731619	Uroviricota	2731618	Viruses	10239	Bacteria
k141_27_1985291_Suspvirus_33-1	Individual14	165	94.304	95	NC_041923.1	109	456.3656	99.0545	1572716	Salmonella virus Mushroom	1965380	Felixounavirus	1198140	Myoviridae	10662	Caudovirales	28883	Caudoviricetes	2731619	Uroviricota	2731618	Viruses	10239	Bacteria
k21_7_1965376_Felixounavirus_33-52	Individual11	218	94.792	88	NC_028808.2	53	57597.5525	36.4587	1718606	Escherichia virus SUSP1	1985290	Suspvirus	1985292	Myoviridae	10662	Caudovirales	28883	Caudoviricetes	2731619	Uroviricota	2731618	Viruses	10239	Bacteria
k21_2_1965378_Felixounavirus_33-11	Individual9	274	97.802	99	NC_005282.1	50	64390.1745	27.2153	77775	Salmonella virus FelixO1	1985310	Felixounavirus	1198140	Myoviridae	10662	Caudovirales	28883	Caudoviricetes	2731619	Uroviricota	2731618	Viruses	10239	Bacteria
k21_0_2732700_Teetrevirus_32-22	Individual17	265	100.000	100	NC_031092.1	44	6335.1419	24.6453	1805465	Citrobacter virus SH2	2732699	Teetrevirus	2732693	Autographiviridae	2731643	Caudovirales	28883	Caudoviricetes	2731619	Uroviricota	2731618	Viruses	10239	Bacteria
k99_5_1965376_Felixounavirus_32-29	Individual8	165	97.101	84	NC_028935.2	50	1037.1854	45.2909	1718669	Escherichia virus SUSP2	1985291	Suspvirus	1985292	Myoviridae	10662	Caudovirales	28883	Caudoviricetes	2731619	Uroviricota	2731618	Viruses	10239	Bacteria
k99_17_2732701_Teetrevirus_33-43	Individual7	241	99.585	100	NC_047755.1	80	16827.2018	48.6183	1662463	Yersinia virus YeF10	2732713	Teetrevirus	2732693	Autographiviridae	2731643	Caudovirales	28883	Caudoviricetes	2731619	Uroviricota	2731618	Viruses	10239	Bacteria
k141_8_1985291_Suspvirus_33-76	Individual1	220	97.959	100	NC_028935.2	74	5743.3263	45.4773	1718669	Escherichia virus SUSP2	1985291	Suspvirus	1985292	Myoviridae	10662	Caudovirales	28883	Caudoviricetes	2731619	Uroviricota	2731618	Viruses	10239	Bacteria
k21_7_2732713_Teetrevirus_32-29	Individual8	182	98.148	100	NC_025451.1	53	996.7237	43.6209	1536611	Yersinia virus AP5	2732712	Teetrevirus	2732693	Autographiviridae	2731643	Caudovirales	28883	Caudoviricetes	2731619	Uroviricota	2731618	Viruses	10239	Bacteria
k141_36_1985291_Suspvirus_33-60	Individual4	490	95.510	100	NC_028935.2	296	70801.8786	90.5878	1718669	Escherichia virus SUSP2	1985291	Suspvirus	1985292	Myoviridae	10662	Caudovirales	28883	Caudoviricetes	2731619	Uroviricota	2731618	Viruses	10239	Bacteria
k29_0_331278_NA_33-11	Individual9	164	95.732	100	NC_016163.1	82	176429.0781	74.9939	331278	Yersinia phage phiR1-37	331278	Unclassified	Unclassified	Myoviridae	10662	Caudovirales	28883	Caudoviricetes	2731619	Uroviricota	2731618	Viruses	10239	Bacteria
k141_0_1985291_Suspvirus_33-76	Individual1	261	97.468	91	NC_028935.2	14	915.8872	8.0460	1718669	Escherichia virus SUSP2	1985291	Suspvirus	1985292	Myoviridae	10662	Caudovirales	28883	Caudoviricetes	2731619	Uroviricota	2731618	Viruses	10239	Bacteria
k21_0_1984787_Elvirus_33-25	Individual15	169	100.000	100	NC_007623.1	39	2585.8235	33.8521	273133	Pseudomonas virus EL	1984787	Elvirus	1984786	Myoviridae	10662	Caudovirales	28883	Caudoviricetes	2731619	Uroviricota	2731618	Viruses	10239	Bacteria
k21_0_2732697_Teetrevirus_32-29	Individual8	214	99.206	59	NC_047774.1	17	271.8977	11.9159	1897434	Serratia virus SM9-3Y	2732711	Teetrevirus	2732693	Autographiviridae	2731643	Caudovirales	28883	Caudoviricetes	2731619	Uroviricota	2731618	Viruses	10239	Bacteria
k141_12_1985291_Suspvirus_32-73	Individual10	283	95.406	100	NC_028808.2	118	18564.6096	62.4205	1718606	Escherichia virus SUSP1	1985290	Suspvirus	1985292	Myoviridae	10662	Caudovirales	28883	Caudoviricetes	2731619	Uroviricota	2731618	Viruses	10239	Bacteria
k29_5_2732708_Teetrevirus_32-83	Individual12	189	95.161	100	NC_028880.1	77	5863.9179	61.0952	1610508	Citrobacter virus CFP1	2732697	Teetrevirus	2732693	Autographiviridae	2731643	Caudovirales	28883	Caudoviricetes	2731619	Uroviricota	2731618	Viruses	10239	Bacteria
k21_9_1965376_Felixounavirus_33-47	Individual19	176	100.000	100	NC_028935.2	38	8428.3521	32.3807	1718669	Escherichia virus SUSP2	1985291	Suspvirus	1985292	Myoviridae	10662	Caudovirales	28883	Caudoviricetes	2731619	Uroviricota	2731618	Viruses	10239	Bacteria
k141_19_1985291_Suspvirus_33-11	Individual9	238	96.591	83	NC_028935.2	50	74129.8648	31.4496	1718669	Escherichia virus SUSP2	1985291	Suspvirus	1985292	Myoviridae	10662	Caudovirales	28883	Caudoviricetes	2731619	Uroviricota	2731618	Viruses	10239	Bacteria
k21_0_2733603_Drulisvirus_33-25	Individual15	159	93.590	98	NC_028816.1	51	3594.1321	48.1069	1610834	Klebsiella virus SU503	1920778	Drulisvirus	1920774	Autographiviridae	2731643	Caudovirales	28883	Caudoviricetes	2731619	Uroviricota	2731618	Viruses	10239	Bacteria
k141_78_1985291_Suspvirus_32-73	Individual10	430	97.076	100	NC_028935.2	188	19466.1311	65.4535	1718669	Escherichia virus SUSP2	1985291	Suspvirus	1985292	Myoviridae	10662	Caudovirales	28883	Caudoviricetes	2731619	Uroviricota	2731618	Viruses	10239	Bacteria
k119_25_2732701_Teetrevirus_33-25	Individual15	257	98.833	100	NC_047843.1	40	1744.0055	23.3463	2024248	Leclercia virus 10164-302	2732708	Teetrevirus	2732693	Autographiviridae	2731643	Caudovirales	28883	Caudoviricetes	2731619	Uroviricota	2731618	Viruses	10239	Bacteria
k21_0_2732704_Teetrevirus_32-20	Individual2	155	98.052	99	NC_047755.1	41	7928.6653	39.6774	1662463	Yersinia virus YeF10	2732713	Teetrevirus	2732693	Autographiviridae	2731643	Caudovirales	28883	Caudoviricetes	2731619	Uroviricota	2731618	Viruses	10239	Bacteria
k141_42_1985291_Suspvirus_33-51	Individual13	263	98.182	100	NC_028935.2	128	19238.3593	72.8023	1718669	Escherichia virus SUSP2	1985291	Suspvirus	1985292	Myoviridae	10662	Caudovirales	28883	Caudoviricetes	2731619	Uroviricota	2731618	Viruses	10239	Bacteria
k29_0_2732697_Teetrevirus_33-25	Individual15	249	97.571	99	NC_031092.1	74	3330.0699	41.9036	1805465	Citrobacter virus SH2	2732699	Teetrevirus	2732693	Autographiviridae	2731643	Caudovirales	28883	Caudoviricetes	2731619	Uroviricota	2731618	Viruses	10239	Bacteria
k21_0_694060_NA_33-72	Individual3	143	95.833	84	NC_031939.1	79	143455.6097	78.7413	1857100	Salmonella virus BPS15Q2	2560723	Felixounavirus	1198140	Myoviridae	10662	Caudovirales	28883	Caudoviricetes	2731619	Uroviricota	2731618	Viruses	10239	Bacteria
k21_0_1958917_NA_33-76	Individual1	182	98.077	86	NC_048653.1	110	10319.9062	90.6374	1958917	Pectobacterium virus CB1	2845776	Cbunavirus	2842586	Schitoviridae	2842329	Caudovirales	28883	Caudoviricetes	2731619	Uroviricota	2731618	Viruses	10239	Bacteria
k21_1_2732709_Teetrevirus_33-25	Individual15	289	99.091	100	NC_047856.1	37	1434.5803	19.2042	1871708	Enterobacter virus KPN3	2732702	Teetrevirus	2732693	Autographiviridae	2731643	Caudovirales	28883	Caudoviricetes	2731619	Uroviricota	2731618	Viruses	10239	Bacteria
k21_4_2732701_Teetrevirus_33-47	Individual19	213	95.161	100	NC_047843.1	45	8247.1644	31.4601	2024248	Leclercia virus 10164-302	2732708	Teetrevirus	2732693	Autographiviridae	2731643	Caudovirales	28883	Caudoviricetes	2731619	Uroviricota	2731618	Viruses	10239	Bacteria
k39_9_1965378_Felixounavirus_33-25	Individual15	210	99.519	99	NC_005282.1	91	4855.6020	60.1286	77775	Salmonella virus FelixO1	1985310	Felixounavirus	1198140	Myoviridae	10662	Caudovirales	28883	Caudoviricetes	2731619	Uroviricota	2731618	Viruses	10239	Bacteria
k29_3_1965376_Felixounavirus_33-1	Individual14	146	94.167	82	NC_028935.2	20	94.6341	19.9315	1718669	Escherichia virus SUSP2	1985291	Suspvirus	1985292	Myoviridae	10662	Caudovirales	28883	Caudoviricetes	2731619	Uroviricota	2731618	Viruses	10239	Bacteria
k21_0_1958917_NA_33-1	Individual14	150	97.333	100	NC_048659.1	32	147.3768	32.0000	1965354	Pectobacterium virus phiA41	2845779	Cbunavirus	2842586	Schitoviridae	2842329	Caudovirales	28883	Caudoviricetes	2731619	Uroviricota	2731618	Viruses	10239	Bacteria
k141_43_1985291_Suspvirus_32-42	Individual20	181	94.475	100	NC_028935.2	128	63750.3204	106.0166	1718669	Escherichia virus SUSP2	1985291	Suspvirus	1985292	Myoviridae	10662	Caudovirales	28883	Caudoviricetes	2731619	Uroviricota	2731618	Viruses	10239	Bacteria
k141_13_1985291_Suspvirus_33-25	Individual15	242	99.163	99	NC_028935.2	103	4769.1704	57.8967	1718669	Escherichia virus SUSP2	1985291	Suspvirus	1985292	Myoviridae	10662	Caudovirales	28883	Caudoviricetes	2731619	Uroviricota	2731618	Viruses	10239	Bacteria
k141_24_1985291_Suspvirus_33-52	Individual11	212	98.113	100	NC_028935.2	53	59227.6719	37.4953	1718669	Escherichia virus SUSP2	1985291	Suspvirus	1985292	Myoviridae	10662	Caudovirales	28883	Caudoviricetes	2731619	Uroviricota	2731618	Viruses	10239	Bacteria
k21_4_2732712_Teetrevirus_32-12	Individual18	192	97.006	87	NC_047774.1	70	17354.4999	54.6875	1897434	Serratia virus SM9-3Y	2732711	Teetrevirus	2732693	Autographiviridae	2731643	Caudovirales	28883	Caudoviricetes	2731619	Uroviricota	2731618	Viruses	10239	Bacteria
k59_0_1965378_Felixounavirus_33-1	Individual14	186	98.780	100	NC_027337.1	18	66.8544	14.5161	1555238	Escherichia virus VpaE1	1965382	Felixounavirus	1198140	Myoviridae	10662	Caudovirales	28883	Caudoviricetes	2731619	Uroviricota	2731618	Viruses	10239	Bacteria
k99_9_1965376_Felixounavirus_32-29	Individual8	260	92.920	100	NC_028808.2	10	131.6428	5.7615	1718606	Escherichia virus SUSP1	1985290	Suspvirus	1985292	Myoviridae	10662	Caudovirales	28883	Caudoviricetes	2731619	Uroviricota	2731618	Viruses	10239	Bacteria
k21_1_1984787_Elvirus_32-82	Individual6	182	100.000	100	NC_007623.1	60	47149.6463	49.4396	273133	Pseudomonas virus EL	1984787	Elvirus	1984786	Myoviridae	10662	Caudovirales	28883	Caudoviricetes	2731619	Uroviricota	2731618	Viruses	10239	Bacteria
k21_26_331278_NA_32-83	Individual12	247	94.650	98	NC_016163.1	64	3729.4259	38.8664	331278	Yersinia phage phiR1-37	331278	Unclassified	Unclassified	Myoviridae	10662	Caudovirales	28883	Caudoviricetes	2731619	Uroviricota	2731618	Viruses	10239	Bacteria
k141_0_2732699_Teetrevirus_32-12	Individual18	266	100.000	89	NC_047774.1	28	5010.6225	15.7143	1897434	Serratia virus SM9-3Y	2732711	Teetrevirus	2732693	Autographiviridae	2731643	Caudovirales	28883	Caudoviricetes	2731619	Uroviricota	2731618	Viruses	10239	Bacteria
k39_4_2734080_Alexandravirus_32-42	Individual20	233	94.144	95	NC_048054.1	22	8511.7280	14.1631	2283029	Dickeya virus AD1	2734080	Alexandravirus	2733088	Myoviridae	10662	Caudovirales	28883	Caudoviricetes	2731619	Uroviricota	2731618	Viruses	10239	Bacteria
k21_2_1985338_Slopekvirus_32-73	Individual10	150	100.000	100	NC_042138.1	54	16028.4952	53.7000	1880822	Klebsiella virus PMBT1	2560544	Slopekvirus	1985328	Myoviridae	10662	Caudovirales	28883	Caudoviricetes	2731619	Uroviricota	2731618	Viruses	10239	Bacteria
k29_0_1965378_Felixounavirus_33-62	Individual16	224	96.875	100	NC_031082.1	50	50137.9813	33.4821	1873990	Escherichia virus Alf5	2560439	Felixounavirus	1198140	Myoviridae	10662	Caudovirales	28883	Caudoviricetes	2731619	Uroviricota	2731618	Viruses	10239	Bacteria
k141_7_1965376_Felixounavirus_32-12	Individual18	253	99.209	100	NC_028808.2	112	21072.3414	66.3992	1718606	Escherichia virus SUSP1	1985290	Suspvirus	1985292	Myoviridae	10662	Caudovirales	28883	Caudoviricetes	2731619	Uroviricota	2731618	Viruses	10239	Bacteria
k141_70_1985291_Suspvirus_33-43	Individual7	270	97.628	94	NC_028935.2	106	19901.2822	55.5630	1718669	Escherichia virus SUSP2	1985291	Suspvirus	1985292	Myoviridae	10662	Caudovirales	28883	Caudoviricetes	2731619	Uroviricota	2731618	Viruses	10239	Bacteria
k119_18_1965376_Felixounavirus_33-25	Individual15	202	98.750	79	NC_028935.2	44	2440.7443	30.0347	1718669	Escherichia virus SUSP2	1985291	Suspvirus	1985292	Myoviridae	10662	Caudovirales	28883	Caudoviricetes	2731619	Uroviricota	2731618	Viruses	10239	Bacteria
k141_20_1985291_Suspvirus_32-83	Individual12	431	97.680	100	NC_028935.2	128	4274.5624	38.8074	1718669	Escherichia virus SUSP2	1985291	Suspvirus	1985292	Myoviridae	10662	Caudovirales	28883	Caudoviricetes	2731619	Uroviricota	2731618	Viruses	10239	Bacteria
k21_2_694060_NA_33-1	Individual14	150	98.473	87	NC_042097.1	40	184.2210	39.8400	2060124	Salmonella virus BPS17W1	2560725	Felixounavirus	1198140	Myoviridae	10662	Caudovirales	28883	Caudoviricetes	2731619	Uroviricota	2731618	Viruses	10239	Bacteria
k141_2_1985291_Suspvirus_32-83	Individual12	423	97.400	100	NC_028935.2	426	14495.3327	150.9031	1718669	Escherichia virus SUSP2	1985291	Suspvirus	1985292	Myoviridae	10662	Caudovirales	28883	Caudoviricetes	2731619	Uroviricota	2731618	Viruses	10239	Bacteria
k21_1_12242_Tobamovirus_32-86	Individual5	150	97.826	91	MH595921.1	23	16723.0161	23.0000	12242	Tobacco mosaic virus	12242	Tobamovirus	12234	Virgaviridae	675071	Martellivirales	2732544	Alsuviricetes	2732461	Kitrinoviricota	2732406	Viruses	10239	Plants
k21_0_1984787_Elvirus_33-76	Individual1	267	94.007	100	NC_007623.1	78	4988.1304	43.6517	273133	Pseudomonas virus EL	1984787	Elvirus	1984786	Myoviridae	10662	Caudovirales	28883	Caudoviricetes	2731619	Uroviricota	2731618	Viruses	10239	Bacteria
k39_3_2732706_Teetrevirus_33-25	Individual15	278	100.000	94	NC_001271.1	74	2982.6885	39.8849	110457	Yersinia virus YeO3-12	2732714	Teetrevirus	2732693	Autographiviridae	2731643	Caudovirales	28883	Caudoviricetes	2731619	Uroviricota	2731618	Viruses	10239	Bacteria
k141_27_1985291_Suspvirus_33-43	Individual7	200	91.500	100	NC_028935.2	48	12166.0669	35.9850	1718669	Escherichia virus SUSP2	1985291	Suspvirus	1985292	Myoviridae	10662	Caudovirales	28883	Caudoviricetes	2731619	Uroviricota	2731618	Viruses	10239	Bacteria
k21_0_1920781_Drulisvirus_32-83	Individual12	171	92.982	100	NC_028816.1	84	7070.3699	73.6842	1610834	Klebsiella virus SU503	1920778	Drulisvirus	1920774	Autographiviridae	2731643	Caudovirales	28883	Caudoviricetes	2731619	Uroviricota	2731618	Viruses	10239	Bacteria
k141_14_1985291_Suspvirus_33-52	Individual11	176	96.591	100	NC_028935.2	44	59227.6719	37.4943	1718669	Escherichia virus SUSP2	1985291	Suspvirus	1985292	Myoviridae	10662	Caudovirales	28883	Caudoviricetes	2731619	Uroviricota	2731618	Viruses	10239	Bacteria
k21_0_2732700_Teetrevirus_32-12	Individual18	150	100.000	100	NC_047856.1	11	3490.7337	11.0000	1871708	Enterobacter virus KPN3	2732702	Teetrevirus	2732693	Autographiviridae	2731643	Caudovirales	28883	Caudoviricetes	2731619	Uroviricota	2731618	Viruses	10239	Bacteria
k59_1_1965376_Felixounavirus_32-42	Individual20	337	84.519	70	NC_042076.1	191	51092.1812	84.6617	2024305	Shigella virus Sf17	2560758	Mooglevirus	1985303	Myoviridae	10662	Caudovirales	28883	Caudoviricetes	2731619	Uroviricota	2731618	Viruses	10239	Bacteria
k141_77_1985291_Suspvirus_32-73	Individual10	218	99.474	87	NC_028935.2	106	21649.0888	72.5596	1718669	Escherichia virus SUSP2	1985291	Suspvirus	1985292	Myoviridae	10662	Caudovirales	28883	Caudoviricetes	2731619	Uroviricota	2731618	Viruses	10239	Bacteria
k21_0_2734047_Baoshanvirus_32-82	Individual6	168	89.630	80	NC_047948.1	22	18728.8873	19.4762	2126724	Staphylococcus virus BS2	2734047	Baoshanvirus	2732969	Herelleviridae	2560065	Caudovirales	28883	Caudoviricetes	2731619	Uroviricota	2731618	Viruses	10239	Bacteria
k141_82_1985291_Suspvirus_33-43	Individual7	476	97.257	99	NC_028935.2	143	15228.8827	43.7248	1718669	Escherichia virus SUSP2	1985291	Suspvirus	1985292	Myoviridae	10662	Caudovirales	28883	Caudoviricetes	2731619	Uroviricota	2731618	Viruses	10239	Bacteria
k141_86_1985291_Suspvirus_32-83	Individual12	890	93.378	100	NC_028935.2	775	12533.4506	129.7180	1718669	Escherichia virus SUSP2	1985291	Suspvirus	1985292	Myoviridae	10662	Caudovirales	28883	Caudoviricetes	2731619	Uroviricota	2731618	Viruses	10239	Bacteria
k21_0_1985726_Przondovirus_32-73	Individual10	224	98.551	92	NC_048129.1	87	17292.6473	58.1071	2282629	Klebsiella virus KN1-1	2733671	Przondovirus	1985720	Autographiviridae	2731643	Caudovirales	28883	Caudoviricetes	2731619	Uroviricota	2731618	Viruses	10239	Bacteria
k141_15_2732701_Teetrevirus_32-83	Individual12	154	98.052	100	NC_047755.1	50	4673.1341	41.1039	1662463	Yersinia virus YeF10	2732713	Teetrevirus	2732693	Autographiviridae	2731643	Caudovirales	28883	Caudoviricetes	2731619	Uroviricota	2731618	Viruses	10239	Bacteria
k21_4_1958917_NA_33-25	Individual15	175	98.266	99	NC_048704.1	59	3777.7651	50.3886	2163635	Pectobacterium virus Nepra	2845778	Cbunavirus	2842586	Schitoviridae	2842329	Caudovirales	28883	Caudoviricetes	2731619	Uroviricota	2731618	Viruses	10239	Bacteria
k141_70_1985291_Suspvirus_32-12	Individual18	181	98.507	74	NC_028935.2	79	20776.0896	65.4530	1718669	Escherichia virus SUSP2	1985291	Suspvirus	1985292	Myoviridae	10662	Caudovirales	28883	Caudoviricetes	2731619	Uroviricota	2731618	Viruses	10239	Bacteria
k141_28_1985291_Suspvirus_33-25	Individual15	286	93.878	100	NC_028935.2	70	2742.5401	36.6014	1718669	Escherichia virus SUSP2	1985291	Suspvirus	1985292	Myoviridae	10662	Caudovirales	28883	Caudoviricetes	2731619	Uroviricota	2731618	Viruses	10239	Bacteria
k119_2_1985304_Mooglevirus_33-25	Individual15	211	96.209	100	NC_028935.2	46	2442.8475	32.6919	1718669	Escherichia virus SUSP2	1985291	Suspvirus	1985292	Myoviridae	10662	Caudovirales	28883	Caudoviricetes	2731619	Uroviricota	2731618	Viruses	10239	Bacteria
k141_52_1985291_Suspvirus_32-12	Individual18	197	96.447	100	NC_028935.2	70	16914.0304	53.2995	1718669	Escherichia virus SUSP2	1985291	Suspvirus	1985292	Myoviridae	10662	Caudovirales	28883	Caudoviricetes	2731619	Uroviricota	2731618	Viruses	10239	Bacteria
k141_32_1985291_Suspvirus_33-43	Individual7	163	95.092	100	NC_028935.2	42	13061.7282	38.6380	1718669	Escherichia virus SUSP2	1985291	Suspvirus	1985292	Myoviridae	10662	Caudovirales	28883	Caudoviricetes	2731619	Uroviricota	2731618	Viruses	10239	Bacteria
k141_16_1985291_Suspvirus_32-42	Individual20	197	98.438	100	NC_028935.2	197	90146.9375	147.9746	1718669	Escherichia virus SUSP2	1985291	Suspvirus	1985292	Myoviridae	10662	Caudovirales	28883	Caudoviricetes	2731619	Uroviricota	2731618	Viruses	10239	Bacteria
k29_10_1965376_Felixounavirus_32-22	Individual17	240	97.917	100	NC_028808.2	37	5882.2033	22.7542	1718606	Escherichia virus SUSP1	1985290	Suspvirus	1985292	Myoviridae	10662	Caudovirales	28883	Caudoviricetes	2731619	Uroviricota	2731618	Viruses	10239	Bacteria
k39_10_331278_NA_32-82	Individual6	217	96.774	100	NC_016163.1	35	23067.8377	24.0783	331278	Yersinia phage phiR1-37	331278	Unclassified	Unclassified	Myoviridae	10662	Caudovirales	28883	Caudoviricetes	2731619	Uroviricota	2731618	Viruses	10239	Bacteria
k21_0_2732712_Teetrevirus_32-42	Individual20	152	97.368	100	NC_047843.1	72	42701.1809	69.1711	2024248	Leclercia virus 10164-302	2732708	Teetrevirus	2732693	Autographiviridae	2731643	Caudovirales	28883	Caudoviricetes	2731619	Uroviricota	2731618	Viruses	10239	Bacteria
k141_15_1985291_Suspvirus_32-20	Individual2	292	95.111	77	NC_028935.2	66	6774.9955	33.7500	1718669	Escherichia virus SUSP2	1985291	Suspvirus	1985292	Myoviridae	10662	Caudovirales	28883	Caudoviricetes	2731619	Uroviricota	2731618	Viruses	10239	Bacteria
k119_3_2732701_Teetrevirus_33-25	Individual15	472	100.000	100	NC_047774.1	137	3252.3670	41.7860	1897434	Serratia virus SM9-3Y	2732711	Teetrevirus	2732693	Autographiviridae	2731643	Caudovirales	28883	Caudoviricetes	2731619	Uroviricota	2731618	Viruses	10239	Bacteria
k141_6_1985290_Suspvirus_32-83	Individual12	197	93.909	100	NC_028935.2	137	10009.5211	99.9797	1718669	Escherichia virus SUSP2	1985291	Suspvirus	1985292	Myoviridae	10662	Caudovirales	28883	Caudoviricetes	2731619	Uroviricota	2731618	Viruses	10239	Bacteria
k21_1_1965378_Felixounavirus_33-60	Individual4	150	96.000	100	NC_028247.1	53	41412.7204	52.9133	1675603	Citrobacter phage Michonne	1675603	Mooglevirus	1985303	Myoviridae	10662	Caudovirales	28883	Caudoviricetes	2731619	Uroviricota	2731618	Viruses	10239	Bacteria
k141_88_1985291_Suspvirus_32-20	Individual2	261	95.041	93	NC_028935.2	107	12288.2829	59.6437	1718669	Escherichia virus SUSP2	1985291	Suspvirus	1985292	Myoviridae	10662	Caudovirales	28883	Caudoviricetes	2731619	Uroviricota	2731618	Viruses	10239	Bacteria
k141_63_1985291_Suspvirus_33-1	Individual14	175	98.052	88	NC_028935.2	31	122.3754	26.5714	1718669	Escherichia virus SUSP2	1985291	Suspvirus	1985292	Myoviridae	10662	Caudovirales	28883	Caudoviricetes	2731619	Uroviricota	2731618	Viruses	10239	Bacteria
k59_4_1985291_Suspvirus_32-22	Individual17	161	100.000	100	NC_028935.2	64	15167.1382	59.6025	1718669	Escherichia virus SUSP2	1985291	Suspvirus	1985292	Myoviridae	10662	Caudovirales	28883	Caudoviricetes	2731619	Uroviricota	2731618	Viruses	10239	Bacteria
k119_7_1675603_Mooglevirus_33-43	Individual7	238	92.437	100	NC_028935.2	137	29179.8173	86.2269	1718669	Escherichia virus SUSP2	1985291	Suspvirus	1985292	Myoviridae	10662	Caudovirales	28883	Caudoviricetes	2731619	Uroviricota	2731618	Viruses	10239	Bacteria
k21_1_347324_NA_33-43	Individual7	148	100.000	100	NC_007805.1	36	12330.4732	35.5270	347324	Pseudomonas phage F10	347324	Unclassified	Unclassified	Siphoviridae	10699	Caudovirales	28883	Caudoviricetes	2731619	Uroviricota	2731618	Viruses	10239	Bacteria
k119_50_1985291_Suspvirus_32-29	Individual8	210	98.214	100	NC_028935.2	4	65.1945	2.8571	1718669	Escherichia virus SUSP2	1985291	Suspvirus	1985292	Myoviridae	10662	Caudovirales	28883	Caudoviricetes	2731619	Uroviricota	2731618	Viruses	10239	Bacteria
k21_2_2732708_Teetrevirus_32-73	Individual10	150	98.667	100	NC_028795.1	37	10982.4874	37.0000	1636314	Enterobacter virus E3	2732701	Teetrevirus	2732693	Autographiviridae	2731643	Caudovirales	28883	Caudoviricetes	2731619	Uroviricota	2731618	Viruses	10239	Bacteria
k59_4_2734081_Alexandravirus_32-29	Individual8	233	90.995	90	NC_048054.1	57	837.3157	36.6953	2283029	Dickeya virus AD1	2734080	Alexandravirus	2733088	Myoviridae	10662	Caudovirales	28883	Caudoviricetes	2731619	Uroviricota	2731618	Viruses	10239	Bacteria
k21_0_2732701_Teetrevirus_33-1	Individual14	182	99.451	100	NC_047755.1	74	280.8864	60.9890	1662463	Yersinia virus YeF10	2732713	Teetrevirus	2732693	Autographiviridae	2731643	Caudovirales	28883	Caudoviricetes	2731619	Uroviricota	2731618	Viruses	10239	Bacteria
k99_15_2732701_Teetrevirus_33-43	Individual7	159	98.601	90	NC_031092.1	14	4463.4417	13.2075	1805465	Citrobacter virus SH2	2732699	Teetrevirus	2732693	Autographiviridae	2731643	Caudovirales	28883	Caudoviricetes	2731619	Uroviricota	2731618	Viruses	10239	Bacteria
k141_0_1985290_Suspvirus_32-83	Individual12	187	94.652	100	NC_028808.2	80	6157.5414	64.1551	1718606	Escherichia virus SUSP1	1985290	Suspvirus	1985292	Myoviridae	10662	Caudovirales	28883	Caudoviricetes	2731619	Uroviricota	2731618	Viruses	10239	Bacteria
k59_1_2732711_Teetrevirus_33-43	Individual7	284	97.163	100	NC_048063.1	35	6247.2468	18.4789	2301650	Escherichia virus LL2	2732705	Teetrevirus	2732693	Autographiviridae	2731643	Caudovirales	28883	Caudoviricetes	2731619	Uroviricota	2731618	Viruses	10239	Bacteria
k21_0_2732713_Teetrevirus_32-86	Individual5	150	98.667	100	NC_047755.1	29	21085.5420	28.8867	1662463	Yersinia virus YeF10	2732713	Teetrevirus	2732693	Autographiviridae	2731643	Caudovirales	28883	Caudoviricetes	2731619	Uroviricota	2731618	Viruses	10239	Bacteria
k141_63_1985291_Suspvirus_33-51	Individual13	531	95.857	100	NC_028935.2	378	28139.1574	106.3635	1718669	Escherichia virus SUSP2	1985291	Suspvirus	1985292	Myoviridae	10662	Caudovirales	28883	Caudoviricetes	2731619	Uroviricota	2731618	Viruses	10239	Bacteria
k141_24_1985291_Suspvirus_32-73	Individual10	340	99.412	100	NC_028808.2	194	25404.6410	81.6912	1718606	Escherichia virus SUSP1	1985290	Suspvirus	1985292	Myoviridae	10662	Caudovirales	28883	Caudoviricetes	2731619	Uroviricota	2731618	Viruses	10239	Bacteria
k39_4_1327935_NA_33-62	Individual16	224	80.729	86	NC_028773.1	79	79218.0105	49.6027	1327935	Cronobacter phage S13	1327935	Unclassified	Unclassified	Myoviridae	10662	Caudovirales	28883	Caudoviricetes	2731619	Uroviricota	2731618	Viruses	10239	Bacteria
k21_4_1868596_NA_32-83	Individual12	233	94.783	99	NC_031091.1	16	988.3779	10.3004	1868596	Pseudomonas phage MD8	1868596	Unclassified	Unclassified	Siphoviridae	10699	Caudovirales	28883	Caudoviricetes	2731619	Uroviricota	2731618	Viruses	10239	Bacteria
k21_2_1985304_Mooglevirus_32-82	Individual6	176	86.364	100	NC_027293.1	40	32504.6804	34.0625	1540094	Citrobacter virus Moogle	1985304	Mooglevirus	1985303	Myoviridae	10662	Caudovirales	28883	Caudoviricetes	2731619	Uroviricota	2731618	Viruses	10239	Bacteria
k21_9_331278_NA_32-73	Individual10	151	99.338	100	NC_016163.1	97	28601.2515	96.0927	331278	Yersinia phage phiR1-37	331278	Unclassified	Unclassified	Myoviridae	10662	Caudovirales	28883	Caudoviricetes	2731619	Uroviricota	2731618	Viruses	10239	Bacteria
k141_70_1985291_Suspvirus_32-83	Individual12	866	97.806	100	NC_028935.2	907	15074.6887	154.1420	1718669	Escherichia virus SUSP2	1985291	Suspvirus	1985292	Myoviridae	10662	Caudovirales	28883	Caudoviricetes	2731619	Uroviricota	2731618	Viruses	10239	Bacteria
k21_1_2560724_Felixounavirus_32-42	Individual20	145	100.000	98	NC_028872.1	19	11812.3573	18.7724	1527531	Escherichia virus HY02	1985308	Felixounavirus	1198140	Myoviridae	10662	Caudovirales	28883	Caudoviricetes	2731619	Uroviricota	2731618	Viruses	10239	Bacteria
k21_0_2733973_Faunusvirus_33-43	Individual7	153	82.569	71	NC_010106.1	57	18885.2345	55.8431	451705	Escherichia virus GJ1	2733971	Carltongylesvirus	2732960	Chaseviridae	2731689	Caudovirales	28883	Caudoviricetes	2731619	Uroviricota	2731618	Viruses	10239	Bacteria
k141_7_2732711_Teetrevirus_32-83	Individual12	446	95.701	99	NC_047774.1	300	9681.5603	100.8475	1897434	Serratia virus SM9-3Y	2732711	Teetrevirus	2732693	Autographiviridae	2731643	Caudovirales	28883	Caudoviricetes	2731619	Uroviricota	2731618	Viruses	10239	Bacteria
k21_0_632112_NA_32-83	Individual12	158	98.734	100	NC_012530.1	55	5010.3096	52.0886	632112	Lactobacillus virus Lb338-1	632112	Mooreparkvirus	2842881	Herelleviridae	2560065	Caudovirales	28883	Caudoviricetes	2731619	Uroviricota	2731618	Viruses	10239	Bacteria
k29_20_1965376_Felixounavirus_32-73	Individual10	204	99.510	100	NC_027329.1	51	11130.8994	37.4951	1567025	Salmonella virus SP116	2560733	Felixounavirus	1198140	Myoviridae	10662	Caudovirales	28883	Caudoviricetes	2731619	Uroviricota	2731618	Viruses	10239	Bacteria
k29_5_1965376_Felixounavirus_32-73	Individual10	371	99.191	100	NC_028935.2	160	19201.5515	64.5984	1718669	Escherichia virus SUSP2	1985291	Suspvirus	1985292	Myoviridae	10662	Caudovirales	28883	Caudoviricetes	2731619	Uroviricota	2731618	Viruses	10239	Bacteria
k141_17_1985291_Suspvirus_32-20	Individual2	198	93.506	100	NC_028935.2	26	3936.0090	19.6970	1718669	Escherichia virus SUSP2	1985291	Suspvirus	1985292	Myoviridae	10662	Caudovirales	28883	Caudoviricetes	2731619	Uroviricota	2731618	Viruses	10239	Bacteria
k141_10_1985290_Suspvirus_32-83	Individual12	269	82.902	71	NC_028935.2	241	12895.0705	133.5985	1718669	Escherichia virus SUSP2	1985291	Suspvirus	1985292	Myoviridae	10662	Caudovirales	28883	Caudoviricetes	2731619	Uroviricota	2731618	Viruses	10239	Bacteria
k21_4_1965378_Felixounavirus_32-22	Individual17	211	99.052	100	NC_028935.2	58	10488.0581	41.2180	1718669	Escherichia virus SUSP2	1985291	Suspvirus	1985292	Myoviridae	10662	Caudovirales	28883	Caudoviricetes	2731619	Uroviricota	2731618	Viruses	10239	Bacteria
k21_1_1920781_Drulisvirus_33-25	Individual15	181	94.578	92	NC_047779.1	30	1857.2213	24.8619	1904925	Klebsiella virus KPRio2015	2733601	Drulisvirus	1920774	Autographiviridae	2731643	Caudovirales	28883	Caudoviricetes	2731619	Uroviricota	2731618	Viruses	10239	Bacteria
k29_0_1675603_Mooglevirus_32-42	Individual20	206	90.777	100	NC_028935.2	86	37634.1584	61.9709	1718669	Escherichia virus SUSP2	1985291	Suspvirus	1985292	Myoviridae	10662	Caudovirales	28883	Caudoviricetes	2731619	Uroviricota	2731618	Viruses	10239	Bacteria
k21_4_1985290_Suspvirus_33-76	Individual1	149	97.902	96	NC_028808.2	58	6646.5485	57.9396	1718606	Escherichia virus SUSP1	1985290	Suspvirus	1985292	Myoviridae	10662	Caudovirales	28883	Caudoviricetes	2731619	Uroviricota	2731618	Viruses	10239	Bacteria
k21_1_1965383_Felixounavirus_33-51	Individual13	162	91.935	77	NC_028935.2	81	19764.4082	74.9753	1718669	Escherichia virus SUSP2	1985291	Suspvirus	1985292	Myoviridae	10662	Caudovirales	28883	Caudoviricetes	2731619	Uroviricota	2731618	Viruses	10239	Bacteria
k39_15_2732701_Teetrevirus_33-51	Individual13	574	98.606	100	NC_047755.1	234	16114.5349	60.5749	1662463	Yersinia virus YeF10	2732713	Teetrevirus	2732693	Autographiviridae	2731643	Caudovirales	28883	Caudoviricetes	2731619	Uroviricota	2731618	Viruses	10239	Bacteria
k29_1_1965354_NA_32-12	Individual18	260	91.667	55	NC_048659.1	77	14097.1938	44.2654	1965354	Pectobacterium virus phiA41	2845779	Cbunavirus	2842586	Schitoviridae	2842329	Caudovirales	28883	Caudoviricetes	2731619	Uroviricota	2731618	Viruses	10239	Bacteria
k39_2_2732708_Teetrevirus_33-25	Individual15	232	97.333	97	NC_031066.1	52	2511.5183	33.6121	1805464	Citrobacter virus SH1	2732698	Teetrevirus	2732693	Autographiviridae	2731643	Caudovirales	28883	Caudoviricetes	2731619	Uroviricota	2731618	Viruses	10239	Bacteria
k59_7_1985291_Suspvirus_33-47	Individual19	256	97.500	100	NC_028935.2	122	18603.3693	71.4805	1718669	Escherichia virus SUSP2	1985291	Suspvirus	1985292	Myoviridae	10662	Caudovirales	28883	Caudoviricetes	2731619	Uroviricota	2731618	Viruses	10239	Bacteria
k21_4_2732713_Teetrevirus_33-76	Individual1	150	100.000	100	NC_047755.1	25	2845.7923	25.0000	1662463	Yersinia virus YeF10	2732713	Teetrevirus	2732693	Autographiviridae	2731643	Caudovirales	28883	Caudoviricetes	2731619	Uroviricota	2731618	Viruses	10239	Bacteria
k141_8_1985291_Suspvirus_32-12	Individual18	178	90.141	99	NC_028935.2	30	8022.6260	25.2809	1718669	Escherichia virus SUSP2	1985291	Suspvirus	1985292	Myoviridae	10662	Caudovirales	28883	Caudoviricetes	2731619	Uroviricota	2731618	Viruses	10239	Bacteria
k141_18_1985291_Suspvirus_33-1	Individual14	255	98.431	100	NC_028935.2	166	449.7159	97.3961	1718669	Escherichia virus SUSP2	1985291	Suspvirus	1985292	Myoviridae	10662	Caudovirales	28883	Caudoviricetes	2731619	Uroviricota	2731618	Viruses	10239	Bacteria
k59_8_2734080_Alexandravirus_32-29	Individual8	192	90.728	79	NC_047815.1	51	909.1578	39.8438	1958956	Erwinia virus Yoloswag	2734158	Yoloswagvirus	2733142	Myoviridae	10662	Caudovirales	28883	Caudoviricetes	2731619	Uroviricota	2731618	Viruses	10239	Bacteria
k21_18_2732701_Teetrevirus_32-20	Individual2	150	100.000	100	NC_047843.1	31	6194.6727	31.0000	2024248	Leclercia virus 10164-302	2732708	Teetrevirus	2732693	Autographiviridae	2731643	Caudovirales	28883	Caudoviricetes	2731619	Uroviricota	2731618	Viruses	10239	Bacteria
k39_6_2732711_Teetrevirus_32-20	Individual2	255	95.745	100	NC_047843.1	34	3996.5630	20.0000	2024248	Leclercia virus 10164-302	2732708	Teetrevirus	2732693	Autographiviridae	2731643	Caudovirales	28883	Caudoviricetes	2731619	Uroviricota	2731618	Viruses	10239	Bacteria
k39_0_2560439_Felixounavirus_33-25	Individual15	431	97.685	100	NC_031082.1	295	7669.4766	100.9490	1873990	Escherichia virus Alf5	2560439	Felixounavirus	1198140	Myoviridae	10662	Caudovirales	28883	Caudoviricetes	2731619	Uroviricota	2731618	Viruses	10239	Bacteria
k39_11_1965376_Felixounavirus_32-20	Individual2	521	92.105	95	NC_028808.2	160	9205.1356	45.4223	1718606	Escherichia virus SUSP1	1985290	Suspvirus	1985292	Myoviridae	10662	Caudovirales	28883	Caudoviricetes	2731619	Uroviricota	2731618	Viruses	10239	Bacteria
k141_75_1985291_Suspvirus_33-1	Individual14	201	91.860	100	NC_028935.2	89	305.8893	66.3731	1718669	Escherichia virus SUSP2	1985291	Suspvirus	1985292	Myoviridae	10662	Caudovirales	28883	Caudoviricetes	2731619	Uroviricota	2731618	Viruses	10239	Bacteria
k21_4_2732701_Teetrevirus_32-20	Individual2	213	99.531	100	NC_003298.1	62	8724.8911	43.6620	10759	Escherichia virus T3	2732706	Teetrevirus	2732693	Autographiviridae	2731643	Caudovirales	28883	Caudoviricetes	2731619	Uroviricota	2731618	Viruses	10239	Bacteria
k29_5_1675603_Mooglevirus_33-25	Individual15	211	99.194	59	NC_027329.1	26	1380.7399	18.4834	1567025	Salmonella virus SP116	2560733	Felixounavirus	1198140	Myoviridae	10662	Caudovirales	28883	Caudoviricetes	2731619	Uroviricota	2731618	Viruses	10239	Bacteria
k39_2_2732701_Teetrevirus_33-51	Individual13	304	97.697	100	NC_025451.1	172	22364.9882	84.5855	1536611	Yersinia virus AP5	2732712	Teetrevirus	2732693	Autographiviridae	2731643	Caudovirales	28883	Caudoviricetes	2731619	Uroviricota	2731618	Viruses	10239	Bacteria
k21_2_1980955_Drulisvirus_32-73	Individual10	179	94.643	63	NC_047857.1	124	30843.1626	103.6872	1897515	Klebsiella virus KpS2	2733602	Drulisvirus	1920774	Autographiviridae	2731643	Caudovirales	28883	Caudoviricetes	2731619	Uroviricota	2731618	Viruses	10239	Bacteria
k39_0_1985304_Mooglevirus_32-29	Individual8	223	98.851	97	NC_028935.2	24	368.3636	16.1390	1718669	Escherichia virus SUSP2	1985291	Suspvirus	1985292	Myoviridae	10662	Caudovirales	28883	Caudoviricetes	2731619	Uroviricota	2731618	Viruses	10239	Bacteria
k21_4_2732713_Teetrevirus_32-12	Individual18	172	98.837	100	NC_047755.1	54	14944.4730	47.0581	1662463	Yersinia virus YeF10	2732713	Teetrevirus	2732693	Autographiviridae	2731643	Caudovirales	28883	Caudoviricetes	2731619	Uroviricota	2731618	Viruses	10239	Bacteria
k141_74_1985291_Suspvirus_33-1	Individual14	163	97.297	91	NC_028935.2	88	372.9627	80.9816	1718669	Escherichia virus SUSP2	1985291	Suspvirus	1985292	Myoviridae	10662	Caudovirales	28883	Caudoviricetes	2731619	Uroviricota	2731618	Viruses	10239	Bacteria
k79_15_1985291_Suspvirus_33-72	Individual3	242	98.718	100	NC_028935.2	101	108375.8432	62.5207	1718669	Escherichia virus SUSP2	1985291	Suspvirus	1985292	Myoviridae	10662	Caudovirales	28883	Caudoviricetes	2731619	Uroviricota	2731618	Viruses	10239	Bacteria
k21_1_1965385_Felixounavirus_33-1	Individual14	141	98.413	89	NC_028935.2	59	289.0701	58.9291	1718669	Escherichia virus SUSP2	1985291	Suspvirus	1985292	Myoviridae	10662	Caudovirales	28883	Caudoviricetes	2731619	Uroviricota	2731618	Viruses	10239	Bacteria
k21_17_2732701_Teetrevirus_32-20	Individual2	181	100.000	92	NC_047843.1	73	12089.0511	57.0166	2024248	Leclercia virus 10164-302	2732708	Teetrevirus	2732693	Autographiviridae	2731643	Caudovirales	28883	Caudoviricetes	2731619	Uroviricota	2731618	Viruses	10239	Bacteria
k59_16_1985291_Suspvirus_32-22	Individual17	263	97.826	100	NC_028935.2	65	9429.9015	37.0722	1718669	Escherichia virus SUSP2	1985291	Suspvirus	1985292	Myoviridae	10662	Caudovirales	28883	Caudoviricetes	2731619	Uroviricota	2731618	Viruses	10239	Bacteria
k119_11_1985291_Suspvirus_32-29	Individual8	171	90.698	100	NC_028808.2	25	500.3964	21.3333	1718606	Escherichia virus SUSP1	1985290	Suspvirus	1985292	Myoviridae	10662	Caudovirales	28883	Caudoviricetes	2731619	Uroviricota	2731618	Viruses	10239	Bacteria
k141_105_1985291_Suspvirus_32-83	Individual12	1552	97.423	100	NC_028935.2	1567	14532.3630	148.7726	1718669	Escherichia virus SUSP2	1985291	Suspvirus	1985292	Myoviridae	10662	Caudovirales	28883	Caudoviricetes	2731619	Uroviricota	2731618	Viruses	10239	Bacteria
k99_4_1985291_Suspvirus_32-82	Individual6	208	97.573	99	NC_028935.2	50	34379.9504	36.0577	1718669	Escherichia virus SUSP2	1985291	Suspvirus	1985292	Myoviridae	10662	Caudovirales	28883	Caudoviricetes	2731619	Uroviricota	2731618	Viruses	10239	Bacteria
k119_10_1985291_Suspvirus_32-86	Individual5	280	99.597	89	NC_028935.2	36	14022.4048	19.1214	1718669	Escherichia virus SUSP2	1985291	Suspvirus	1985292	Myoviridae	10662	Caudovirales	28883	Caudoviricetes	2731619	Uroviricota	2731618	Viruses	10239	Bacteria
k141_7_1985291_Suspvirus_33-43	Individual7	308	94.156	100	NC_028935.2	130	21395.9509	63.2078	1718669	Escherichia virus SUSP2	1985291	Suspvirus	1985292	Myoviridae	10662	Caudovirales	28883	Caudoviricetes	2731619	Uroviricota	2731618	Viruses	10239	Bacteria
k21_8_2732701_Teetrevirus_33-76	Individual1	170	100.000	100	NC_047843.1	90	9039.5756	79.4118	2024248	Leclercia virus 10164-302	2732708	Teetrevirus	2732693	Autographiviridae	2731643	Caudovirales	28883	Caudoviricetes	2731619	Uroviricota	2731618	Viruses	10239	Bacteria
k59_1_1985304_Mooglevirus_33-43	Individual7	183	93.989	100	NC_028935.2	96	26592.4959	78.4426	1718669	Escherichia virus SUSP2	1985291	Suspvirus	1985292	Myoviridae	10662	Caudovirales	28883	Caudoviricetes	2731619	Uroviricota	2731618	Viruses	10239	Bacteria
k21_1_1868596_NA_33-43	Individual7	162	96.914	100	NC_031091.1	83	25971.7991	76.8272	1868596	Pseudomonas phage MD8	1868596	Unclassified	Unclassified	Siphoviridae	10699	Caudovirales	28883	Caudoviricetes	2731619	Uroviricota	2731618	Viruses	10239	Bacteria
k39_5_2734080_Alexandravirus_32-82	Individual6	162	90.526	59	NC_048054.1	48	42376.4722	44.3951	2283029	Dickeya virus AD1	2734080	Alexandravirus	2733088	Myoviridae	10662	Caudovirales	28883	Caudoviricetes	2731619	Uroviricota	2731618	Viruses	10239	Bacteria
k59_0_2732714_Teetrevirus_33-51	Individual13	194	99.485	100	NC_047755.1	99	20171.9218	75.4588	1662463	Yersinia virus YeF10	2732713	Teetrevirus	2732693	Autographiviridae	2731643	Caudovirales	28883	Caudoviricetes	2731619	Uroviricota	2731618	Viruses	10239	Bacteria
k141_22_1985291_Suspvirus_33-52	Individual11	202	96.133	90	NC_028935.2	46	53949.9585	33.9554	1718669	Escherichia virus SUSP2	1985291	Suspvirus	1985292	Myoviridae	10662	Caudovirales	28883	Caudoviricetes	2731619	Uroviricota	2731618	Viruses	10239	Bacteria
k21_0_2732709_Teetrevirus_32-82	Individual6	150	98.658	99	NC_047843.1	7	6674.2944	6.8400	2024248	Leclercia virus 10164-302	2732708	Teetrevirus	2732693	Autographiviridae	2731643	Caudovirales	28883	Caudoviricetes	2731619	Uroviricota	2731618	Viruses	10239	Bacteria
k141_78_1327935_NA_32-83	Individual12	361	80.055	99	NC_028773.1	329	13117.3967	136.8781	1327935	Cronobacter phage S13	1327935	Unclassified	Unclassified	Myoviridae	10662	Caudovirales	28883	Caudoviricetes	2731619	Uroviricota	2731618	Viruses	10239	Bacteria
k141_8_1965376_Felixounavirus_32-12	Individual18	319	99.687	100	NC_027329.1	120	17906.3000	55.4107	1567025	Salmonella virus SP116	2560733	Felixounavirus	1198140	Myoviridae	10662	Caudovirales	28883	Caudoviricetes	2731619	Uroviricota	2731618	Viruses	10239	Bacteria
k141_9_1985291_Suspvirus_33-60	Individual4	182	93.333	99	NC_028935.2	159	102394.0889	127.2802	1718669	Escherichia virus SUSP2	1985291	Suspvirus	1985292	Myoviridae	10662	Caudovirales	28883	Caudoviricetes	2731619	Uroviricota	2731618	Viruses	10239	Bacteria
k141_44_1985291_Suspvirus_33-51	Individual13	183	93.889	98	NC_028808.2	88	19008.3926	72.1257	1718606	Escherichia virus SUSP1	1985290	Suspvirus	1985292	Myoviridae	10662	Caudovirales	28883	Caudoviricetes	2731619	Uroviricota	2731618	Viruses	10239	Bacteria
k21_0_2733621_Ghunavirus_32-22	Individual17	165	98.387	100	NC_047874.1	62	14336.9672	56.3576	2175295	Pseudomonas virus Pf1 ERZ-2017	2175295	Teseptimavirus	110456	Autographiviridae	2731643	Caudovirales	28883	Caudoviricetes	2731619	Uroviricota	2731618	Viruses	10239	Bacteria
k141_3_1985291_Suspvirus_33-43	Individual7	211	100.000	100	NC_028808.2	78	18739.2025	55.4502	1718606	Escherichia virus SUSP1	1985290	Suspvirus	1985292	Myoviridae	10662	Caudovirales	28883	Caudoviricetes	2731619	Uroviricota	2731618	Viruses	10239	Bacteria
k21_2_1965376_Felixounavirus_33-52	Individual11	192	96.552	100	NC_028808.2	69	85139.7783	53.7188	1718606	Escherichia virus SUSP1	1985290	Suspvirus	1985292	Myoviridae	10662	Caudovirales	28883	Caudoviricetes	2731619	Uroviricota	2731618	Viruses	10239	Bacteria
k79_8_1985291_Suspvirus_33-72	Individual3	331	97.853	98	NC_028808.2	106	83158.0608	48.0030	1718606	Escherichia virus SUSP1	1985290	Suspvirus	1985292	Myoviridae	10662	Caudovirales	28883	Caudoviricetes	2731619	Uroviricota	2731618	Viruses	10239	Bacteria
k39_1_2732698_Teetrevirus_32-73	Individual10	198	100.000	85	NC_031066.1	29	6521.1330	21.1667	1805464	Citrobacter virus SH1	2732698	Teetrevirus	2732693	Autographiviridae	2731643	Caudovirales	28883	Caudoviricetes	2731619	Uroviricota	2731618	Viruses	10239	Bacteria
k39_0_2732698_Teetrevirus_32-73	Individual10	236	99.576	100	NC_028795.1	78	14715.4263	49.5720	1636314	Enterobacter virus E3	2732701	Teetrevirus	2732693	Autographiviridae	2731643	Caudovirales	28883	Caudoviricetes	2731619	Uroviricota	2731618	Viruses	10239	Bacteria
k39_24_2732701_Teetrevirus_33-51	Individual13	247	100.000	100	NC_047755.1	130	20804.6402	78.9433	1662463	Yersinia virus YeF10	2732713	Teetrevirus	2732693	Autographiviridae	2731643	Caudovirales	28883	Caudoviricetes	2731619	Uroviricota	2731618	Viruses	10239	Bacteria
k141_68_1985291_Suspvirus_33-43	Individual7	279	96.774	100	NC_028935.2	132	23983.2860	70.9606	1718669	Escherichia virus SUSP2	1985291	Suspvirus	1985292	Myoviridae	10662	Caudovirales	28883	Caudoviricetes	2731619	Uroviricota	2731618	Viruses	10239	Bacteria
k21_1_1675603_Mooglevirus_33-11	Individual9	204	99.020	100	NC_028935.2	61	105511.5075	44.5196	1718669	Escherichia virus SUSP2	1985291	Suspvirus	1985292	Myoviridae	10662	Caudovirales	28883	Caudoviricetes	2731619	Uroviricota	2731618	Viruses	10239	Bacteria
k21_0_1985308_Felixounavirus_33-11	Individual9	226	98.238	100	NC_042097.1	43	67136.7288	28.4912	2060124	Salmonella virus BPS17W1	2560725	Felixounavirus	1198140	Myoviridae	10662	Caudovirales	28883	Caudoviricetes	2731619	Uroviricota	2731618	Viruses	10239	Bacteria
k39_8_2732699_Teetrevirus_32-83	Individual12	439	99.544	100	NC_031092.1	222	7278.5926	74.6469	1805465	Citrobacter virus SH2	2732699	Teetrevirus	2732693	Autographiviridae	2731643	Caudovirales	28883	Caudoviricetes	2731619	Uroviricota	2731618	Viruses	10239	Bacteria
k29_5_2732701_Teetrevirus_32-22	Individual17	287	98.955	100	NC_028795.1	56	7444.8453	26.2787	1636314	Enterobacter virus E3	2732701	Teetrevirus	2732693	Autographiviridae	2731643	Caudovirales	28883	Caudoviricetes	2731619	Uroviricota	2731618	Viruses	10239	Bacteria
k39_28_2734081_Alexandravirus_32-20	Individual2	199	93.467	100	NC_048054.1	60	9037.4541	45.2261	2283029	Dickeya virus AD1	2734080	Alexandravirus	2733088	Myoviridae	10662	Caudovirales	28883	Caudoviricetes	2731619	Uroviricota	2731618	Viruses	10239	Bacteria
k141_36_1985291_Suspvirus_32-83	Individual12	565	95.146	91	NC_028935.2	480	12227.8963	124.5363	1718669	Escherichia virus SUSP2	1985291	Suspvirus	1985292	Myoviridae	10662	Caudovirales	28883	Caudoviricetes	2731619	Uroviricota	2731618	Viruses	10239	Bacteria
k141_45_1985291_Suspvirus_33-1	Individual14	166	97.605	100	NC_028935.2	60	249.6971	54.0482	1718669	Escherichia virus SUSP2	1985291	Suspvirus	1985292	Myoviridae	10662	Caudovirales	28883	Caudoviricetes	2731619	Uroviricota	2731618	Viruses	10239	Bacteria
k79_2_2560724_Felixounavirus_33-25	Individual15	290	98.276	100	NC_042097.1	194	7495.9161	98.4000	2060124	Salmonella virus BPS17W1	2560725	Felixounavirus	1198140	Myoviridae	10662	Caudovirales	28883	Caudoviricetes	2731619	Uroviricota	2731618	Viruses	10239	Bacteria
k59_3_2732699_Teetrevirus_33-25	Individual15	282	100.000	100	NC_047774.1	103	4092.6923	54.1773	1897434	Serratia virus SM9-3Y	2732711	Teetrevirus	2732693	Autographiviridae	2731643	Caudovirales	28883	Caudoviricetes	2731619	Uroviricota	2731618	Viruses	10239	Bacteria
k21_1_1984787_Elvirus_32-12	Individual18	149	95.973	100	NC_007623.1	22	7028.3229	21.6846	273133	Pseudomonas virus EL	1984787	Elvirus	1984786	Myoviridae	10662	Caudovirales	28883	Caudoviricetes	2731619	Uroviricota	2731618	Viruses	10239	Bacteria
k21_0_2732708_Teetrevirus_33-62	Individual16	230	100.000	100	NC_029102.1	57	55666.2387	36.9043	1636313	Enterobacter virus E2	2732700	Teetrevirus	2732693	Autographiviridae	2731643	Caudovirales	28883	Caudoviricetes	2731619	Uroviricota	2731618	Viruses	10239	Bacteria
k21_0_1965380_Felixounavirus_32-73	Individual10	225	96.889	100	NC_041923.1	109	21569.2095	72.4578	1572716	Salmonella virus Mushroom	1965380	Felixounavirus	1198140	Myoviridae	10662	Caudovirales	28883	Caudoviricetes	2731619	Uroviricota	2731618	Viruses	10239	Bacteria
k29_0_2732701_Teetrevirus_33-11	Individual9	289	99.251	92	NC_025451.1	58	70815.8237	30.0865	1536611	Yersinia virus AP5	2732712	Teetrevirus	2732693	Autographiviridae	2731643	Caudovirales	28883	Caudoviricetes	2731619	Uroviricota	2731618	Viruses	10239	Bacteria
k21_6_1985290_Suspvirus_33-76	Individual1	228	94.248	99	NC_028935.2	36	2696.0138	23.6798	1718669	Escherichia virus SUSP2	1985291	Suspvirus	1985292	Myoviridae	10662	Caudovirales	28883	Caudoviricetes	2731619	Uroviricota	2731618	Viruses	10239	Bacteria
k141_39_1985291_Suspvirus_33-60	Individual4	153	94.667	98	NC_028935.2	74	56687.7786	72.2157	1718669	Escherichia virus SUSP2	1985291	Suspvirus	1985292	Myoviridae	10662	Caudovirales	28883	Caudoviricetes	2731619	Uroviricota	2731618	Viruses	10239	Bacteria
k29_1_1920779_Drulisvirus_32-12	Individual18	210	94.475	86	NC_013649.2	56	12693.5771	39.5286	674081	Klebsiella virus KP34	1920777	Drulisvirus	1920774	Autographiviridae	2731643	Caudovirales	28883	Caudoviricetes	2731619	Uroviricota	2731618	Viruses	10239	Bacteria
k21_2_1965382_Felixounavirus_32-12	Individual18	148	97.297	100	NC_028808.2	4	1286.5112	4.0000	1718606	Escherichia virus SUSP1	1985290	Suspvirus	1985292	Myoviridae	10662	Caudovirales	28883	Caudoviricetes	2731619	Uroviricota	2731618	Viruses	10239	Bacteria
k21_0_1985304_Mooglevirus_32-82	Individual6	155	95.484	100	NC_028935.2	59	54440.0970	53.2258	1718669	Escherichia virus SUSP2	1985291	Suspvirus	1985292	Myoviridae	10662	Caudovirales	28883	Caudoviricetes	2731619	Uroviricota	2731618	Viruses	10239	Bacteria
k119_37_1985291_Suspvirus_32-86	Individual5	227	97.797	100	NC_028935.2	91	43721.3503	60.1322	1718669	Escherichia virus SUSP2	1985291	Suspvirus	1985292	Myoviridae	10662	Caudovirales	28883	Caudoviricetes	2731619	Uroviricota	2731618	Viruses	10239	Bacteria
k21_1_1985290_Suspvirus_33-47	Individual19	150	96.262	71	NC_028808.2	76	19778.5329	74.7467	1718606	Escherichia virus SUSP1	1985290	Suspvirus	1985292	Myoviridae	10662	Caudovirales	28883	Caudoviricetes	2731619	Uroviricota	2731618	Viruses	10239	Bacteria
k39_0_2732704_Teetrevirus_33-25	Individual15	240	97.917	100	NC_047843.1	114	5322.4868	71.2500	2024248	Leclercia virus 10164-302	2732708	Teetrevirus	2732693	Autographiviridae	2731643	Caudovirales	28883	Caudoviricetes	2731619	Uroviricota	2731618	Viruses	10239	Bacteria
k99_36_1985291_Suspvirus_32-82	Individual6	175	94.857	100	NC_028935.2	44	35959.4636	37.3143	1718669	Escherichia virus SUSP2	1985291	Suspvirus	1985292	Myoviridae	10662	Caudovirales	28883	Caudoviricetes	2731619	Uroviricota	2731618	Viruses	10239	Bacteria
k141_67_1985291_Suspvirus_32-83	Individual12	333	100.000	92	NC_028935.2	69	2982.3857	31.0811	1718669	Escherichia virus SUSP2	1985291	Suspvirus	1985292	Myoviridae	10662	Caudovirales	28883	Caudoviricetes	2731619	Uroviricota	2731618	Viruses	10239	Bacteria
k21_0_1141137_NA_32-20	Individual2	243	96.154	93	NC_019402.1	19	2343.6635	11.7284	1141137	Cronobacter phage vB_CsaP_GAP52	1141137	Unclassified	Unclassified	Podoviridae	10744	Caudovirales	28883	Caudoviricetes	2731619	Uroviricota	2731618	Viruses	10239	Bacteria
k79_7_2732701_Teetrevirus_32-42	Individual20	277	98.885	97	NC_003298.1	99	32218.5806	53.5957	10759	Escherichia virus T3	2732706	Teetrevirus	2732693	Autographiviridae	2731643	Caudovirales	28883	Caudoviricetes	2731619	Uroviricota	2731618	Viruses	10239	Bacteria
k141_29_1985291_Suspvirus_33-25	Individual15	211	95.789	100	NC_028935.2	61	3239.4282	42.9763	1718669	Escherichia virus SUSP2	1985291	Suspvirus	1985292	Myoviridae	10662	Caudovirales	28883	Caudoviricetes	2731619	Uroviricota	2731618	Viruses	10239	Bacteria
k59_4_1327935_NA_32-82	Individual6	280	86.813	65	NC_028773.1	64	32690.4214	34.2286	1327935	Cronobacter phage S13	1327935	Unclassified	Unclassified	Myoviridae	10662	Caudovirales	28883	Caudoviricetes	2731619	Uroviricota	2731618	Viruses	10239	Bacteria
k141_19_1985291_Suspvirus_32-20	Individual2	331	98.529	100	NC_028935.2	75	6791.7423	33.5136	1718669	Escherichia virus SUSP2	1985291	Suspvirus	1985292	Myoviridae	10662	Caudovirales	28883	Caudoviricetes	2731619	Uroviricota	2731618	Viruses	10239	Bacteria
k141_90_1985291_Suspvirus_32-12	Individual18	245	98.776	100	NC_028935.2	80	15543.1556	48.9755	1718669	Escherichia virus SUSP2	1985291	Suspvirus	1985292	Myoviridae	10662	Caudovirales	28883	Caudoviricetes	2731619	Uroviricota	2731618	Viruses	10239	Bacteria
k119_11_1985290_Suspvirus_33-25	Individual15	393	100.000	100	NC_028808.2	140	3991.6869	53.3919	1718606	Escherichia virus SUSP1	1985290	Suspvirus	1985292	Myoviridae	10662	Caudovirales	28883	Caudoviricetes	2731619	Uroviricota	2731618	Viruses	10239	Bacteria
k141_78_1985291_Suspvirus_33-51	Individual13	152	94.737	100	NC_028935.2	78	20284.5242	76.9737	1718669	Escherichia virus SUSP2	1985291	Suspvirus	1985292	Myoviridae	10662	Caudovirales	28883	Caudoviricetes	2731619	Uroviricota	2731618	Viruses	10239	Bacteria
k39_4_1985290_Suspvirus_32-20	Individual2	328	88.194	98	NC_028808.2	126	11514.4880	57.6372	1718606	Escherichia virus SUSP1	1985290	Suspvirus	1985292	Myoviridae	10662	Caudovirales	28883	Caudoviricetes	2731619	Uroviricota	2731618	Viruses	10239	Bacteria
k141_52_1985291_Suspvirus_32-83	Individual12	632	93.082	99	NC_028935.2	761	17331.1163	177.5791	1718669	Escherichia virus SUSP2	1985291	Suspvirus	1985292	Myoviridae	10662	Caudovirales	28883	Caudoviricetes	2731619	Uroviricota	2731618	Viruses	10239	Bacteria
k141_1_1675603_Mooglevirus_32-83	Individual12	189	98.413	100	NC_028935.2	176	13403.2408	134.0582	1718669	Escherichia virus SUSP2	1985291	Suspvirus	1985292	Myoviridae	10662	Caudovirales	28883	Caudoviricetes	2731619	Uroviricota	2731618	Viruses	10239	Bacteria
k29_4_1965379_Felixounavirus_32-83	Individual12	150	98.000	100	NC_028935.2	9	863.5952	8.0000	1718669	Escherichia virus SUSP2	1985291	Suspvirus	1985292	Myoviridae	10662	Caudovirales	28883	Caudoviricetes	2731619	Uroviricota	2731618	Viruses	10239	Bacteria
k21_0_1985339_Slopekvirus_33-52	Individual11	150	100.000	98	NC_014036.1	54	85287.8475	52.3933	707757	Klebsiella virus KP15	1985337	Slopekvirus	1985328	Myoviridae	10662	Caudovirales	28883	Caudoviricetes	2731619	Uroviricota	2731618	Viruses	10239	Bacteria
k21_0_1868596_NA_33-25	Individual15	212	98.113	100	NC_031091.1	26	1374.2270	18.3962	1868596	Pseudomonas phage MD8	1868596	Unclassified	Unclassified	Siphoviridae	10699	Caudovirales	28883	Caudoviricetes	2731619	Uroviricota	2731618	Viruses	10239	Bacteria
k141_20_1985291_Suspvirus_32-12	Individual18	209	99.043	100	NC_028935.2	38	8654.7116	27.2201	1718669	Escherichia virus SUSP2	1985291	Suspvirus	1985292	Myoviridae	10662	Caudovirales	28883	Caudoviricetes	2731619	Uroviricota	2731618	Viruses	10239	Bacteria
k141_61_1985291_Suspvirus_32-73	Individual10	264	99.593	93	NC_028935.2	70	11805.4994	39.7727	1718669	Escherichia virus SUSP2	1985291	Suspvirus	1985292	Myoviridae	10662	Caudovirales	28883	Caudoviricetes	2731619	Uroviricota	2731618	Viruses	10239	Bacteria
k119_27_1985291_Suspvirus_32-86	Individual5	156	96.610	76	NC_028935.2	96	67115.7837	92.1923	1718669	Escherichia virus SUSP2	1985291	Suspvirus	1985292	Myoviridae	10662	Caudovirales	28883	Caudoviricetes	2731619	Uroviricota	2731618	Viruses	10239	Bacteria
k29_8_1965376_Felixounavirus_33-1	Individual14	258	97.674	100	NC_028935.2	184	492.6840	106.5930	1718669	Escherichia virus SUSP2	1985291	Suspvirus	1985292	Myoviridae	10662	Caudovirales	28883	Caudoviricetes	2731619	Uroviricota	2731618	Viruses	10239	Bacteria
k21_0_209529_Cripavirus_33-43	Individual7	246	100.000	100	MN905963.1	8	1648.5185	4.8780	1955144	Dicistroviridae sp.	1955144	Unclassified	Unclassified	Dicistroviridae	232795	Picornavirales	464095	Pisoniviricetes	2732506	Pisuviricota	2732408	Viruses	10239	Invertebrates
k59_33_1985291_Suspvirus_33-47	Individual19	212	93.296	84	NC_028935.2	125	23016.8503	84.3962	1718669	Escherichia virus SUSP2	1985291	Suspvirus	1985292	Myoviridae	10662	Caudovirales	28883	Caudoviricetes	2731619	Uroviricota	2731618	Viruses	10239	Bacteria
k21_8_2734143_Sasquatchvirus_33-47	Individual19	150	88.742	100	NC_048054.1	44	11450.7296	43.9800	2283029	Dickeya virus AD1	2734080	Alexandravirus	2733088	Myoviridae	10662	Caudovirales	28883	Caudoviricetes	2731619	Uroviricota	2731618	Viruses	10239	Bacteria
k141_15_1985291_Suspvirus_33-60	Individual4	270	92.735	87	NC_028935.2	91	39502.6998	50.4111	1718669	Escherichia virus SUSP2	1985291	Suspvirus	1985292	Myoviridae	10662	Caudovirales	28883	Caudoviricetes	2731619	Uroviricota	2731618	Viruses	10239	Bacteria
k21_2_1675603_Mooglevirus_33-60	Individual4	273	87.395	87	NC_028808.2	149	63969.4728	81.6850	1718606	Escherichia virus SUSP1	1985290	Suspvirus	1985292	Myoviridae	10662	Caudovirales	28883	Caudoviricetes	2731619	Uroviricota	2731618	Viruses	10239	Bacteria
k21_0_2732712_Teetrevirus_32-20	Individual2	150	98.413	84	NC_047774.1	41	8192.9542	40.9933	1897434	Serratia virus SM9-3Y	2732711	Teetrevirus	2732693	Autographiviridae	2731643	Caudovirales	28883	Caudoviricetes	2731619	Uroviricota	2731618	Viruses	10239	Bacteria
k141_16_1985291_Suspvirus_32-20	Individual2	271	97.561	91	NC_028935.2	52	5751.5114	28.6753	1718669	Escherichia virus SUSP2	1985291	Suspvirus	1985292	Myoviridae	10662	Caudovirales	28883	Caudoviricetes	2731619	Uroviricota	2731618	Viruses	10239	Bacteria
k21_3_2732701_Teetrevirus_32-20	Individual2	226	98.780	100	NC_047844.1	60	7957.7582	39.8053	2024251	Serratia virus 2050H2	2732710	Teetrevirus	2732693	Autographiviridae	2731643	Caudovirales	28883	Caudoviricetes	2731619	Uroviricota	2731618	Viruses	10239	Bacteria
k21_1_2732711_Teetrevirus_33-51	Individual13	286	98.252	100	NC_048063.1	69	9536.6725	36.1573	2301650	Escherichia virus LL2	2732705	Teetrevirus	2732693	Autographiviridae	2731643	Caudovirales	28883	Caudoviricetes	2731619	Uroviricota	2731618	Viruses	10239	Bacteria
k141_1_2732714_Teetrevirus_33-25	Individual15	315	98.529	100	NC_001271.1	43	1529.6036	20.4571	110457	Yersinia virus YeO3-12	2732714	Teetrevirus	2732693	Autographiviridae	2731643	Caudovirales	28883	Caudoviricetes	2731619	Uroviricota	2731618	Viruses	10239	Bacteria
k21_1_2560439_Felixounavirus_32-86	Individual5	147	98.639	100	NC_028935.2	31	22999.7116	30.7823	1718669	Escherichia virus SUSP2	1985291	Suspvirus	1985292	Myoviridae	10662	Caudovirales	28883	Caudoviricetes	2731619	Uroviricota	2731618	Viruses	10239	Bacteria
k39_15_2732699_Teetrevirus_32-83	Individual12	299	95.667	100	NC_047856.1	123	5920.9703	58.4916	1871708	Enterobacter virus KPN3	2732702	Teetrevirus	2732693	Autographiviridae	2731643	Caudovirales	28883	Caudoviricetes	2731619	Uroviricota	2731618	Viruses	10239	Bacteria
k141_6_1985290_Suspvirus_32-12	Individual18	163	94.030	82	NC_042075.1	66	19273.9897	60.7362	2024304	Shigella virus Sf14	2560757	Mooglevirus	1985303	Myoviridae	10662	Caudovirales	28883	Caudoviricetes	2731619	Uroviricota	2731618	Viruses	10239	Bacteria
k21_6_2732712_Teetrevirus_33-1	Individual14	195	100.000	100	NC_047774.1	75	265.7033	57.6923	1897434	Serratia virus SM9-3Y	2732711	Teetrevirus	2732693	Autographiviridae	2731643	Caudovirales	28883	Caudoviricetes	2731619	Uroviricota	2731618	Viruses	10239	Bacteria
k21_2_2732713_Teetrevirus_32-12	Individual18	205	95.215	98	NC_047755.1	68	15789.5715	49.7268	1662463	Yersinia virus YeF10	2732713	Teetrevirus	2732693	Autographiviridae	2731643	Caudovirales	28883	Caudoviricetes	2731619	Uroviricota	2731618	Viruses	10239	Bacteria
k59_25_1985291_Suspvirus_33-47	Individual19	220	100.000	100	NC_028935.2	70	12420.7294	47.4682	1718669	Escherichia virus SUSP2	1985291	Suspvirus	1985292	Myoviridae	10662	Caudovirales	28883	Caudoviricetes	2731619	Uroviricota	2731618	Viruses	10239	Bacteria
k59_6_2732699_Teetrevirus_33-25	Individual15	162	100.000	100	NC_047843.1	39	2697.5567	35.7963	2024248	Leclercia virus 10164-302	2732708	Teetrevirus	2732693	Autographiviridae	2731643	Caudovirales	28883	Caudoviricetes	2731619	Uroviricota	2731618	Viruses	10239	Bacteria
k29_12_1965376_Felixounavirus_33-1	Individual14	150	96.000	100	NC_028935.2	52	239.4873	51.9933	1718669	Escherichia virus SUSP2	1985291	Suspvirus	1985292	Myoviridae	10662	Caudovirales	28883	Caudoviricetes	2731619	Uroviricota	2731618	Viruses	10239	Bacteria
k141_11_2734080_Alexandravirus_32-83	Individual12	194	87.113	100	NC_048054.1	41	3041.8730	31.4536	2283029	Dickeya virus AD1	2734080	Alexandravirus	2733088	Myoviridae	10662	Caudovirales	28883	Caudoviricetes	2731619	Uroviricota	2731618	Viruses	10239	Bacteria
k59_10_2732699_Teetrevirus_33-25	Individual15	265	94.545	100	NC_047774.1	26	1099.3816	14.7132	1897434	Serratia virus SM9-3Y	2732711	Teetrevirus	2732693	Autographiviridae	2731643	Caudovirales	28883	Caudoviricetes	2731619	Uroviricota	2731618	Viruses	10239	Bacteria
k21_0_209529_Cripavirus_32-12	Individual18	198	98.990	100	MF458892.1	22	5288.9905	16.4798	209529	Aphid lethal paralysis virus	209529	Cripavirus	144051	Dicistroviridae	232795	Picornavirales	464095	Pisoniviricetes	2732506	Pisuviricota	2732408	Viruses	10239	Invertebrates
k141_73_1985291_Suspvirus_33-43	Individual7	281	100.000	100	NC_028935.2	80	14431.8706	42.5907	1718669	Escherichia virus SUSP2	1985291	Suspvirus	1985292	Myoviridae	10662	Caudovirales	28883	Caudoviricetes	2731619	Uroviricota	2731618	Viruses	10239	Bacteria
k21_10_1965376_Felixounavirus_33-47	Individual19	268	99.245	99	NC_028935.2	102	14857.2051	57.0821	1718669	Escherichia virus SUSP2	1985291	Suspvirus	1985292	Myoviridae	10662	Caudovirales	28883	Caudoviricetes	2731619	Uroviricota	2731618	Viruses	10239	Bacteria
k141_7_1327935_NA_32-83	Individual12	195	83.133	42	NC_028773.1	8	590.4924	6.1231	1327935	Cronobacter phage S13	1327935	Unclassified	Unclassified	Myoviridae	10662	Caudovirales	28883	Caudoviricetes	2731619	Uroviricota	2731618	Viruses	10239	Bacteria
k141_2_1985291_Suspvirus_32-20	Individual2	286	95.817	92	NC_028935.2	55	5764.2736	28.8462	1718669	Escherichia virus SUSP2	1985291	Suspvirus	1985292	Myoviridae	10662	Caudovirales	28883	Caudoviricetes	2731619	Uroviricota	2731618	Viruses	10239	Bacteria
k21_0_1920778_Drulisvirus_32-12	Individual18	200	97.500	100	NC_028816.1	71	16898.3245	53.0600	1610834	Klebsiella virus SU503	1920778	Drulisvirus	1920774	Autographiviridae	2731643	Caudovirales	28883	Caudoviricetes	2731619	Uroviricota	2731618	Viruses	10239	Bacteria
k141_6_2732701_Teetrevirus_32-83	Individual12	297	98.990	100	NC_047774.1	284	13763.2452	143.0943	1897434	Serratia virus SM9-3Y	2732711	Teetrevirus	2732693	Autographiviridae	2731643	Caudovirales	28883	Caudoviricetes	2731619	Uroviricota	2731618	Viruses	10239	Bacteria
k21_0_2733629_Jarilovirus_33-25	Individual15	265	98.276	100	NC_047774.1	54	2283.3310	30.5660	1897434	Serratia virus SM9-3Y	2732711	Teetrevirus	2732693	Autographiviridae	2731643	Caudovirales	28883	Caudoviricetes	2731619	Uroviricota	2731618	Viruses	10239	Bacteria
k21_2_1980956_Drulisvirus_33-25	Individual15	147	94.958	81	NC_047779.1	63	4802.2437	62.5646	1904925	Klebsiella virus KPRio2015	2733601	Drulisvirus	1920774	Autographiviridae	2731643	Caudovirales	28883	Caudoviricetes	2731619	Uroviricota	2731618	Viruses	10239	Bacteria
k29_11_1965376_Felixounavirus_32-73	Individual10	150	97.333	100	NC_028935.2	48	14247.5513	47.9867	1718669	Escherichia virus SUSP2	1985291	Suspvirus	1985292	Myoviridae	10662	Caudovirales	28883	Caudoviricetes	2731619	Uroviricota	2731618	Viruses	10239	Bacteria
k29_7_1965382_Felixounavirus_33-25	Individual15	180	97.222	100	NC_028935.2	52	3237.0680	37.4667	1718669	Escherichia virus SUSP2	1985291	Suspvirus	1985292	Myoviridae	10662	Caudovirales	28883	Caudoviricetes	2731619	Uroviricota	2731618	Viruses	10239	Bacteria
k141_29_1985291_Suspvirus_32-42	Individual20	162	91.358	100	NC_028935.2	109	60654.4209	100.9136	1718669	Escherichia virus SUSP2	1985291	Suspvirus	1985292	Myoviridae	10662	Caudovirales	28883	Caudoviricetes	2731619	Uroviricota	2731618	Viruses	10239	Bacteria
k59_5_2732701_Teetrevirus_32-82	Individual6	179	98.883	100	NC_047774.1	56	44743.8729	46.7765	1897434	Serratia virus SM9-3Y	2732711	Teetrevirus	2732693	Autographiviridae	2731643	Caudovirales	28883	Caudoviricetes	2731619	Uroviricota	2731618	Viruses	10239	Bacteria
k21_5_2732714_Teetrevirus_33-1	Individual14	212	96.667	100	NC_047844.1	86	280.2418	52.9623	2024251	Serratia virus 2050H2	2732710	Teetrevirus	2732693	Autographiviridae	2731643	Caudovirales	28883	Caudoviricetes	2731619	Uroviricota	2731618	Viruses	10239	Bacteria
k119_18_1985291_Suspvirus_32-29	Individual8	162	95.652	99	NC_028808.2	73	1542.3330	67.5617	1718606	Escherichia virus SUSP1	1985290	Suspvirus	1985292	Myoviridae	10662	Caudovirales	28883	Caudoviricetes	2731619	Uroviricota	2731618	Viruses	10239	Bacteria
k141_93_1985291_Suspvirus_32-12	Individual18	322	99.379	100	NC_028935.2	145	21435.1942	66.9224	1718669	Escherichia virus SUSP2	1985291	Suspvirus	1985292	Myoviridae	10662	Caudovirales	28883	Caudoviricetes	2731619	Uroviricota	2731618	Viruses	10239	Bacteria
k141_41_1985291_Suspvirus_32-73	Individual10	368	93.388	99	NC_028935.2	141	17059.3132	57.4647	1718669	Escherichia virus SUSP2	1985291	Suspvirus	1985292	Myoviridae	10662	Caudovirales	28883	Caudoviricetes	2731619	Uroviricota	2731618	Viruses	10239	Bacteria
k21_0_1980955_Drulisvirus_33-1	Individual14	150	92.000	100	NC_028670.1	13	59.8718	13.0000	1747282	Klebsiella virus KpV41	1980956	Drulisvirus	1920774	Autographiviridae	2731643	Caudovirales	28883	Caudoviricetes	2731619	Uroviricota	2731618	Viruses	10239	Bacteria
k59_13_2732699_Teetrevirus_33-25	Individual15	476	99.370	100	NC_031092.1	187	4402.0567	58.3025	1805465	Citrobacter virus SH2	2732699	Teetrevirus	2732693	Autographiviridae	2731643	Caudovirales	28883	Caudoviricetes	2731619	Uroviricota	2731618	Viruses	10239	Bacteria
k21_0_2733884_Teseptimavirus_32-83	Individual12	185	96.491	100	NC_047856.1	89	6924.3217	72.1622	1871708	Enterobacter virus KPN3	2732702	Teetrevirus	2732693	Autographiviridae	2731643	Caudovirales	28883	Caudoviricetes	2731619	Uroviricota	2731618	Viruses	10239	Bacteria
k141_6_1985291_Suspvirus_33-52	Individual11	396	96.842	92	NC_028935.2	74	44271.1891	28.0303	1718669	Escherichia virus SUSP2	1985291	Suspvirus	1985292	Myoviridae	10662	Caudovirales	28883	Caudoviricetes	2731619	Uroviricota	2731618	Viruses	10239	Bacteria
k59_14_1985291_Suspvirus_33-47	Individual19	169	98.225	100	NC_028808.2	92	21250.6816	81.6509	1718606	Escherichia virus SUSP1	1985290	Suspvirus	1985292	Myoviridae	10662	Caudovirales	28883	Caudoviricetes	2731619	Uroviricota	2731618	Viruses	10239	Bacteria
k21_0_1985726_Przondovirus_33-25	Individual15	171	93.567	100	NC_028688.1	42	2752.1631	36.8246	1701804	Klebsiella virus Kp1	1985725	Przondovirus	1985720	Autographiviridae	2731643	Caudovirales	28883	Caudoviricetes	2731619	Uroviricota	2731618	Viruses	10239	Bacteria
k21_0_1985307_Kolesnikvirus_32-83	Individual12	279	97.581	100	NC_028935.2	14	722.2421	7.5269	1718669	Escherichia virus SUSP2	1985291	Suspvirus	1985292	Myoviridae	10662	Caudovirales	28883	Caudoviricetes	2731619	Uroviricota	2731618	Viruses	10239	Bacteria
k141_26_1985291_Suspvirus_33-52	Individual11	235	97.872	100	NC_028935.2	104	104845.5809	66.1617	1718669	Escherichia virus SUSP2	1985291	Suspvirus	1985292	Myoviridae	10662	Caudovirales	28883	Caudoviricetes	2731619	Uroviricota	2731618	Viruses	10239	Bacteria
k141_84_1985291_Suspvirus_32-83	Individual12	363	97.935	93	NC_028935.2	240	9516.2003	99.1570	1718669	Escherichia virus SUSP2	1985291	Suspvirus	1985292	Myoviridae	10662	Caudovirales	28883	Caudoviricetes	2731619	Uroviricota	2731618	Viruses	10239	Bacteria
k141_24_1965376_Felixounavirus_32-83	Individual12	235	97.021	100	NC_028935.2	114	6982.2589	72.7064	1718669	Escherichia virus SUSP2	1985291	Suspvirus	1985292	Myoviridae	10662	Caudovirales	28883	Caudoviricetes	2731619	Uroviricota	2731618	Viruses	10239	Bacteria
k141_10_1965379_Felixounavirus_33-25	Individual15	287	96.735	85	NC_028825.1	94	3670.0074	48.9652	1636202	Escherichia virus AYO145A	1965378	Felixounavirus	1198140	Myoviridae	10662	Caudovirales	28883	Caudoviricetes	2731619	Uroviricota	2731618	Viruses	10239	Bacteria
k29_0_1719140_NA_32-83	Individual12	265	96.000	100	NC_048656.1	94	5105.5312	53.1962	1907784	Klebsiella virus BIS47	2845076	Mydovirus	2842888	Myoviridae	10662	Caudovirales	28883	Caudoviricetes	2731619	Uroviricota	2731618	Viruses	10239	Bacteria
k141_30_1327935_NA_33-25	Individual15	265	84.483	66	NC_028773.1	17	718.8264	9.5358	1327935	Cronobacter phage S13	1327935	Unclassified	Unclassified	Myoviridae	10662	Caudovirales	28883	Caudoviricetes	2731619	Uroviricota	2731618	Viruses	10239	Bacteria
k119_1_1965376_Felixounavirus_33-25	Individual15	377	100.000	100	NC_028808.2	147	4369.1501	57.5703	1718606	Escherichia virus SUSP1	1985290	Suspvirus	1985292	Myoviridae	10662	Caudovirales	28883	Caudoviricetes	2731619	Uroviricota	2731618	Viruses	10239	Bacteria
k119_3_1965376_Felixounavirus_33-51	Individual13	258	93.798	100	NC_028872.1	145	22215.8077	84.1124	1527531	Escherichia virus HY02	1985308	Felixounavirus	1198140	Myoviridae	10662	Caudovirales	28883	Caudoviricetes	2731619	Uroviricota	2731618	Viruses	10239	Bacteria
k141_10_1985291_Suspvirus_32-42	Individual20	179	96.774	87	NC_028935.2	84	42303.5908	70.3911	1718669	Escherichia virus SUSP2	1985291	Suspvirus	1985292	Myoviridae	10662	Caudovirales	28883	Caudoviricetes	2731619	Uroviricota	2731618	Viruses	10239	Bacteria
k141_1_1965382_Felixounavirus_32-20	Individual2	279	99.639	99	NC_028935.2	92	9883.9731	48.8602	1718669	Escherichia virus SUSP2	1985291	Suspvirus	1985292	Myoviridae	10662	Caudovirales	28883	Caudoviricetes	2731619	Uroviricota	2731618	Viruses	10239	Bacteria
k141_11_1985291_Suspvirus_33-11	Individual9	166	97.590	100	NC_028935.2	40	85026.0617	36.1325	1718669	Escherichia virus SUSP2	1985291	Suspvirus	1985292	Myoviridae	10662	Caudovirales	28883	Caudoviricetes	2731619	Uroviricota	2731618	Viruses	10239	Bacteria
k141_13_1985291_Suspvirus_32-42	Individual20	180	99.338	84	NC_028935.2	104	52084.8972	86.2889	1718669	Escherichia virus SUSP2	1985291	Suspvirus	1985292	Myoviridae	10662	Caudovirales	28883	Caudoviricetes	2731619	Uroviricota	2731618	Viruses	10239	Bacteria
k141_20_1985291_Suspvirus_33-25	Individual15	380	98.742	100	NC_028935.2	113	3332.0831	44.4605	1718669	Escherichia virus SUSP2	1985291	Suspvirus	1985292	Myoviridae	10662	Caudovirales	28883	Caudoviricetes	2731619	Uroviricota	2731618	Viruses	10239	Bacteria
k141_2_1985291_Suspvirus_32-42	Individual20	261	98.387	100	NC_028935.2	121	41792.2584	64.6667	1718669	Escherichia virus SUSP2	1985291	Suspvirus	1985292	Myoviridae	10662	Caudovirales	28883	Caudoviricetes	2731619	Uroviricota	2731618	Viruses	10239	Bacteria
k29_1_1965378_Felixounavirus_33-43	Individual7	218	97.872	86	NC_031939.1	99	23020.6541	68.1101	1857100	Salmonella virus BPS15Q2	2560723	Felixounavirus	1198140	Myoviridae	10662	Caudovirales	28883	Caudoviricetes	2731619	Uroviricota	2731618	Viruses	10239	Bacteria
k21_0_2732712_Teetrevirus_33-52	Individual11	178	98.315	100	NC_025451.1	35	46583.5621	29.4944	1536611	Yersinia virus AP5	2732712	Teetrevirus	2732693	Autographiviridae	2731643	Caudovirales	28883	Caudoviricetes	2731619	Uroviricota	2731618	Viruses	10239	Bacteria
k59_20_1985291_Suspvirus_32-22	Individual17	327	97.248	100	NC_028935.2	46	5367.3464	21.1009	1718669	Escherichia virus SUSP2	1985291	Suspvirus	1985292	Myoviridae	10662	Caudovirales	28883	Caudoviricetes	2731619	Uroviricota	2731618	Viruses	10239	Bacteria
k21_0_1985290_Suspvirus_32-82	Individual6	267	97.638	95	NC_028808.2	24	12855.7837	13.4831	1718606	Escherichia virus SUSP1	1985290	Suspvirus	1985292	Myoviridae	10662	Caudovirales	28883	Caudoviricetes	2731619	Uroviricota	2731618	Viruses	10239	Bacteria
k21_0_1450169_NA_33-47	Individual19	240	90.417	99	NC_031091.1	100	16265.2409	62.4958	1868596	Pseudomonas phage MD8	1868596	Unclassified	Unclassified	Siphoviridae	10699	Caudovirales	28883	Caudoviricetes	2731619	Uroviricota	2731618	Viruses	10239	Bacteria
k141_21_1985291_Suspvirus_32-73	Individual10	218	97.706	100	NC_028935.2	70	14296.5681	47.9495	1718669	Escherichia virus SUSP2	1985291	Suspvirus	1985292	Myoviridae	10662	Caudovirales	28883	Caudoviricetes	2731619	Uroviricota	2731618	Viruses	10239	Bacteria
k141_68_1985291_Suspvirus_32-73	Individual10	170	97.647	100	NC_028935.2	105	27499.8691	92.6059	1718669	Escherichia virus SUSP2	1985291	Suspvirus	1985292	Myoviridae	10662	Caudovirales	28883	Caudoviricetes	2731619	Uroviricota	2731618	Viruses	10239	Bacteria
k21_33_331278_NA_33-25	Individual15	150	96.850	85	NC_016163.1	20	1494.0314	19.7600	331278	Yersinia phage phiR1-37	331278	Unclassified	Unclassified	Myoviridae	10662	Caudovirales	28883	Caudoviricetes	2731619	Uroviricota	2731618	Viruses	10239	Bacteria
k79_9_2732701_Teetrevirus_32-42	Individual20	158	98.734	100	NC_047856.1	89	50778.9711	83.9241	1871708	Enterobacter virus KPN3	2732702	Teetrevirus	2732693	Autographiviridae	2731643	Caudovirales	28883	Caudoviricetes	2731619	Uroviricota	2731618	Viruses	10239	Bacteria
k21_2_1965379_Felixounavirus_32-12	Individual18	239	99.153	99	NC_041979.1	87	17327.5294	52.0460	1508671	Escherichia virus TP1	1985309	Felixounavirus	1198140	Myoviridae	10662	Caudovirales	28883	Caudoviricetes	2731619	Uroviricota	2731618	Viruses	10239	Bacteria
k99_18_1985291_Suspvirus_32-82	Individual6	229	94.760	100	NC_028935.2	77	48089.8940	50.1834	1718669	Escherichia virus SUSP2	1985291	Suspvirus	1985292	Myoviridae	10662	Caudovirales	28883	Caudoviricetes	2731619	Uroviricota	2731618	Viruses	10239	Bacteria
k39_1_1985290_Suspvirus_33-1	Individual14	186	91.566	89	NC_041977.1	82	304.5589	64.3602	1701846	Citrobacter virus Mordin	1985305	Mooglevirus	1985303	Myoviridae	10662	Caudovirales	28883	Caudoviricetes	2731619	Uroviricota	2731618	Viruses	10239	Bacteria
k21_13_2734081_Alexandravirus_33-51	Individual13	150	87.129	67	NC_047995.1	38	10013.9668	38.0000	2201424	Erwinia virus Alexandra	2734081	Alexandravirus	2733088	Myoviridae	10662	Caudovirales	28883	Caudoviricetes	2731619	Uroviricota	2731618	Viruses	10239	Bacteria
k141_23_1985291_Suspvirus_33-51	Individual13	229	99.533	93	NC_028935.2	81	13981.8084	53.0480	1718669	Escherichia virus SUSP2	1985291	Suspvirus	1985292	Myoviridae	10662	Caudovirales	28883	Caudoviricetes	2731619	Uroviricota	2731618	Viruses	10239	Bacteria
k21_0_1985308_Felixounavirus_32-73	Individual10	280	98.221	100	NC_042097.1	67	10653.8609	34.3607	2060124	Salmonella virus BPS17W1	2560725	Felixounavirus	1198140	Myoviridae	10662	Caudovirales	28883	Caudoviricetes	2731619	Uroviricota	2731618	Viruses	10239	Bacteria
k21_0_2732710_Teetrevirus_33-51	Individual13	204	96.569	100	NC_047774.1	101	19570.6395	74.2598	1897434	Serratia virus SM9-3Y	2732711	Teetrevirus	2732693	Autographiviridae	2731643	Caudovirales	28883	Caudoviricetes	2731619	Uroviricota	2731618	Viruses	10239	Bacteria
k21_0_1450169_NA_32-73	Individual10	150	99.333	100	NC_030931.1	14	4155.5358	14.0000	1450169	Pseudomonas phage phi2	1450169	Unclassified	Unclassified	Siphoviridae	10699	Caudovirales	28883	Caudoviricetes	2731619	Uroviricota	2731618	Viruses	10239	Bacteria
k21_0_2734046_Baoshanvirus_33-43	Individual7	178	96.094	72	NC_047945.1	72	20504.6071	60.6292	2126734	Staphylococcus virus BS1	2734046	Baoshanvirus	2732969	Herelleviridae	2560065	Caudovirales	28883	Caudoviricetes	2731619	Uroviricota	2731618	Viruses	10239	Bacteria
k141_19_2734080_Alexandravirus_32-83	Individual12	206	92.045	43	NC_048054.1	57	3982.5991	41.5049	2283029	Dickeya virus AD1	2734080	Alexandravirus	2733088	Myoviridae	10662	Caudovirales	28883	Caudoviricetes	2731619	Uroviricota	2731618	Viruses	10239	Bacteria
k39_0_2732699_Teetrevirus_33-47	Individual19	269	97.510	90	NC_047856.1	112	16253.1478	62.2119	1871708	Enterobacter virus KPN3	2732702	Teetrevirus	2732693	Autographiviridae	2731643	Caudovirales	28883	Caudoviricetes	2731619	Uroviricota	2731618	Viruses	10239	Bacteria
k141_6_2732701_Teetrevirus_32-12	Individual18	162	99.383	100	NC_028880.1	38	11165.6465	35.1605	1610508	Citrobacter virus CFP1	2732697	Teetrevirus	2732693	Autographiviridae	2731643	Caudovirales	28883	Caudoviricetes	2731619	Uroviricota	2731618	Viruses	10239	Bacteria
k21_0_2733602_Drulisvirus_33-60	Individual4	212	97.170	100	NC_047857.1	117	64684.3399	81.9104	1897515	Klebsiella virus KpS2	2733602	Drulisvirus	1920774	Autographiviridae	2731643	Caudovirales	28883	Caudoviricetes	2731619	Uroviricota	2731618	Viruses	10239	Bacteria
k141_102_1985291_Suspvirus_32-83	Individual12	202	97.143	100	NC_028935.2	97	6911.6116	69.6881	1718669	Escherichia virus SUSP2	1985291	Suspvirus	1985292	Myoviridae	10662	Caudovirales	28883	Caudoviricetes	2731619	Uroviricota	2731618	Viruses	10239	Bacteria
k21_0_1985336_Slopekvirus_32-83	Individual12	185	99.459	100	NC_041981.1	69	5368.2943	55.9351	1675608	Klebsiella virus Miro	1985340	Slopekvirus	1985328	Myoviridae	10662	Caudovirales	28883	Caudoviricetes	2731619	Uroviricota	2731618	Viruses	10239	Bacteria
k141_14_1327935_NA_33-25	Individual15	166	78.788	98	NC_028773.1	37	2497.5525	33.3976	1327935	Cronobacter phage S13	1327935	Unclassified	Unclassified	Myoviridae	10662	Caudovirales	28883	Caudoviricetes	2731619	Uroviricota	2731618	Viruses	10239	Bacteria
k59_38_1985291_Suspvirus_33-47	Individual19	371	98.652	100	NC_028935.2	81	8522.8109	32.2588	1718669	Escherichia virus SUSP2	1985291	Suspvirus	1985292	Myoviridae	10662	Caudovirales	28883	Caudoviricetes	2731619	Uroviricota	2731618	Viruses	10239	Bacteria
k39_17_2732699_Teetrevirus_32-83	Individual12	150	99.333	100	NC_031092.1	34	3262.4707	34.0000	1805465	Citrobacter virus SH2	2732699	Teetrevirus	2732693	Autographiviridae	2731643	Caudovirales	28883	Caudoviricetes	2731619	Uroviricota	2731618	Viruses	10239	Bacteria
k141_8_1985291_Suspvirus_32-20	Individual2	176	91.954	99	NC_028935.2	31	5279.5506	26.3182	1718669	Escherichia virus SUSP2	1985291	Suspvirus	1985292	Myoviridae	10662	Caudovirales	28883	Caudoviricetes	2731619	Uroviricota	2731618	Viruses	10239	Bacteria
k29_1_331278_NA_33-51	Individual13	191	100.000	100	NC_016163.1	83	17177.4438	64.9948	331278	Yersinia phage phiR1-37	331278	Unclassified	Unclassified	Myoviridae	10662	Caudovirales	28883	Caudoviricetes	2731619	Uroviricota	2731618	Viruses	10239	Bacteria
k141_7_1985291_Suspvirus_33-11	Individual9	197	100.000	100	NC_028935.2	53	94931.3821	40.3553	1718669	Escherichia virus SUSP2	1985291	Suspvirus	1985292	Myoviridae	10662	Caudovirales	28883	Caudoviricetes	2731619	Uroviricota	2731618	Viruses	10239	Bacteria
k99_1_1965376_Felixounavirus_33-43	Individual7	261	93.798	99	NC_028935.2	32	6215.1044	18.3870	1718669	Escherichia virus SUSP2	1985291	Suspvirus	1985292	Myoviridae	10662	Caudovirales	28883	Caudoviricetes	2731619	Uroviricota	2731618	Viruses	10239	Bacteria
k141_9_1985291_Suspvirus_33-1	Individual14	273	92.279	99	NC_028935.2	155	392.2287	85.1172	1718669	Escherichia virus SUSP2	1985291	Suspvirus	1985292	Myoviridae	10662	Caudovirales	28883	Caudoviricetes	2731619	Uroviricota	2731618	Viruses	10239	Bacteria
k141_40_1985291_Suspvirus_33-51	Individual13	203	99.015	100	NC_028935.2	100	19472.3234	73.7044	1718669	Escherichia virus SUSP2	1985291	Suspvirus	1985292	Myoviridae	10662	Caudovirales	28883	Caudoviricetes	2731619	Uroviricota	2731618	Viruses	10239	Bacteria
k141_4_1985290_Suspvirus_32-83	Individual12	264	98.855	99	NC_028808.2	262	14284.2131	142.5152	1718606	Escherichia virus SUSP1	1985290	Suspvirus	1985292	Myoviridae	10662	Caudovirales	28883	Caudoviricetes	2731619	Uroviricota	2731618	Viruses	10239	Bacteria
k141_60_1985291_Suspvirus_32-83	Individual12	493	94.523	100	NC_028935.2	292	8525.0098	87.4584	1718669	Escherichia virus SUSP2	1985291	Suspvirus	1985292	Myoviridae	10662	Caudovirales	28883	Caudoviricetes	2731619	Uroviricota	2731618	Viruses	10239	Bacteria
k141_69_1985291_Suspvirus_32-12	Individual18	156	93.893	84	NC_028935.2	78	23800.4570	75.0000	1718669	Escherichia virus SUSP2	1985291	Suspvirus	1985292	Myoviridae	10662	Caudovirales	28883	Caudoviricetes	2731619	Uroviricota	2731618	Viruses	10239	Bacteria
k59_1_1985290_Suspvirus_32-86	Individual5	170	100.000	71	NC_028935.2	94	60305.5056	82.9412	1718669	Escherichia virus SUSP2	1985291	Suspvirus	1985292	Myoviridae	10662	Caudovirales	28883	Caudoviricetes	2731619	Uroviricota	2731618	Viruses	10239	Bacteria
k39_1_1675603_Mooglevirus_32-29	Individual8	159	91.489	89	NC_028935.2	62	1334.6423	58.4654	1718669	Escherichia virus SUSP2	1985291	Suspvirus	1985292	Myoviridae	10662	Caudovirales	28883	Caudoviricetes	2731619	Uroviricota	2731618	Viruses	10239	Bacteria
k21_0_2732710_Teetrevirus_33-47	Individual19	181	96.078	100	NC_047844.1	99	21351.4985	82.0221	2024251	Serratia virus 2050H2	2732710	Teetrevirus	2732693	Autographiviridae	2731643	Caudovirales	28883	Caudoviricetes	2731619	Uroviricota	2731618	Viruses	10239	Bacteria
k141_12_1985291_Suspvirus_33-11	Individual9	257	95.312	99	NC_028935.2	58	79633.3582	33.7899	1718669	Escherichia virus SUSP2	1985291	Suspvirus	1985292	Myoviridae	10662	Caudovirales	28883	Caudoviricetes	2731619	Uroviricota	2731618	Viruses	10239	Bacteria
k39_5_1965376_Felixounavirus_32-20	Individual2	252	100.000	100	NC_028935.2	28	3330.4692	16.5437	1718669	Escherichia virus SUSP2	1985291	Suspvirus	1985292	Myoviridae	10662	Caudovirales	28883	Caudoviricetes	2731619	Uroviricota	2731618	Viruses	10239	Bacteria
k79_10_2732701_Teetrevirus_32-42	Individual20	156	98.077	100	NC_047843.1	94	54319.3085	90.3782	2024248	Leclercia virus 10164-302	2732708	Teetrevirus	2732693	Autographiviridae	2731643	Caudovirales	28883	Caudoviricetes	2731619	Uroviricota	2731618	Viruses	10239	Bacteria
k21_0_1965383_Felixounavirus_32-12	Individual18	213	100.000	100	NC_029023.1	30	6704.3541	21.0939	1340750	Escherichia virus JH2	1965379	Felixounavirus	1198140	Myoviridae	10662	Caudovirales	28883	Caudoviricetes	2731619	Uroviricota	2731618	Viruses	10239	Bacteria
k21_0_2732710_Teetrevirus_33-25	Individual15	285	95.804	100	NC_047844.1	34	1336.7649	17.4877	2024251	Serratia virus 2050H2	2732710	Teetrevirus	2732693	Autographiviridae	2731643	Caudovirales	28883	Caudoviricetes	2731619	Uroviricota	2731618	Viruses	10239	Bacteria
k141_79_1985291_Suspvirus_32-73	Individual10	295	95.918	100	NC_028935.2	112	16903.8744	56.6712	1718669	Escherichia virus SUSP2	1985291	Suspvirus	1985292	Myoviridae	10662	Caudovirales	28883	Caudoviricetes	2731619	Uroviricota	2731618	Viruses	10239	Bacteria
k99_4_2732712_Teetrevirus_33-43	Individual7	155	98.065	100	NC_047766.1	22	7194.9858	21.2903	1852630	Escherichia virus ECA2	2732704	Teetrevirus	2732693	Autographiviridae	2731643	Caudovirales	28883	Caudoviricetes	2731619	Uroviricota	2731618	Viruses	10239	Bacteria
k141_51_1985291_Suspvirus_33-51	Individual13	255	93.082	62	NC_028935.2	108	16741.6164	62.2784	1718669	Escherichia virus SUSP2	1985291	Suspvirus	1985292	Myoviridae	10662	Caudovirales	28883	Caudoviricetes	2731619	Uroviricota	2731618	Viruses	10239	Bacteria
k141_7_1985291_Suspvirus_32-42	Individual20	217	86.111	99	NC_028935.2	112	46527.4516	77.4101	1718669	Escherichia virus SUSP2	1985291	Suspvirus	1985292	Myoviridae	10662	Caudovirales	28883	Caudoviricetes	2731619	Uroviricota	2731618	Viruses	10239	Bacteria
k29_6_1327935_NA_32-22	Individual17	150	81.944	95	NC_028773.1	50	12718.2773	50.0000	1327935	Cronobacter phage S13	1327935	Unclassified	Unclassified	Myoviridae	10662	Caudovirales	28883	Caudoviricetes	2731619	Uroviricota	2731618	Viruses	10239	Bacteria
k119_48_1985291_Suspvirus_32-29	Individual8	267	99.251	100	NC_028935.2	116	1487.0208	64.9401	1718669	Escherichia virus SUSP2	1985291	Suspvirus	1985292	Myoviridae	10662	Caudovirales	28883	Caudoviricetes	2731619	Uroviricota	2731618	Viruses	10239	Bacteria
k141_0_2732714_Teetrevirus_33-25	Individual15	312	98.649	95	NC_028880.1	58	2083.0245	25.8590	1610508	Citrobacter virus CFP1	2732697	Teetrevirus	2732693	Autographiviridae	2731643	Caudovirales	28883	Caudoviricetes	2731619	Uroviricota	2731618	Viruses	10239	Bacteria
k29_6_2732714_Teetrevirus_32-83	Individual12	258	100.000	100	NC_047755.1	200	11157.5604	116.0310	1662463	Yersinia virus YeF10	2732713	Teetrevirus	2732693	Autographiviridae	2731643	Caudovirales	28883	Caudoviricetes	2731619	Uroviricota	2731618	Viruses	10239	Bacteria
k141_0_1980955_Drulisvirus_33-25	Individual15	239	94.583	100	NC_047783.1	44	2062.8885	27.6025	1912319	Klebsiella virus KpV48	2733603	Drulisvirus	1920774	Autographiviridae	2731643	Caudovirales	28883	Caudoviricetes	2731619	Uroviricota	2731618	Viruses	10239	Bacteria
k21_1_1965383_Felixounavirus_32-12	Individual18	150	99.206	84	NC_028935.2	7	2221.3760	7.0000	1718669	Escherichia virus SUSP2	1985291	Suspvirus	1985292	Myoviridae	10662	Caudovirales	28883	Caudoviricetes	2731619	Uroviricota	2731618	Viruses	10239	Bacteria
k39_21_2732699_Teetrevirus_32-83	Individual12	290	98.621	100	NC_028880.1	201	9976.0132	99.2690	1610508	Citrobacter virus CFP1	2732697	Teetrevirus	2732693	Autographiviridae	2731643	Caudovirales	28883	Caudoviricetes	2731619	Uroviricota	2731618	Viruses	10239	Bacteria
k21_1_1984787_Elvirus_32-42	Individual20	149	97.794	91	NC_007623.1	69	41745.8972	68.3154	273133	Pseudomonas virus EL	1984787	Elvirus	1984786	Myoviridae	10662	Caudovirales	28883	Caudoviricetes	2731619	Uroviricota	2731618	Viruses	10239	Bacteria
k21_3_2732701_Teetrevirus_33-1	Individual14	184	96.196	100	NC_025451.1	94	352.9233	76.6196	1536611	Yersinia virus AP5	2732712	Teetrevirus	2732693	Autographiviridae	2731643	Caudovirales	28883	Caudoviricetes	2731619	Uroviricota	2731618	Viruses	10239	Bacteria
k21_0_1985725_Przondovirus_33-1	Individual14	206	97.802	100	NC_047755.1	74	248.1617	53.6456	1662463	Yersinia virus YeF10	2732713	Teetrevirus	2732693	Autographiviridae	2731643	Caudovirales	28883	Caudoviricetes	2731619	Uroviricota	2731618	Viruses	10239	Bacteria
k21_0_754051_Roufvirus_32-73	Individual10	253	92.771	99	NC_021534.1	92	16190.3991	54.3557	754051	Vibrio phage pYD38-A	754051	Roufvirus	1982370	Siphoviridae	10699	Caudovirales	28883	Caudoviricetes	2731619	Uroviricota	2731618	Viruses	10239	Bacteria
k21_0_1965382_Felixounavirus_33-62	Individual16	267	100.000	100	NC_028935.2	46	38698.2591	25.8427	1718669	Escherichia virus SUSP2	1985291	Suspvirus	1985292	Myoviridae	10662	Caudovirales	28883	Caudoviricetes	2731619	Uroviricota	2731618	Viruses	10239	Bacteria
k119_17_1985291_Suspvirus_33-62	Individual16	233	95.516	95	NC_028935.2	4	3856.1057	2.5751	1718669	Escherichia virus SUSP2	1985291	Suspvirus	1985292	Myoviridae	10662	Caudovirales	28883	Caudoviricetes	2731619	Uroviricota	2731618	Viruses	10239	Bacteria
k141_38_1985291_Suspvirus_33-1	Individual14	242	90.083	100	NC_028935.2	71	202.6811	43.8471	1718669	Escherichia virus SUSP2	1985291	Suspvirus	1985292	Myoviridae	10662	Caudovirales	28883	Caudoviricetes	2731619	Uroviricota	2731618	Viruses	10239	Bacteria
k141_75_1985291_Suspvirus_32-20	Individual2	246	97.345	92	NC_028935.2	38	4630.1645	23.1707	1718669	Escherichia virus SUSP2	1985291	Suspvirus	1985292	Myoviridae	10662	Caudovirales	28883	Caudoviricetes	2731619	Uroviricota	2731618	Viruses	10239	Bacteria
k39_0_2732701_Teetrevirus_33-51	Individual13	191	99.422	91	NC_047844.1	148	30629.6588	115.9110	2024251	Serratia virus 2050H2	2732710	Teetrevirus	2732693	Autographiviridae	2731643	Caudovirales	28883	Caudoviricetes	2731619	Uroviricota	2731618	Viruses	10239	Bacteria
k141_3_1985290_Suspvirus_32-42	Individual20	222	94.048	76	NC_028935.2	193	78370.9862	130.2703	1718669	Escherichia virus SUSP2	1985291	Suspvirus	1985292	Myoviridae	10662	Caudovirales	28883	Caudoviricetes	2731619	Uroviricota	2731618	Viruses	10239	Bacteria
k141_2_1985291_Suspvirus_32-73	Individual10	263	96.578	100	NC_028935.2	115	19468.4933	65.5779	1718669	Escherichia virus SUSP2	1985291	Suspvirus	1985292	Myoviridae	10662	Caudovirales	28883	Caudoviricetes	2731619	Uroviricota	2731618	Viruses	10239	Bacteria
k141_80_1985291_Suspvirus_33-43	Individual7	186	96.175	98	NC_028808.2	52	14171.9417	41.9086	1718606	Escherichia virus SUSP1	1985290	Suspvirus	1985292	Myoviridae	10662	Caudovirales	28883	Caudoviricetes	2731619	Uroviricota	2731618	Viruses	10239	Bacteria
k141_9_1985291_Suspvirus_32-83	Individual12	215	94.884	100	NC_028935.2	36	2410.0330	25.0186	1718669	Escherichia virus SUSP2	1985291	Suspvirus	1985292	Myoviridae	10662	Caudovirales	28883	Caudoviricetes	2731619	Uroviricota	2731618	Viruses	10239	Bacteria
k59_1_2732699_Teetrevirus_33-25	Individual15	426	97.887	100	NC_031092.1	108	2840.7639	38.0235	1805465	Citrobacter virus SH2	2732699	Teetrevirus	2732693	Autographiviridae	2731643	Caudovirales	28883	Caudoviricetes	2731619	Uroviricota	2731618	Viruses	10239	Bacteria
k119_24_1985291_Suspvirus_32-29	Individual8	288	95.035	98	NC_028935.2	84	998.2909	43.3333	1718669	Escherichia virus SUSP2	1985291	Suspvirus	1985292	Myoviridae	10662	Caudovirales	28883	Caudoviricetes	2731619	Uroviricota	2731618	Viruses	10239	Bacteria
k141_45_1985291_Suspvirus_33-43	Individual7	208	97.596	100	NC_028935.2	56	13647.8314	37.9808	1718669	Escherichia virus SUSP2	1985291	Suspvirus	1985292	Myoviridae	10662	Caudovirales	28883	Caudoviricetes	2731619	Uroviricota	2731618	Viruses	10239	Bacteria
k141_30_1985291_Suspvirus_32-83	Individual12	427	100.000	94	NC_028935.2	245	8258.4238	80.3115	1718669	Escherichia virus SUSP2	1985291	Suspvirus	1985292	Myoviridae	10662	Caudovirales	28883	Caudoviricetes	2731619	Uroviricota	2731618	Viruses	10239	Bacteria
k21_0_2733876_Teseptimavirus_32-12	Individual18	155	93.478	89	NC_031114.1	14	4299.4374	13.5484	1837842	Escherichia virus 64795ec1	2733872	Teseptimavirus	110456	Autographiviridae	2731643	Caudovirales	28883	Caudoviricetes	2731619	Uroviricota	2731618	Viruses	10239	Bacteria
k21_0_1985338_Slopekvirus_33-76	Individual1	150	98.496	87	NC_014036.1	41	4667.0994	40.9933	707757	Klebsiella virus KP15	1985337	Slopekvirus	1985328	Myoviridae	10662	Caudovirales	28883	Caudoviricetes	2731619	Uroviricota	2731618	Viruses	10239	Bacteria
k21_3_2732711_Teetrevirus_32-82	Individual6	255	100.000	100	NC_047843.1	43	24117.1982	25.2941	2024248	Leclercia virus 10164-302	2732708	Teetrevirus	2732693	Autographiviridae	2731643	Caudovirales	28883	Caudoviricetes	2731619	Uroviricota	2731618	Viruses	10239	Bacteria
k21_2_1965378_Felixounavirus_32-22	Individual17	215	92.453	98	NC_028808.2	114	20230.9342	79.4698	1718606	Escherichia virus SUSP1	1985290	Suspvirus	1985292	Myoviridae	10662	Caudovirales	28883	Caudoviricetes	2731619	Uroviricota	2731618	Viruses	10239	Bacteria
k141_73_1985291_Suspvirus_32-12	Individual18	404	94.048	41	NC_028935.2	124	14610.1815	46.0347	1718669	Escherichia virus SUSP2	1985291	Suspvirus	1985292	Myoviridae	10662	Caudovirales	28883	Caudoviricetes	2731619	Uroviricota	2731618	Viruses	10239	Bacteria
k21_4_1985308_Felixounavirus_32-83	Individual12	179	93.855	100	NC_027360.1	149	11980.9759	114.0838	1197935	Salmonella virus UAB87	1965383	Felixounavirus	1198140	Myoviridae	10662	Caudovirales	28883	Caudoviricetes	2731619	Uroviricota	2731618	Viruses	10239	Bacteria
k21_0_1985339_Slopekvirus_32-12	Individual18	243	100.000	100	NC_028750.1	58	11361.5350	35.8025	1675607	Klebsiella virus Matisse	1985339	Slopekvirus	1985328	Myoviridae	10662	Caudovirales	28883	Caudoviricetes	2731619	Uroviricota	2731618	Viruses	10239	Bacteria
k39_16_1965376_Felixounavirus_32-20	Individual2	240	98.750	100	NC_028808.2	43	5370.3816	26.7875	1718606	Escherichia virus SUSP1	1985290	Suspvirus	1985292	Myoviridae	10662	Caudovirales	28883	Caudoviricetes	2731619	Uroviricota	2731618	Viruses	10239	Bacteria
k141_8_1675603_Mooglevirus_32-83	Individual12	589	89.949	99	NC_042076.1	895	21870.9022	225.1664	2024305	Shigella virus Sf17	2560758	Mooglevirus	1985303	Myoviridae	10662	Caudovirales	28883	Caudoviricetes	2731619	Uroviricota	2731618	Viruses	10239	Bacteria
k21_2_1965383_Felixounavirus_32-22	Individual17	150	95.333	100	NC_028935.2	32	8139.6975	31.9933	1718669	Escherichia virus SUSP2	1985291	Suspvirus	1985292	Myoviridae	10662	Caudovirales	28883	Caudoviricetes	2731619	Uroviricota	2731618	Viruses	10239	Bacteria
k21_0_2560757_Mooglevirus_32-22	Individual17	150	96.000	100	NC_028935.2	39	9920.2563	39.0000	1718669	Escherichia virus SUSP2	1985291	Suspvirus	1985292	Myoviridae	10662	Caudovirales	28883	Caudoviricetes	2731619	Uroviricota	2731618	Viruses	10239	Bacteria
k39_0_1985290_Suspvirus_32-20	Individual2	197	94.565	93	NC_028808.2	36	5477.5229	27.4061	1718606	Escherichia virus SUSP1	1985290	Suspvirus	1985292	Myoviridae	10662	Caudovirales	28883	Caudoviricetes	2731619	Uroviricota	2731618	Viruses	10239	Bacteria
k21_0_2732605_Rosenblumvirus_33-43	Individual7	150	83.333	100	NC_016565.1	33	11152.2280	32.9933	1010614	Staphylococcus virus S24-1	2732602	Rosenblumvirus	680287	Rountreeviridae	2842327	Caudovirales	28883	Caudoviricetes	2731619	Uroviricota	2731618	Viruses	10239	Bacteria
k141_59_1985291_Suspvirus_32-73	Individual10	259	95.161	96	NC_028935.2	150	25785.8674	86.5560	1718669	Escherichia virus SUSP2	1985291	Suspvirus	1985292	Myoviridae	10662	Caudovirales	28883	Caudoviricetes	2731619	Uroviricota	2731618	Viruses	10239	Bacteria
k141_49_1985291_Suspvirus_32-20	Individual2	240	96.273	67	NC_028935.2	51	6369.5223	30.5250	1718669	Escherichia virus SUSP2	1985291	Suspvirus	1985292	Myoviridae	10662	Caudovirales	28883	Caudoviricetes	2731619	Uroviricota	2731618	Viruses	10239	Bacteria
k141_55_1985291_Suspvirus_33-51	Individual13	288	98.846	90	NC_028935.2	111	15235.0647	57.5174	1718669	Escherichia virus SUSP2	1985291	Suspvirus	1985292	Myoviridae	10662	Caudovirales	28883	Caudoviricetes	2731619	Uroviricota	2731618	Viruses	10239	Bacteria
k39_10_1965376_Felixounavirus_32-20	Individual2	235	97.143	89	NC_028935.2	86	10969.2900	54.8681	1718669	Escherichia virus SUSP2	1985291	Suspvirus	1985292	Myoviridae	10662	Caudovirales	28883	Caudoviricetes	2731619	Uroviricota	2731618	Viruses	10239	Bacteria
k141_54_1985291_Suspvirus_33-51	Individual13	222	91.743	98	NC_028935.2	161	28667.2948	108.3423	1718669	Escherichia virus SUSP2	1985291	Suspvirus	1985292	Myoviridae	10662	Caudovirales	28883	Caudoviricetes	2731619	Uroviricota	2731618	Viruses	10239	Bacteria
k141_47_1985291_Suspvirus_33-1	Individual14	302	97.000	95	NC_028935.2	218	498.6776	108.2682	1718669	Escherichia virus SUSP2	1985291	Suspvirus	1985292	Myoviridae	10662	Caudovirales	28883	Caudoviricetes	2731619	Uroviricota	2731618	Viruses	10239	Bacteria
k21_0_1985309_Felixounavirus_33-62	Individual16	185	100.000	81	NC_028935.2	69	83776.5015	55.7622	1718669	Escherichia virus SUSP2	1985291	Suspvirus	1985292	Myoviridae	10662	Caudovirales	28883	Caudoviricetes	2731619	Uroviricota	2731618	Viruses	10239	Bacteria
k141_80_1985291_Suspvirus_33-25	Individual15	339	97.561	100	NC_028808.2	138	4561.4232	57.0088	1718606	Escherichia virus SUSP1	1985290	Suspvirus	1985292	Myoviridae	10662	Caudovirales	28883	Caudoviricetes	2731619	Uroviricota	2731618	Viruses	10239	Bacteria
k21_4_331278_NA_32-83	Individual12	145	88.966	100	NC_016163.1	60	5955.8288	59.7034	331278	Yersinia phage phiR1-37	331278	Unclassified	Unclassified	Myoviridae	10662	Caudovirales	28883	Caudoviricetes	2731619	Uroviricota	2731618	Viruses	10239	Bacteria
k141_42_1985291_Suspvirus_32-42	Individual20	238	97.778	100	NC_028935.2	100	37876.8645	63.0126	1718669	Escherichia virus SUSP2	1985291	Suspvirus	1985292	Myoviridae	10662	Caudovirales	28883	Caudoviricetes	2731619	Uroviricota	2731618	Viruses	10239	Bacteria
k141_4_2732701_Teetrevirus_32-12	Individual18	228	97.807	100	NC_029102.1	53	11065.1248	34.8114	1636313	Enterobacter virus E2	2732700	Teetrevirus	2732693	Autographiviridae	2731643	Caudovirales	28883	Caudoviricetes	2731619	Uroviricota	2731618	Viruses	10239	Bacteria
k21_1_2732713_Teetrevirus_33-47	Individual19	150	99.333	100	NC_047856.1	6	1561.4631	6.0000	1871708	Enterobacter virus KPN3	2732702	Teetrevirus	2732693	Autographiviridae	2731643	Caudovirales	28883	Caudoviricetes	2731619	Uroviricota	2731618	Viruses	10239	Bacteria
k141_16_1985290_Suspvirus_32-83	Individual12	174	85.000	91	NC_027337.1	156	12904.2957	128.8563	1555238	Escherichia virus VpaE1	1965382	Felixounavirus	1198140	Myoviridae	10662	Caudovirales	28883	Caudoviricetes	2731619	Uroviricota	2731618	Viruses	10239	Bacteria
k21_1_1920778_Drulisvirus_32-83	Individual12	197	98.980	99	NC_028664.1	75	5479.6648	57.0152	1701805	Klebsiella virus Kp2	1980955	Drulisvirus	1920774	Autographiviridae	2731643	Caudovirales	28883	Caudoviricetes	2731619	Uroviricota	2731618	Viruses	10239	Bacteria
k141_13_1985291_Suspvirus_33-51	Individual13	179	96.273	90	NC_028935.2	75	16562.3532	62.8436	1718669	Escherichia virus SUSP2	1985291	Suspvirus	1985292	Myoviridae	10662	Caudovirales	28883	Caudoviricetes	2731619	Uroviricota	2731618	Viruses	10239	Bacteria
k141_12_1985291_Suspvirus_33-60	Individual4	169	97.041	100	NC_028935.2	104	72126.6538	92.1361	1718669	Escherichia virus SUSP2	1985291	Suspvirus	1985292	Myoviridae	10662	Caudovirales	28883	Caudoviricetes	2731619	Uroviricota	2731618	Viruses	10239	Bacteria
k21_0_2733883_Teseptimavirus_32-12	Individual18	196	100.000	100	NC_047755.1	43	10443.0577	32.9082	1662463	Yersinia virus YeF10	2732713	Teetrevirus	2732693	Autographiviridae	2731643	Caudovirales	28883	Caudoviricetes	2731619	Uroviricota	2731618	Viruses	10239	Bacteria
k21_0_1920781_Drulisvirus_33-52	Individual11	150	98.667	100	NC_028870.1	26	41064.5192	26.0000	1610835	Klebsiella virus SU552A	1920779	Drulisvirus	1920774	Autographiviridae	2731643	Caudovirales	28883	Caudoviricetes	2731619	Uroviricota	2731618	Viruses	10239	Bacteria
k21_0_1965379_Felixounavirus_33-60	Individual4	162	95.364	93	NC_027329.1	89	64390.8476	82.3951	1567025	Salmonella virus SP116	2560733	Felixounavirus	1198140	Myoviridae	10662	Caudovirales	28883	Caudoviricetes	2731619	Uroviricota	2731618	Viruses	10239	Bacteria
k119_4_1985291_Suspvirus_32-29	Individual8	153	97.857	92	NC_028935.2	70	1565.9465	68.5621	1718669	Escherichia virus SUSP2	1985291	Suspvirus	1985292	Myoviridae	10662	Caudovirales	28883	Caudoviricetes	2731619	Uroviricota	2731618	Viruses	10239	Bacteria
k21_2_2732709_Teetrevirus_32-83	Individual12	160	98.077	65	NC_047755.1	99	8905.8253	92.8063	1662463	Yersinia virus YeF10	2732713	Teetrevirus	2732693	Autographiviridae	2731643	Caudovirales	28883	Caudoviricetes	2731619	Uroviricota	2731618	Viruses	10239	Bacteria
k39_1_2732699_Teetrevirus_33-51	Individual13	441	99.005	91	NC_001271.1	231	20705.5705	78.4626	110457	Yersinia virus YeO3-12	2732714	Teetrevirus	2732693	Autographiviridae	2731643	Caudovirales	28883	Caudoviricetes	2731619	Uroviricota	2731618	Viruses	10239	Bacteria
k21_0_1777052_NA_33-51	Individual13	263	91.228	87	NC_030929.1	163	24498.8482	92.7985	1777052	Pseudomonas phage JBD44	1777052	Unclassified	Unclassified	Siphoviridae	10699	Caudovirales	28883	Caudoviricetes	2731619	Uroviricota	2731618	Viruses	10239	Bacteria
k21_1_2560439_Felixounavirus_33-43	Individual7	177	94.944	100	NC_031082.1	49	14033.3634	41.2938	1873990	Escherichia virus Alf5	2560439	Felixounavirus	1198140	Myoviridae	10662	Caudovirales	28883	Caudoviricetes	2731619	Uroviricota	2731618	Viruses	10239	Bacteria
k21_0_2733603_Drulisvirus_32-73	Individual10	230	94.372	100	NC_047783.1	77	14905.7262	50.0826	1912319	Klebsiella virus KpV48	2733603	Drulisvirus	1920774	Autographiviridae	2731643	Caudovirales	28883	Caudoviricetes	2731619	Uroviricota	2731618	Viruses	10239	Bacteria
k141_59_1985291_Suspvirus_33-51	Individual13	156	86.577	96	NC_027293.1	65	16470.3402	62.4872	1540094	Citrobacter virus Moogle	1985304	Mooglevirus	1985303	Myoviridae	10662	Caudovirales	28883	Caudoviricetes	2731619	Uroviricota	2731618	Viruses	10239	Bacteria
k141_48_1985291_Suspvirus_33-43	Individual7	226	98.165	100	NC_028935.2	58	13009.4373	38.4823	1718669	Escherichia virus SUSP2	1985291	Suspvirus	1985292	Myoviridae	10662	Caudovirales	28883	Caudoviricetes	2731619	Uroviricota	2731618	Viruses	10239	Bacteria
k21_0_2733972_Carltongylesvirus_32-12	Individual18	220	87.500	58	NC_047978.1	66	14280.2742	45.0000	2182346	Erwinia virus Faunus	2733973	Faunusvirus	2732961	Chaseviridae	2731689	Caudovirales	28883	Caudoviricetes	2731619	Uroviricota	2731618	Viruses	10239	Bacteria
k21_1_1965382_Felixounavirus_32-73	Individual10	273	96.875	93	NC_028935.2	121	19733.9023	64.5751	1718669	Escherichia virus SUSP2	1985291	Suspvirus	1985292	Myoviridae	10662	Caudovirales	28883	Caudoviricetes	2731619	Uroviricota	2731618	Viruses	10239	Bacteria
k21_3_2732701_Teetrevirus_33-47	Individual19	285	98.374	86	NC_028795.1	131	17943.1289	64.0246	1636314	Enterobacter virus E3	2732701	Teetrevirus	2732693	Autographiviridae	2731643	Caudovirales	28883	Caudoviricetes	2731619	Uroviricota	2731618	Viruses	10239	Bacteria
k59_5_1985291_Suspvirus_32-22	Individual17	220	90.090	100	NC_028935.2	72	12487.0359	49.0909	1718669	Escherichia virus SUSP2	1985291	Suspvirus	1985292	Myoviridae	10662	Caudovirales	28883	Caudoviricetes	2731619	Uroviricota	2731618	Viruses	10239	Bacteria
k21_0_1965385_Felixounavirus_33-62	Individual16	207	95.939	95	NC_029023.1	7	7595.7831	4.8551	1340750	Escherichia virus JH2	1965379	Felixounavirus	1198140	Myoviridae	10662	Caudovirales	28883	Caudoviricetes	2731619	Uroviricota	2731618	Viruses	10239	Bacteria
k79_5_1965376_Felixounavirus_32-86	Individual5	342	94.872	100	NC_042097.1	173	55169.3704	75.8655	2060124	Salmonella virus BPS17W1	2560725	Felixounavirus	1198140	Myoviridae	10662	Caudovirales	28883	Caudoviricetes	2731619	Uroviricota	2731618	Viruses	10239	Bacteria
k39_3_2732711_Teetrevirus_32-20	Individual2	166	100.000	100	NC_047774.1	61	11014.6240	50.4458	1897434	Serratia virus SM9-3Y	2732711	Teetrevirus	2732693	Autographiviridae	2731643	Caudovirales	28883	Caudoviricetes	2731619	Uroviricota	2731618	Viruses	10239	Bacteria
k21_0_1980931_Sepunavirus_33-25	Individual15	181	86.628	94	NC_028962.1	58	3590.6279	47.8122	1572704	Staphylococcus virus IPLAC1C	1980931	Sepunavirus	1980928	Herelleviridae	2560065	Caudovirales	28883	Caudoviricetes	2731619	Uroviricota	2731618	Viruses	10239	Bacteria
k141_20_1985291_Suspvirus_33-76	Individual1	275	93.455	100	NC_028935.2	116	7202.4416	58.6436	1718669	Escherichia virus SUSP2	1985291	Suspvirus	1985292	Myoviridae	10662	Caudovirales	28883	Caudoviricetes	2731619	Uroviricota	2731618	Viruses	10239	Bacteria
k39_0_694060_NA_33-51	Individual13	154	97.619	82	NC_027991.1	94	24127.9788	91.4870	694060	Staphylococcus phage SA1	694060	Unclassified	Unclassified	Myoviridae	10662	Caudovirales	28883	Caudoviricetes	2731619	Uroviricota	2731618	Viruses	10239	Bacteria
k21_3_2732713_Teetrevirus_32-29	Individual8	194	95.833	99	NC_047856.1	27	476.3568	20.8608	1871708	Enterobacter virus KPN3	2732702	Teetrevirus	2732693	Autographiviridae	2731643	Caudovirales	28883	Caudoviricetes	2731619	Uroviricota	2731618	Viruses	10239	Bacteria
k21_0_1958919_NA_32-83	Individual12	150	98.667	100	NC_048654.1	44	4222.0209	44.0000	1958919	Pectobacterium virus CB4	2845777	Cbunavirus	2842586	Schitoviridae	2842329	Caudovirales	28883	Caudoviricetes	2731619	Uroviricota	2731618	Viruses	10239	Bacteria
k79_1_2560725_Felixounavirus_32-83	Individual12	365	97.814	100	NC_028872.1	163	6427.6719	66.6247	1527531	Escherichia virus HY02	1985308	Felixounavirus	1198140	Myoviridae	10662	Caudovirales	28883	Caudoviricetes	2731619	Uroviricota	2731618	Viruses	10239	Bacteria
k21_1_2601675_NA_33-25	Individual15	169	90.909	59	NC_049466.1	22	1458.6697	19.5266	2601675	Escherichia phage vB_EcoM-4HA13	2601675	Unclassified	Unclassified	Chaseviridae	2731689	Caudovirales	28883	Caudoviricetes	2731619	Uroviricota	2731618	Viruses	10239	Bacteria
k21_0_1920780_Drulisvirus_33-76	Individual1	185	90.845	76	NC_047783.1	75	6922.1975	60.4486	1912319	Klebsiella virus KpV48	2733603	Drulisvirus	1920774	Autographiviridae	2731643	Caudovirales	28883	Caudoviricetes	2731619	Uroviricota	2731618	Viruses	10239	Bacteria
k141_27_1985291_Suspvirus_32-20	Individual2	183	100.000	100	NC_028808.2	32	5241.3941	26.2295	1718606	Escherichia virus SUSP1	1985290	Suspvirus	1985292	Myoviridae	10662	Caudovirales	28883	Caudoviricetes	2731619	Uroviricota	2731618	Viruses	10239	Bacteria
k141_83_1985291_Suspvirus_32-12	Individual18	346	91.092	100	NC_028935.2	157	21599.2587	67.6763	1718669	Escherichia virus SUSP2	1985291	Suspvirus	1985292	Myoviridae	10662	Caudovirales	28883	Caudoviricetes	2731619	Uroviricota	2731618	Viruses	10239	Bacteria
k21_0_1141137_NA_32-12	Individual18	150	98.667	100	NC_019402.1	37	11741.5588	37.0000	1141137	Cronobacter phage vB_CsaP_GAP52	1141137	Unclassified	Unclassified	Podoviridae	10744	Caudovirales	28883	Caudoviricetes	2731619	Uroviricota	2731618	Viruses	10239	Bacteria
k21_0_2732704_Teetrevirus_33-52	Individual11	179	100.000	100	NC_047755.1	63	83381.9738	52.7933	1662463	Yersinia virus YeF10	2732713	Teetrevirus	2732693	Autographiviridae	2731643	Caudovirales	28883	Caudoviricetes	2731619	Uroviricota	2731618	Viruses	10239	Bacteria
k59_34_1985291_Suspvirus_32-22	Individual17	189	95.580	96	NC_028808.2	62	12516.3999	49.1958	1718606	Escherichia virus SUSP1	1985290	Suspvirus	1985292	Myoviridae	10662	Caudovirales	28883	Caudoviricetes	2731619	Uroviricota	2731618	Viruses	10239	Bacteria
k21_0_1965379_Felixounavirus_33-52	Individual11	165	93.168	96	NC_042096.1	12	17229.8682	10.9091	2060122	Salmonella virus BPS17L1	2560724	Felixounavirus	1198140	Myoviridae	10662	Caudovirales	28883	Caudoviricetes	2731619	Uroviricota	2731618	Viruses	10239	Bacteria
k39_4_331278_NA_32-82	Individual6	203	100.000	100	NC_016163.1	58	40863.0268	42.8325	331278	Yersinia phage phiR1-37	331278	Unclassified	Unclassified	Myoviridae	10662	Caudovirales	28883	Caudoviricetes	2731619	Uroviricota	2731618	Viruses	10239	Bacteria
k21_14_2732701_Teetrevirus_33-1	Individual14	231	98.701	100	NC_047856.1	108	322.9848	70.1299	1871708	Enterobacter virus KPN3	2732702	Teetrevirus	2732693	Autographiviridae	2731643	Caudovirales	28883	Caudoviricetes	2731619	Uroviricota	2731618	Viruses	10239	Bacteria
k99_29_1327935_NA_33-43	Individual7	202	92.308	26	NC_023561.1	26	6524.7058	19.3020	1455074	Enterobacter virus PG7	1913655	Karamvirus	1913650	Myoviridae	10662	Caudovirales	28883	Caudoviricetes	2731619	Uroviricota	2731618	Viruses	10239	Bacteria
k21_3_2734080_Alexandravirus_33-11	Individual9	150	91.818	73	NC_047995.1	23	54104.9173	23.0000	2201424	Erwinia virus Alexandra	2734081	Alexandravirus	2733088	Myoviridae	10662	Caudovirales	28883	Caudoviricetes	2731619	Uroviricota	2731618	Viruses	10239	Bacteria
k21_1_2733599_Drulisvirus_33-51	Individual13	160	93.125	100	NC_047811.1	79	19517.3531	73.0813	1933773	Klebsiella virus KpV74	2733604	Drulisvirus	1920774	Autographiviridae	2731643	Caudovirales	28883	Caudoviricetes	2731619	Uroviricota	2731618	Viruses	10239	Bacteria
k21_1_2732711_Teetrevirus_32-82	Individual6	233	96.567	100	NC_025451.1	61	37443.1597	39.2661	1536611	Yersinia virus AP5	2732712	Teetrevirus	2732693	Autographiviridae	2731643	Caudovirales	28883	Caudoviricetes	2731619	Uroviricota	2731618	Viruses	10239	Bacteria
k141_10_1985290_Suspvirus_33-51	Individual13	178	84.270	99	NC_028935.2	144	31978.3683	115.9045	1718669	Escherichia virus SUSP2	1985291	Suspvirus	1985292	Myoviridae	10662	Caudovirales	28883	Caudoviricetes	2731619	Uroviricota	2731618	Viruses	10239	Bacteria
k141_11_1965376_Felixounavirus_32-83	Individual12	213	96.190	99	NC_027293.1	238	16082.6019	165.0704	1540094	Citrobacter virus Moogle	1985304	Mooglevirus	1985303	Myoviridae	10662	Caudovirales	28883	Caudoviricetes	2731619	Uroviricota	2731618	Viruses	10239	Bacteria
k21_2_1719140_NA_33-25	Individual15	205	99.451	89	NC_048656.1	44	2405.0261	31.9561	1907784	Klebsiella virus BIS47	2845076	Mydovirus	2842888	Myoviridae	10662	Caudovirales	28883	Caudoviricetes	2731619	Uroviricota	2731618	Viruses	10239	Bacteria
k141_2_1965378_Felixounavirus_32-73	Individual10	209	93.720	99	NC_005282.1	99	21090.1252	70.9091	77775	Salmonella virus FelixO1	1985310	Felixounavirus	1198140	Myoviridae	10662	Caudovirales	28883	Caudoviricetes	2731619	Uroviricota	2731618	Viruses	10239	Bacteria
k21_2_2732711_Teetrevirus_32-73	Individual10	150	98.496	89	NC_047774.1	44	13060.2553	43.6867	1897434	Serratia virus SM9-3Y	2732711	Teetrevirus	2732693	Autographiviridae	2731643	Caudovirales	28883	Caudoviricetes	2731619	Uroviricota	2731618	Viruses	10239	Bacteria
k21_8_2732701_Teetrevirus_32-29	Individual8	164	96.403	85	NC_047755.1	8	166.9615	7.3171	1662463	Yersinia virus YeF10	2732713	Teetrevirus	2732693	Autographiviridae	2731643	Caudovirales	28883	Caudoviricetes	2731619	Uroviricota	2731618	Viruses	10239	Bacteria
k21_0_1450169_NA_33-25	Individual15	225	95.556	100	NC_030931.1	44	2191.2460	29.3244	1450169	Pseudomonas phage phi2	1450169	Unclassified	Unclassified	Siphoviridae	10699	Caudovirales	28883	Caudoviricetes	2731619	Uroviricota	2731618	Viruses	10239	Bacteria
k141_20_1985291_Suspvirus_33-11	Individual9	161	98.387	77	NC_028935.2	52	113966.6095	48.4410	1718669	Escherichia virus SUSP2	1985291	Suspvirus	1985292	Myoviridae	10662	Caudovirales	28883	Caudoviricetes	2731619	Uroviricota	2731618	Viruses	10239	Bacteria
k141_36_1985291_Suspvirus_32-12	Individual18	314	96.815	100	NC_028935.2	106	16069.0984	47.1911	1718669	Escherichia virus SUSP2	1985291	Suspvirus	1985292	Myoviridae	10662	Caudovirales	28883	Caudoviricetes	2731619	Uroviricota	2731618	Viruses	10239	Bacteria
k21_0_2732710_Teetrevirus_32-22	Individual17	150	98.667	100	NC_047844.1	20	5087.3109	19.9933	2024251	Serratia virus 2050H2	2732710	Teetrevirus	2732693	Autographiviridae	2731643	Caudovirales	28883	Caudoviricetes	2731619	Uroviricota	2731618	Viruses	10239	Bacteria
k59_11_2734080_Alexandravirus_32-29	Individual8	198	79.710	69	NC_047815.1	72	1244.6224	54.3737	1958956	Erwinia virus Yoloswag	2734158	Yoloswagvirus	2733142	Myoviridae	10662	Caudovirales	28883	Caudoviricetes	2731619	Uroviricota	2731618	Viruses	10239	Bacteria
k21_2_2732711_Teetrevirus_33-62	Individual16	146	99.000	68	NC_025451.1	35	53846.8183	34.7534	1536611	Yersinia virus AP5	2732712	Teetrevirus	2732693	Autographiviridae	2731643	Caudovirales	28883	Caudoviricetes	2731619	Uroviricota	2731618	Viruses	10239	Bacteria
k39_8_1965376_Felixounavirus_32-20	Individual2	149	98.551	93	NC_028935.2	15	3017.5392	14.7248	1718669	Escherichia virus SUSP2	1985291	Suspvirus	1985292	Myoviridae	10662	Caudovirales	28883	Caudoviricetes	2731619	Uroviricota	2731618	Viruses	10239	Bacteria
k21_3_2732713_Teetrevirus_32-73	Individual10	150	100.000	100	NC_047755.1	42	12466.6073	42.0000	1662463	Yersinia virus YeF10	2732713	Teetrevirus	2732693	Autographiviridae	2731643	Caudovirales	28883	Caudoviricetes	2731619	Uroviricota	2731618	Viruses	10239	Bacteria
k141_3_1985291_Suspvirus_33-52	Individual11	163	100.000	100	NC_028935.2	62	90113.2676	56.8466	1718669	Escherichia virus SUSP2	1985291	Suspvirus	1985292	Myoviridae	10662	Caudovirales	28883	Caudoviricetes	2731619	Uroviricota	2731618	Viruses	10239	Bacteria
k39_1_2732706_Teetrevirus_33-25	Individual15	212	97.170	100	NC_010807.1	81	4281.2456	57.1698	529929	Salmonella virus SG-JL2	2732709	Teetrevirus	2732693	Autographiviridae	2731643	Caudovirales	28883	Caudoviricetes	2731619	Uroviricota	2731618	Viruses	10239	Bacteria
k21_0_2560543_Jedunavirus_33-60	Individual4	158	96.203	100	NC_020204.1	70	51926.6258	66.4557	1236000	Klebsiella virus JD001	2560540	Jedunavirus	2560154	Myoviridae	10662	Caudovirales	28883	Caudoviricetes	2731619	Uroviricota	2731618	Viruses	10239	Bacteria
k21_6_2732701_Teetrevirus_33-52	Individual11	178	100.000	100	NC_047755.1	6	7985.7535	5.0562	1662463	Yersinia virus YeF10	2732713	Teetrevirus	2732693	Autographiviridae	2731643	Caudovirales	28883	Caudoviricetes	2731619	Uroviricota	2731618	Viruses	10239	Bacteria
k21_3_2732697_Teetrevirus_32-83	Individual12	161	100.000	100	NC_028880.1	34	3039.5689	31.6584	1610508	Citrobacter virus CFP1	2732697	Teetrevirus	2732693	Autographiviridae	2731643	Caudovirales	28883	Caudoviricetes	2731619	Uroviricota	2731618	Viruses	10239	Bacteria
k141_1_1985291_Suspvirus_32-42	Individual20	165	93.939	100	NC_028935.2	68	37151.4652	54.4909	1718669	Escherichia virus SUSP2	1985291	Suspvirus	1985292	Myoviridae	10662	Caudovirales	28883	Caudoviricetes	2731619	Uroviricota	2731618	Viruses	10239	Bacteria
k99_8_1965376_Felixounavirus_32-29	Individual8	157	100.000	100	NC_028935.2	75	1635.0533	71.3567	1718669	Escherichia virus SUSP2	1985291	Suspvirus	1985292	Myoviridae	10662	Caudovirales	28883	Caudoviricetes	2731619	Uroviricota	2731618	Viruses	10239	Bacteria
k21_0_2733626_Helsettvirus_32-22	Individual17	228	99.123	100	NC_047774.1	61	10208.0910	39.9298	1897434	Serratia virus SM9-3Y	2732711	Teetrevirus	2732693	Autographiviridae	2731643	Caudovirales	28883	Caudoviricetes	2731619	Uroviricota	2731618	Viruses	10239	Bacteria
k141_18_2732701_Teetrevirus_32-83	Individual12	172	97.674	100	NC_010807.1	45	3765.6766	39.2442	529929	Salmonella virus SG-JL2	2732709	Teetrevirus	2732693	Autographiviridae	2731643	Caudovirales	28883	Caudoviricetes	2731619	Uroviricota	2731618	Viruses	10239	Bacteria
k29_7_1965376_Felixounavirus_33-1	Individual14	185	98.193	90	NC_028808.2	8	29.8737	6.4865	1718606	Escherichia virus SUSP1	1985290	Suspvirus	1985292	Myoviridae	10662	Caudovirales	28883	Caudoviricetes	2731619	Uroviricota	2731618	Viruses	10239	Bacteria
k141_81_1985291_Suspvirus_32-12	Individual18	198	96.970	100	NC_028935.2	87	20915.5531	65.9040	1718669	Escherichia virus SUSP2	1985291	Suspvirus	1985292	Myoviridae	10662	Caudovirales	28883	Caudoviricetes	2731619	Uroviricota	2731618	Viruses	10239	Bacteria
k39_2_2732711_Teetrevirus_32-20	Individual2	257	97.778	100	NC_031066.1	77	8980.6037	44.5409	1805464	Citrobacter virus SH1	2732698	Teetrevirus	2732693	Autographiviridae	2731643	Caudovirales	28883	Caudoviricetes	2731619	Uroviricota	2731618	Viruses	10239	Bacteria
k119_1_1985291_Suspvirus_32-86	Individual5	212	96.154	100	NC_028808.2	109	56074.9207	77.0519	1718606	Escherichia virus SUSP1	1985290	Suspvirus	1985292	Myoviridae	10662	Caudovirales	28883	Caudoviricetes	2731619	Uroviricota	2731618	Viruses	10239	Bacteria
k21_5_1984787_Elvirus_32-83	Individual12	180	98.225	94	NC_007623.1	93	7436.5140	77.3556	273133	Pseudomonas virus EL	1984787	Elvirus	1984786	Myoviridae	10662	Caudovirales	28883	Caudoviricetes	2731619	Uroviricota	2731618	Viruses	10239	Bacteria
k21_7_331278_NA_33-25	Individual15	194	100.000	100	NC_016163.1	37	2137.0810	28.3557	331278	Yersinia phage phiR1-37	331278	Unclassified	Unclassified	Myoviridae	10662	Caudovirales	28883	Caudoviricetes	2731619	Uroviricota	2731618	Viruses	10239	Bacteria
k141_102_1985291_Suspvirus_32-12	Individual18	330	98.701	93	NC_028808.2	68	9808.6732	30.7455	1718606	Escherichia virus SUSP1	1985290	Suspvirus	1985292	Myoviridae	10662	Caudovirales	28883	Caudoviricetes	2731619	Uroviricota	2731618	Viruses	10239	Bacteria
k99_9_1985291_Suspvirus_32-82	Individual6	166	96.386	100	NC_028935.2	30	25847.0953	27.1084	1718669	Escherichia virus SUSP2	1985291	Suspvirus	1985292	Myoviridae	10662	Caudovirales	28883	Caudoviricetes	2731619	Uroviricota	2731618	Viruses	10239	Bacteria
k29_11_2732701_Teetrevirus_32-86	Individual5	153	100.000	86	NC_028880.1	79	56313.6518	77.4379	1610508	Citrobacter virus CFP1	2732697	Teetrevirus	2732693	Autographiviridae	2731643	Caudovirales	28883	Caudoviricetes	2731619	Uroviricota	2731618	Viruses	10239	Bacteria
k141_21_1985291_Suspvirus_33-25	Individual15	369	91.304	99	NC_028935.2	86	2611.5183	32.0786	1718669	Escherichia virus SUSP2	1985291	Suspvirus	1985292	Myoviridae	10662	Caudovirales	28883	Caudoviricetes	2731619	Uroviricota	2731618	Viruses	10239	Bacteria
k29_5_1965379_Felixounavirus_32-83	Individual12	285	95.745	99	NC_029023.1	104	5252.2748	54.3439	1340750	Escherichia virus JH2	1965379	Felixounavirus	1198140	Myoviridae	10662	Caudovirales	28883	Caudoviricetes	2731619	Uroviricota	2731618	Viruses	10239	Bacteria
k29_4_2734080_Alexandravirus_32-12	Individual18	250	86.179	98	NC_048054.1	59	11233.8157	35.3080	2283029	Dickeya virus AD1	2734080	Alexandravirus	2733088	Myoviridae	10662	Caudovirales	28883	Caudoviricetes	2731619	Uroviricota	2731618	Viruses	10239	Bacteria
k21_3_1985304_Mooglevirus_33-47	Individual19	177	100.000	100	NC_027293.1	33	7278.0061	27.9661	1540094	Citrobacter virus Moogle	1985304	Mooglevirus	1985303	Myoviridae	10662	Caudovirales	28883	Caudoviricetes	2731619	Uroviricota	2731618	Viruses	10239	Bacteria
k39_5_1985290_Suspvirus_33-1	Individual14	202	95.055	90	NC_028808.2	57	194.9368	42.3267	1718606	Escherichia virus SUSP1	1985290	Suspvirus	1985292	Myoviridae	10662	Caudovirales	28883	Caudoviricetes	2731619	Uroviricota	2731618	Viruses	10239	Bacteria
k29_0_1965379_Felixounavirus_32-83	Individual12	195	93.478	71	NC_042097.1	16	1180.9849	11.9026	2060124	Salmonella virus BPS17W1	2560725	Felixounavirus	1198140	Myoviridae	10662	Caudovirales	28883	Caudoviricetes	2731619	Uroviricota	2731618	Viruses	10239	Bacteria
k141_107_1985291_Suspvirus_33-25	Individual15	865	98.728	100	NC_028935.2	419	5427.7383	71.7121	1718669	Escherichia virus SUSP2	1985291	Suspvirus	1985292	Myoviridae	10662	Caudovirales	28883	Caudoviricetes	2731619	Uroviricota	2731618	Viruses	10239	Bacteria
k99_4_1965385_Felixounavirus_32-83	Individual12	277	95.181	97	NC_005282.1	379	19693.2955	197.2383	77775	Salmonella virus FelixO1	1985310	Felixounavirus	1198140	Myoviridae	10662	Caudovirales	28883	Caudoviricetes	2731619	Uroviricota	2731618	Viruses	10239	Bacteria
k21_1_2560756_Mooglevirus_32-20	Individual2	158	100.000	99	NC_028935.2	41	7778.1211	38.9241	1718669	Escherichia virus SUSP2	1985291	Suspvirus	1985292	Myoviridae	10662	Caudovirales	28883	Caudoviricetes	2731619	Uroviricota	2731618	Viruses	10239	Bacteria
k21_1_2733882_Teseptimavirus_32-12	Individual18	238	99.502	84	NC_028880.1	24	4800.0922	14.9790	1610508	Citrobacter virus CFP1	2732697	Teetrevirus	2732693	Autographiviridae	2731643	Caudovirales	28883	Caudoviricetes	2731619	Uroviricota	2731618	Viruses	10239	Bacteria
k39_4_2560756_Mooglevirus_33-25	Individual15	188	93.878	52	NC_005282.1	41	2443.6949	32.5372	77775	Salmonella virus FelixO1	1985310	Felixounavirus	1198140	Myoviridae	10662	Caudovirales	28883	Caudoviricetes	2731619	Uroviricota	2731618	Viruses	10239	Bacteria
k21_3_2732701_Teetrevirus_32-29	Individual8	154	98.182	100	NC_047774.1	59	1311.2986	57.4545	1897434	Serratia virus SM9-3Y	2732711	Teetrevirus	2732693	Autographiviridae	2731643	Caudovirales	28883	Caudoviricetes	2731619	Uroviricota	2731618	Viruses	10239	Bacteria
k141_29_1985291_Suspvirus_33-1	Individual14	187	90.780	74	NC_028935.2	92	339.8729	73.5561	1718669	Escherichia virus SUSP2	1985291	Suspvirus	1985292	Myoviridae	10662	Caudovirales	28883	Caudoviricetes	2731619	Uroviricota	2731618	Viruses	10239	Bacteria
k141_75_1985291_Suspvirus_32-12	Individual18	156	95.513	100	NC_028935.2	59	18002.9098	56.7244	1718669	Escherichia virus SUSP2	1985291	Suspvirus	1985292	Myoviridae	10662	Caudovirales	28883	Caudoviricetes	2731619	Uroviricota	2731618	Viruses	10239	Bacteria
k119_2_2732701_Teetrevirus_33-25	Individual15	288	98.611	100	NC_047755.1	78	3034.7512	40.5556	1662463	Yersinia virus YeF10	2732713	Teetrevirus	2732693	Autographiviridae	2731643	Caudovirales	28883	Caudoviricetes	2731619	Uroviricota	2731618	Viruses	10239	Bacteria
k141_57_1985291_Suspvirus_33-25	Individual15	267	94.444	100	NC_028935.2	78	3273.4395	43.5955	1718669	Escherichia virus SUSP2	1985291	Suspvirus	1985292	Myoviridae	10662	Caudovirales	28883	Caudoviricetes	2731619	Uroviricota	2731618	Viruses	10239	Bacteria
k119_12_1965376_Felixounavirus_33-25	Individual15	443	96.110	99	NC_028935.2	111	2807.6323	37.0880	1718669	Escherichia virus SUSP2	1985291	Suspvirus	1985292	Myoviridae	10662	Caudovirales	28883	Caudoviricetes	2731619	Uroviricota	2731618	Viruses	10239	Bacteria
k141_114_1985291_Suspvirus_32-12	Individual18	257	94.118	99	NC_028935.2	83	15373.0578	48.4047	1718669	Escherichia virus SUSP2	1985291	Suspvirus	1985292	Myoviridae	10662	Caudovirales	28883	Caudoviricetes	2731619	Uroviricota	2731618	Viruses	10239	Bacteria
k141_83_1985291_Suspvirus_32-20	Individual2	265	100.000	100	NC_028935.2	54	6107.9548	29.7434	1718669	Escherichia virus SUSP2	1985291	Suspvirus	1985292	Myoviridae	10662	Caudovirales	28883	Caudoviricetes	2731619	Uroviricota	2731618	Viruses	10239	Bacteria
k141_46_1985291_Suspvirus_32-42	Individual20	287	95.652	95	NC_028935.2	40	12564.0331	16.3868	1718669	Escherichia virus SUSP2	1985291	Suspvirus	1985292	Myoviridae	10662	Caudovirales	28883	Caudoviricetes	2731619	Uroviricota	2731618	Viruses	10239	Bacteria
k21_14_331278_NA_33-25	Individual15	188	99.468	100	NC_016163.1	12	715.2278	9.5745	331278	Yersinia phage phiR1-37	331278	Unclassified	Unclassified	Myoviridae	10662	Caudovirales	28883	Caudoviricetes	2731619	Uroviricota	2731618	Viruses	10239	Bacteria
k21_2_1868596_NA_32-12	Individual18	150	92.667	100	NC_028657.1	51	16184.3108	51.0000	1755689	Pseudomonas phage YMC11/02/R656	1755689	Unclassified	Unclassified	Siphoviridae	10699	Caudovirales	28883	Caudoviricetes	2731619	Uroviricota	2731618	Viruses	10239	Bacteria
k141_47_1985291_Suspvirus_32-42	Individual20	274	92.460	91	NC_028935.2	99	32571.3387	52.1095	1718669	Escherichia virus SUSP2	1985291	Suspvirus	1985292	Myoviridae	10662	Caudovirales	28883	Caudoviricetes	2731619	Uroviricota	2731618	Viruses	10239	Bacteria
k21_0_1985309_Felixounavirus_32-22	Individual17	432	97.406	98	NC_028808.2	108	9538.7080	37.4236	1718606	Escherichia virus SUSP1	1985290	Suspvirus	1985292	Myoviridae	10662	Caudovirales	28883	Caudoviricetes	2731619	Uroviricota	2731618	Viruses	10239	Bacteria
k99_33_1985291_Suspvirus_32-82	Individual6	189	96.296	100	NC_028935.2	85	64321.4311	67.4444	1718669	Escherichia virus SUSP2	1985291	Suspvirus	1985292	Myoviridae	10662	Caudovirales	28883	Caudoviricetes	2731619	Uroviricota	2731618	Viruses	10239	Bacteria
k29_9_1965376_Felixounavirus_32-73	Individual10	142	99.296	100	NC_028935.2	80	25083.7170	76.6408	1718669	Escherichia virus SUSP2	1985291	Suspvirus	1985292	Myoviridae	10662	Caudovirales	28883	Caudoviricetes	2731619	Uroviricota	2731618	Viruses	10239	Bacteria
k141_3_1985291_Suspvirus_32-20	Individual2	151	93.289	99	NC_042075.1	70	13895.3350	69.5232	2024304	Shigella virus Sf14	2560757	Mooglevirus	1985303	Myoviridae	10662	Caudovirales	28883	Caudoviricetes	2731619	Uroviricota	2731618	Viruses	10239	Bacteria
k21_1_2696397_Carltongylesvirus_32-83	Individual12	245	79.424	99	NC_010106.1	94	5522.3093	57.4327	451705	Escherichia virus GJ1	2733971	Carltongylesvirus	2732960	Chaseviridae	2731689	Caudovirales	28883	Caudoviricetes	2731619	Uroviricota	2731618	Viruses	10239	Bacteria
k21_3_1985290_Suspvirus_32-82	Individual6	297	97.842	94	NC_028808.2	105	50562.8362	52.9562	1718606	Escherichia virus SUSP1	1985290	Suspvirus	1985292	Myoviridae	10662	Caudovirales	28883	Caudoviricetes	2731619	Uroviricota	2731618	Viruses	10239	Bacteria
k99_19_2732701_Teetrevirus_33-43	Individual7	245	95.918	100	NC_047856.1	66	13655.7893	40.2245	1871708	Enterobacter virus KPN3	2732702	Teetrevirus	2732693	Autographiviridae	2731643	Caudovirales	28883	Caudoviricetes	2731619	Uroviricota	2731618	Viruses	10239	Bacteria
k29_4_2732701_Teetrevirus_33-60	Individual4	176	100.000	100	NC_047755.1	83	55273.1957	56.3125	1662463	Yersinia virus YeF10	2732713	Teetrevirus	2732693	Autographiviridae	2731643	Caudovirales	28883	Caudoviricetes	2731619	Uroviricota	2731618	Viruses	10239	Bacteria
k99_38_1985291_Suspvirus_32-82	Individual6	324	97.222	100	NC_028935.2	96	42376.4722	44.4228	1718669	Escherichia virus SUSP2	1985291	Suspvirus	1985292	Myoviridae	10662	Caudovirales	28883	Caudoviricetes	2731619	Uroviricota	2731618	Viruses	10239	Bacteria
k21_2_1868596_NA_33-25	Individual15	196	87.218	68	NC_031091.1	85	4859.4133	65.0459	1868596	Pseudomonas phage MD8	1868596	Unclassified	Unclassified	Siphoviridae	10699	Caudovirales	28883	Caudoviricetes	2731619	Uroviricota	2731618	Viruses	10239	Bacteria
k141_67_1985291_Suspvirus_32-73	Individual10	246	87.805	100	NC_042097.1	151	27329.5254	90.8211	2060124	Salmonella virus BPS17W1	2560725	Felixounavirus	1198140	Myoviridae	10662	Caudovirales	28883	Caudoviricetes	2731619	Uroviricota	2731618	Viruses	10239	Bacteria
k39_16_2732699_Teetrevirus_32-83	Individual12	335	98.442	96	NC_047755.1	186	7991.4777	83.2836	1662463	Yersinia virus YeF10	2732713	Teetrevirus	2732693	Autographiviridae	2731643	Caudovirales	28883	Caudoviricetes	2731619	Uroviricota	2731618	Viruses	10239	Bacteria
k39_1_1965376_Felixounavirus_32-20	Individual2	150	97.333	100	NC_028808.2	24	4795.8756	23.9933	1718606	Escherichia virus SUSP1	1985290	Suspvirus	1985292	Myoviridae	10662	Caudovirales	28883	Caudoviricetes	2731619	Uroviricota	2731618	Viruses	10239	Bacteria
k141_76_1985291_Suspvirus_32-73	Individual10	639	97.183	100	NC_028935.2	378	26337.9028	87.8905	1718669	Escherichia virus SUSP2	1985291	Suspvirus	1985292	Myoviridae	10662	Caudovirales	28883	Caudoviricetes	2731619	Uroviricota	2731618	Viruses	10239	Bacteria
k21_3_347324_NA_33-25	Individual15	160	96.875	100	NC_031091.1	42	2941.3743	39.3750	1868596	Pseudomonas phage MD8	1868596	Unclassified	Unclassified	Siphoviridae	10699	Caudovirales	28883	Caudoviricetes	2731619	Uroviricota	2731618	Viruses	10239	Bacteria
k119_0_1985291_Suspvirus_33-62	Individual16	227	93.833	100	NC_028935.2	43	42548.8137	28.2026	1718669	Escherichia virus SUSP2	1985291	Suspvirus	1985292	Myoviridae	10662	Caudovirales	28883	Caudoviricetes	2731619	Uroviricota	2731618	Viruses	10239	Bacteria
k21_0_2732711_Teetrevirus_33-62	Individual16	229	97.802	100	NC_047774.1	13	12751.2490	8.3100	1897434	Serratia virus SM9-3Y	2732711	Teetrevirus	2732693	Autographiviridae	2731643	Caudovirales	28883	Caudoviricetes	2731619	Uroviricota	2731618	Viruses	10239	Bacteria
k21_5_2732701_Teetrevirus_33-52	Individual11	256	97.790	71	NC_047843.1	111	102722.9934	65.0352	2024248	Leclercia virus 10164-302	2732708	Teetrevirus	2732693	Autographiviridae	2731643	Caudovirales	28883	Caudoviricetes	2731619	Uroviricota	2731618	Viruses	10239	Bacteria
k21_7_1985290_Suspvirus_32-82	Individual6	166	93.976	100	NC_028935.2	46	39632.2127	41.2169	1718669	Escherichia virus SUSP2	1985291	Suspvirus	1985292	Myoviridae	10662	Caudovirales	28883	Caudoviricetes	2731619	Uroviricota	2731618	Viruses	10239	Bacteria
k141_33_1985291_Suspvirus_32-83	Individual12	334	88.545	96	NC_028935.2	198	8532.5272	84.8713	1718669	Escherichia virus SUSP2	1985291	Suspvirus	1985292	Myoviridae	10662	Caudovirales	28883	Caudoviricetes	2731619	Uroviricota	2731618	Viruses	10239	Bacteria
k21_12_2732701_Teetrevirus_33-62	Individual16	189	97.701	92	NC_047755.1	55	65365.0719	43.4339	1662463	Yersinia virus YeF10	2732713	Teetrevirus	2732693	Autographiviridae	2731643	Caudovirales	28883	Caudoviricetes	2731619	Uroviricota	2731618	Viruses	10239	Bacteria
k21_4_1984787_Elvirus_32-22	Individual17	150	100.000	100	NC_007623.1	23	5850.4076	23.0000	273133	Pseudomonas virus EL	1984787	Elvirus	1984786	Myoviridae	10662	Caudovirales	28883	Caudoviricetes	2731619	Uroviricota	2731618	Viruses	10239	Bacteria
k39_2_2560439_Felixounavirus_32-12	Individual18	243	96.296	100	NC_031939.1	12	2350.6624	7.4074	1857100	Salmonella virus BPS15Q2	2560723	Felixounavirus	1198140	Myoviridae	10662	Caudovirales	28883	Caudoviricetes	2731619	Uroviricota	2731618	Viruses	10239	Bacteria
k141_2_1985290_Suspvirus_32-12	Individual18	219	99.087	100	NC_028808.2	9	1956.2019	5.1507	1718606	Escherichia virus SUSP1	1985290	Suspvirus	1985292	Myoviridae	10662	Caudovirales	28883	Caudoviricetes	2731619	Uroviricota	2731618	Viruses	10239	Bacteria
k21_1_2560724_Felixounavirus_32-73	Individual10	194	97.093	89	NC_042097.1	98	22491.3019	75.6804	2060124	Salmonella virus BPS17W1	2560725	Felixounavirus	1198140	Myoviridae	10662	Caudovirales	28883	Caudoviricetes	2731619	Uroviricota	2731618	Viruses	10239	Bacteria
k21_3_1965385_Felixounavirus_33-43	Individual7	150	95.333	100	NC_028935.2	39	13179.9058	39.0000	1718669	Escherichia virus SUSP2	1985291	Suspvirus	1985292	Myoviridae	10662	Caudovirales	28883	Caudoviricetes	2731619	Uroviricota	2731618	Viruses	10239	Bacteria
k21_0_2732697_Teetrevirus_32-12	Individual18	150	99.187	82	NC_028880.1	22	6981.4674	22.0000	1610508	Citrobacter virus CFP1	2732697	Teetrevirus	2732693	Autographiviridae	2731643	Caudovirales	28883	Caudoviricetes	2731619	Uroviricota	2731618	Viruses	10239	Bacteria
k141_9_2732701_Teetrevirus_32-12	Individual18	451	98.182	100	NC_047755.1	106	11187.7980	35.2550	1662463	Yersinia virus YeF10	2732713	Teetrevirus	2732693	Autographiviridae	2731643	Caudovirales	28883	Caudoviricetes	2731619	Uroviricota	2731618	Viruses	10239	Bacteria
k141_64_1985291_Suspvirus_32-73	Individual10	221	93.269	47	NC_028872.1	122	24578.6376	82.7783	1527531	Escherichia virus HY02	1985308	Felixounavirus	1198140	Myoviridae	10662	Caudovirales	28883	Caudoviricetes	2731619	Uroviricota	2731618	Viruses	10239	Bacteria
k21_0_331278_NA_33-47	Individual19	225	100.000	100	NC_016163.1	45	7807.3156	29.9022	331278	Yersinia phage phiR1-37	331278	Unclassified	Unclassified	Myoviridae	10662	Caudovirales	28883	Caudoviricetes	2731619	Uroviricota	2731618	Viruses	10239	Bacteria
k141_22_1985291_Suspvirus_32-83	Individual12	471	91.720	100	NC_028935.2	334	10206.6804	99.1507	1718669	Escherichia virus SUSP2	1985291	Suspvirus	1985292	Myoviridae	10662	Caudovirales	28883	Caudoviricetes	2731619	Uroviricota	2731618	Viruses	10239	Bacteria
k21_0_694060_NA_33-11	Individual9	215	99.070	100	NC_042097.1	73	119807.6531	50.9256	2060124	Salmonella virus BPS17W1	2560725	Felixounavirus	1198140	Myoviridae	10662	Caudovirales	28883	Caudoviricetes	2731619	Uroviricota	2731618	Viruses	10239	Bacteria
k21_0_2732698_Teetrevirus_33-76	Individual1	283	99.597	88	NC_028795.1	123	7421.1828	65.1873	1636314	Enterobacter virus E3	2732701	Teetrevirus	2732693	Autographiviridae	2731643	Caudovirales	28883	Caudoviricetes	2731619	Uroviricota	2731618	Viruses	10239	Bacteria
k21_3_2732713_Teetrevirus_32-12	Individual18	224	98.985	88	NC_047755.1	65	13812.7652	43.5223	1662463	Yersinia virus YeF10	2732713	Teetrevirus	2732693	Autographiviridae	2731643	Caudovirales	28883	Caudoviricetes	2731619	Uroviricota	2731618	Viruses	10239	Bacteria
k141_92_1985291_Suspvirus_32-12	Individual18	471	97.002	99	NC_028935.2	206	20819.0834	61.0042	1718669	Escherichia virus SUSP2	1985291	Suspvirus	1985292	Myoviridae	10662	Caudovirales	28883	Caudoviricetes	2731619	Uroviricota	2731618	Viruses	10239	Bacteria
k29_0_1924729_Kayvirus_33-43	Individual7	187	89.305	100	NC_025426.1	79	21415.3138	63.3529	1526408	Staphylococcus virus P108	1924731	Kayvirus	1857843	Herelleviridae	2560065	Caudovirales	28883	Caudoviricetes	2731619	Uroviricota	2731618	Viruses	10239	Bacteria
k21_3_2732708_Teetrevirus_33-51	Individual13	143	98.113	74	NC_047755.1	58	16032.6668	57.7832	1662463	Yersinia virus YeF10	2732713	Teetrevirus	2732693	Autographiviridae	2731643	Caudovirales	28883	Caudoviricetes	2731619	Uroviricota	2731618	Viruses	10239	Bacteria
k119_6_1985291_Suspvirus_32-29	Individual8	259	97.143	95	NC_028935.2	62	819.3364	35.6988	1718669	Escherichia virus SUSP2	1985291	Suspvirus	1985292	Myoviridae	10662	Caudovirales	28883	Caudoviricetes	2731619	Uroviricota	2731618	Viruses	10239	Bacteria
k141_44_1985291_Suspvirus_32-20	Individual2	155	99.355	100	NC_028935.2	42	8122.0474	40.6452	1718669	Escherichia virus SUSP2	1985291	Suspvirus	1985292	Myoviridae	10662	Caudovirales	28883	Caudoviricetes	2731619	Uroviricota	2731618	Viruses	10239	Bacteria
k21_2_1984787_Elvirus_32-82	Individual6	207	98.551	100	NC_007623.1	44	30400.5127	31.8841	273133	Pseudomonas virus EL	1984787	Elvirus	1984786	Myoviridae	10662	Caudovirales	28883	Caudoviricetes	2731619	Uroviricota	2731618	Viruses	10239	Bacteria
k59_3_1985291_Suspvirus_33-47	Individual19	270	99.099	100	NC_028935.2	90	13012.1927	50.0000	1718669	Escherichia virus SUSP2	1985291	Suspvirus	1985292	Myoviridae	10662	Caudovirales	28883	Caudoviricetes	2731619	Uroviricota	2731618	Viruses	10239	Bacteria
k39_0_2560439_Felixounavirus_32-12	Individual18	193	88.298	97	NC_028935.2	12	2959.6423	9.3212	1718669	Escherichia virus SUSP2	1985291	Suspvirus	1985292	Myoviridae	10662	Caudovirales	28883	Caudoviricetes	2731619	Uroviricota	2731618	Viruses	10239	Bacteria
k39_23_2732699_Teetrevirus_32-83	Individual12	150	99.333	100	NC_031092.1	64	6141.1213	63.9933	1805465	Citrobacter virus SH2	2732699	Teetrevirus	2732693	Autographiviridae	2731643	Caudovirales	28883	Caudoviricetes	2731619	Uroviricota	2731618	Viruses	10239	Bacteria
k21_0_1907784_NA_32-83	Individual12	251	98.182	100	NC_048656.1	108	6193.1128	63.9801	1907784	Klebsiella virus BIS47	2845076	Mydovirus	2842888	Myoviridae	10662	Caudovirales	28883	Caudoviricetes	2731619	Uroviricota	2731618	Viruses	10239	Bacteria
k119_3_1985291_Suspvirus_32-86	Individual5	174	100.000	89	NC_028935.2	78	48890.3769	66.9080	1718669	Escherichia virus SUSP2	1985291	Suspvirus	1985292	Myoviridae	10662	Caudovirales	28883	Caudoviricetes	2731619	Uroviricota	2731618	Viruses	10239	Bacteria
k21_0_1965383_Felixounavirus_32-42	Individual20	212	97.170	100	NC_031939.1	47	19985.4060	33.2547	1857100	Salmonella virus BPS15Q2	2560723	Felixounavirus	1198140	Myoviridae	10662	Caudovirales	28883	Caudoviricetes	2731619	Uroviricota	2731618	Viruses	10239	Bacteria
k141_8_1985290_Suspvirus_32-42	Individual20	286	95.423	99	NC_028935.2	165	52007.8486	81.8916	1718669	Escherichia virus SUSP2	1985291	Suspvirus	1985292	Myoviridae	10662	Caudovirales	28883	Caudoviricetes	2731619	Uroviricota	2731618	Viruses	10239	Bacteria
k21_40_331278_NA_33-25	Individual15	258	100.000	100	NC_016163.1	6	260.5869	3.4884	331278	Yersinia phage phiR1-37	331278	Unclassified	Unclassified	Myoviridae	10662	Caudovirales	28883	Caudoviricetes	2731619	Uroviricota	2731618	Viruses	10239	Bacteria
k141_77_1985291_Suspvirus_33-1	Individual14	190	100.000	100	NC_028808.2	74	269.0596	58.2105	1718606	Escherichia virus SUSP1	1985290	Suspvirus	1985292	Myoviridae	10662	Caudovirales	28883	Caudoviricetes	2731619	Uroviricota	2731618	Viruses	10239	Bacteria
k21_0_1980958_Drulisvirus_32-42	Individual20	247	98.690	93	NC_031025.1	106	38686.5400	64.0445	1852657	Klebsiella virus KpV475	1980958	Drulisvirus	1920774	Autographiviridae	2731643	Caudovirales	28883	Caudoviricetes	2731619	Uroviricota	2731618	Viruses	10239	Bacteria
k21_4_1984787_Elvirus_32-73	Individual10	150	97.333	100	NC_007623.1	38	11279.3114	37.8533	273133	Pseudomonas virus EL	1984787	Elvirus	1984786	Myoviridae	10662	Caudovirales	28883	Caudoviricetes	2731619	Uroviricota	2731618	Viruses	10239	Bacteria
k21_2_292029_Kayvirus_33-43	Individual7	156	96.795	100	NC_028765.1	42	13647.8314	40.2436	1572703	Staphylococcus virus Rodi	1980962	Kayvirus	1857843	Herelleviridae	2560065	Caudovirales	28883	Caudoviricetes	2731619	Uroviricota	2731618	Viruses	10239	Bacteria
k21_0_2560781_Kayvirus_33-60	Individual4	184	96.591	96	NC_019448.1	114	72616.6447	92.5380	760530	Staphylococcus virus G15	1924732	Kayvirus	1857843	Herelleviridae	2560065	Caudovirales	28883	Caudoviricetes	2731619	Uroviricota	2731618	Viruses	10239	Bacteria
k21_1_1403390_NA_33-60	Individual4	198	96.923	98	NC_022914.1	98	58010.9577	73.9495	1403390	Staphylococcus phage phiRS7	1403390	Unclassified	Unclassified	Siphoviridae	10699	Caudovirales	28883	Caudoviricetes	2731619	Uroviricota	2731618	Viruses	10239	Bacteria
k141_4_1985291_Suspvirus_33-52	Individual11	164	91.743	66	NC_005282.1	52	75118.0229	47.5610	77775	Salmonella virus FelixO1	1985310	Felixounavirus	1198140	Myoviridae	10662	Caudovirales	28883	Caudoviricetes	2731619	Uroviricota	2731618	Viruses	10239	Bacteria
k39_5_1985290_Suspvirus_32-20	Individual2	208	94.444	100	NC_028808.2	21	3026.2436	12.4038	1718606	Escherichia virus SUSP1	1985290	Suspvirus	1985292	Myoviridae	10662	Caudovirales	28883	Caudoviricetes	2731619	Uroviricota	2731618	Viruses	10239	Bacteria
k21_3_1980955_Drulisvirus_32-12	Individual18	190	94.709	99	NC_028816.1	57	14280.2742	44.9526	1610834	Klebsiella virus SU503	1920778	Drulisvirus	1920774	Autographiviridae	2731643	Caudovirales	28883	Caudoviricetes	2731619	Uroviricota	2731618	Viruses	10239	Bacteria
k21_1_2734110_Heilongjiangvirus_33-1	Individual14	150	96.667	100	NC_047983.1	67	308.5701	66.9467	2048517	Lactobacillus virus Lb	2734110	Heilongjiangvirus	2733106	Myoviridae	10662	Caudovirales	28883	Caudoviricetes	2731619	Uroviricota	2731618	Viruses	10239	Bacteria
k21_0_2732710_Teetrevirus_33-43	Individual7	264	99.242	100	NC_047844.1	48	9216.7173	27.2689	2024251	Serratia virus 2050H2	2732710	Teetrevirus	2732693	Autographiviridae	2731643	Caudovirales	28883	Caudoviricetes	2731619	Uroviricota	2731618	Viruses	10239	Bacteria
k141_34_1985291_Suspvirus_32-83	Individual12	337	91.988	100	NC_028935.2	316	13496.3440	140.0089	1718669	Escherichia virus SUSP2	1985291	Suspvirus	1985292	Myoviridae	10662	Caudovirales	28883	Caudoviricetes	2731619	Uroviricota	2731618	Viruses	10239	Bacteria
k21_2_1958917_NA_33-25	Individual15	150	97.333	100	NC_048704.1	23	1718.1361	22.9933	2163635	Pectobacterium virus Nepra	2845778	Cbunavirus	2842586	Schitoviridae	2842329	Caudovirales	28883	Caudoviricetes	2731619	Uroviricota	2731618	Viruses	10239	Bacteria
k21_2_1965380_Felixounavirus_32-73	Individual10	150	95.333	100	NC_028935.2	49	14544.3752	49.0000	1718669	Escherichia virus SUSP2	1985291	Suspvirus	1985292	Myoviridae	10662	Caudovirales	28883	Caudoviricetes	2731619	Uroviricota	2731618	Viruses	10239	Bacteria
k39_6_2732701_Teetrevirus_33-51	Individual13	203	99.015	100	NC_047755.1	77	14993.6890	56.8916	1662463	Yersinia virus YeF10	2732713	Teetrevirus	2732693	Autographiviridae	2731643	Caudovirales	28883	Caudoviricetes	2731619	Uroviricota	2731618	Viruses	10239	Bacteria
k141_0_1985291_Suspvirus_32-83	Individual12	509	98.167	96	NC_028935.2	287	8115.6456	84.4283	1718669	Escherichia virus SUSP2	1985291	Suspvirus	1985292	Myoviridae	10662	Caudovirales	28883	Caudoviricetes	2731619	Uroviricota	2731618	Viruses	10239	Bacteria
k99_3_2732701_Teetrevirus_32-73	Individual10	215	99.535	100	NC_047774.1	71	14703.1416	49.3535	1897434	Serratia virus SM9-3Y	2732711	Teetrevirus	2732693	Autographiviridae	2731643	Caudovirales	28883	Caudoviricetes	2731619	Uroviricota	2731618	Viruses	10239	Bacteria
k21_3_2560756_Mooglevirus_33-51	Individual13	151	100.000	99	NC_028935.2	63	16492.1552	62.4172	1718669	Escherichia virus SUSP2	1985291	Suspvirus	1985292	Myoviridae	10662	Caudovirales	28883	Caudoviricetes	2731619	Uroviricota	2731618	Viruses	10239	Bacteria
k141_101_1985291_Suspvirus_32-12	Individual18	158	90.580	87	NC_028935.2	46	13858.4940	43.6709	1718669	Escherichia virus SUSP2	1985291	Suspvirus	1985292	Myoviridae	10662	Caudovirales	28883	Caudoviricetes	2731619	Uroviricota	2731618	Viruses	10239	Bacteria
k141_1_1985291_Suspvirus_33-25	Individual15	243	99.174	100	NC_028808.2	70	3227.8456	40.5185	1718606	Escherichia virus SUSP1	1985290	Suspvirus	1985292	Myoviridae	10662	Caudovirales	28883	Caudoviricetes	2731619	Uroviricota	2731618	Viruses	10239	Bacteria
k141_13_2732701_Teetrevirus_32-12	Individual18	177	98.795	94	NC_047843.1	78	20976.6740	62.1356	2024248	Leclercia virus 10164-302	2732708	Teetrevirus	2732693	Autographiviridae	2731643	Caudovirales	28883	Caudoviricetes	2731619	Uroviricota	2731618	Viruses	10239	Bacteria
k21_9_1327935_NA_33-1	Individual14	207	77.540	90	NC_048694.1	124	413.8297	89.8019	2070028	Klebsiella virus F48	2845079	Marfavirus	2843419	Myoviridae	10662	Caudovirales	28883	Caudoviricetes	2731619	Uroviricota	2731618	Viruses	10239	Bacteria
k21_0_2733599_Drulisvirus_33-25	Individual15	217	95.853	100	NC_031025.1	42	2168.7552	29.0323	1852657	Klebsiella virus KpV475	1980958	Drulisvirus	1920774	Autographiviridae	2731643	Caudovirales	28883	Caudoviricetes	2731619	Uroviricota	2731618	Viruses	10239	Bacteria
k59_3_2732711_Teetrevirus_33-43	Individual7	224	98.795	100	NC_047774.1	47	10636.2564	31.3170	1897434	Serratia virus SM9-3Y	2732711	Teetrevirus	2732693	Autographiviridae	2731643	Caudovirales	28883	Caudoviricetes	2731619	Uroviricota	2731618	Viruses	10239	Bacteria
k29_14_1965376_Felixounavirus_32-73	Individual10	179	96.648	100	NC_028935.2	64	15919.0517	53.5028	1718669	Escherichia virus SUSP2	1985291	Suspvirus	1985292	Myoviridae	10662	Caudovirales	28883	Caudoviricetes	2731619	Uroviricota	2731618	Viruses	10239	Bacteria
k21_0_1985308_Felixounavirus_33-51	Individual13	190	100.000	100	NC_028872.1	162	33703.5171	126.5105	1527531	Escherichia virus HY02	1985308	Felixounavirus	1198140	Myoviridae	10662	Caudovirales	28883	Caudoviricetes	2731619	Uroviricota	2731618	Viruses	10239	Bacteria
k141_0_1985290_Suspvirus_33-51	Individual13	234	90.598	100	NC_028808.2	124	20946.8942	71.5085	1718606	Escherichia virus SUSP1	1985290	Suspvirus	1985292	Myoviridae	10662	Caudovirales	28883	Caudoviricetes	2731619	Uroviricota	2731618	Viruses	10239	Bacteria
k141_21_1985291_Suspvirus_32-83	Individual12	260	96.000	19	NC_029023.1	158	8746.6691	90.2269	1340750	Escherichia virus JH2	1965379	Felixounavirus	1198140	Myoviridae	10662	Caudovirales	28883	Caudoviricetes	2731619	Uroviricota	2731618	Viruses	10239	Bacteria
k21_0_2560757_Mooglevirus_33-62	Individual16	158	93.333	85	NC_028935.2	59	83876.4001	56.0127	1718669	Escherichia virus SUSP2	1985291	Suspvirus	1985292	Myoviridae	10662	Caudovirales	28883	Caudoviricetes	2731619	Uroviricota	2731618	Viruses	10239	Bacteria
k141_54_1985291_Suspvirus_33-25	Individual15	226	96.413	98	NC_028935.2	61	3024.4219	38.2832	1718669	Escherichia virus SUSP2	1985291	Suspvirus	1985292	Myoviridae	10662	Caudovirales	28883	Caudoviricetes	2731619	Uroviricota	2731618	Viruses	10239	Bacteria
k141_63_1985291_Suspvirus_33-43	Individual7	191	98.883	94	NC_028808.2	142	37687.2054	103.0000	1718606	Escherichia virus SUSP1	1985290	Suspvirus	1985292	Myoviridae	10662	Caudovirales	28883	Caudoviricetes	2731619	Uroviricota	2731618	Viruses	10239	Bacteria
k59_2_1985290_Suspvirus_33-11	Individual9	209	98.361	88	NC_028935.2	64	108052.2584	45.3923	1718669	Escherichia virus SUSP2	1985291	Suspvirus	1985292	Myoviridae	10662	Caudovirales	28883	Caudoviricetes	2731619	Uroviricota	2731618	Viruses	10239	Bacteria
k99_2_2732711_Teetrevirus_33-25	Individual15	295	98.571	100	NC_047755.1	97	3684.4333	46.8712	1662463	Yersinia virus YeF10	2732713	Teetrevirus	2732693	Autographiviridae	2731643	Caudovirales	28883	Caudoviricetes	2731619	Uroviricota	2731618	Viruses	10239	Bacteria
k21_7_2732699_Teetrevirus_32-42	Individual20	145	99.310	100	NC_010807.1	80	49736.2414	79.7241	529929	Salmonella virus SG-JL2	2732709	Teetrevirus	2732693	Autographiviridae	2731643	Caudovirales	28883	Caudoviricetes	2731619	Uroviricota	2731618	Viruses	10239	Bacteria
k141_72_1985291_Suspvirus_33-25	Individual15	1006	96.186	96	NC_028935.2	445	4956.5902	64.4652	1718669	Escherichia virus SUSP2	1985291	Suspvirus	1985292	Myoviridae	10662	Caudovirales	28883	Caudoviricetes	2731619	Uroviricota	2731618	Viruses	10239	Bacteria
k29_2_2732711_Teetrevirus_32-86	Individual5	211	97.015	95	NC_001271.1	109	56340.6786	77.4882	110457	Yersinia virus YeO3-12	2732714	Teetrevirus	2732693	Autographiviridae	2731643	Caudovirales	28883	Caudoviricetes	2731619	Uroviricota	2731618	Viruses	10239	Bacteria
k141_12_1985291_Suspvirus_33-25	Individual15	823	98.947	97	NC_028935.2	304	4138.9934	54.5018	1718669	Escherichia virus SUSP2	1985291	Suspvirus	1985292	Myoviridae	10662	Caudovirales	28883	Caudoviricetes	2731619	Uroviricota	2731618	Viruses	10239	Bacteria
k21_4_2732701_Teetrevirus_32-29	Individual8	239	98.551	100	NC_025451.1	47	673.0856	29.4895	1536611	Yersinia virus AP5	2732712	Teetrevirus	2732693	Autographiviridae	2731643	Caudovirales	28883	Caudoviricetes	2731619	Uroviricota	2731618	Viruses	10239	Bacteria
k141_51_1985291_Suspvirus_32-20	Individual2	169	100.000	100	NC_028935.2	50	8868.1132	44.2485	1718669	Escherichia virus SUSP2	1985291	Suspvirus	1985292	Myoviridae	10662	Caudovirales	28883	Caudoviricetes	2731619	Uroviricota	2731618	Viruses	10239	Bacteria
k141_16_1985291_Suspvirus_33-60	Individual4	240	90.336	99	NC_028935.2	123	60067.9789	76.6750	1718669	Escherichia virus SUSP2	1985291	Suspvirus	1985292	Myoviridae	10662	Caudovirales	28883	Caudoviricetes	2731619	Uroviricota	2731618	Viruses	10239	Bacteria
k21_0_1985338_Slopekvirus_32-83	Individual12	175	96.000	100	NC_042138.1	10	822.4716	8.5714	1880822	Klebsiella virus PMBT1	2560544	Slopekvirus	1985328	Myoviridae	10662	Caudovirales	28883	Caudoviricetes	2731619	Uroviricota	2731618	Viruses	10239	Bacteria
k21_4_1984787_Elvirus_33-25	Individual15	196	98.469	100	NC_007623.1	53	3029.9871	40.5612	273133	Pseudomonas virus EL	1984787	Elvirus	1984786	Myoviridae	10662	Caudovirales	28883	Caudoviricetes	2731619	Uroviricota	2731618	Viruses	10239	Bacteria
k21_0_1985308_Felixounavirus_32-12	Individual18	162	94.444	100	NC_031939.1	59	17336.1354	54.6235	1857100	Salmonella virus BPS15Q2	2560723	Felixounavirus	1198140	Myoviridae	10662	Caudovirales	28883	Caudoviricetes	2731619	Uroviricota	2731618	Viruses	10239	Bacteria
k21_2_694060_NA_32-73	Individual10	150	99.291	94	NC_042097.1	49	14544.3752	49.0000	2060124	Salmonella virus BPS17W1	2560725	Felixounavirus	1198140	Myoviridae	10662	Caudovirales	28883	Caudoviricetes	2731619	Uroviricota	2731618	Viruses	10239	Bacteria
k29_6_2732701_Teetrevirus_33-60	Individual4	267	98.502	100	NC_047755.1	80	35117.8464	44.9438	1662463	Yersinia virus YeF10	2732713	Teetrevirus	2732693	Autographiviridae	2731643	Caudovirales	28883	Caudoviricetes	2731619	Uroviricota	2731618	Viruses	10239	Bacteria
k141_71_1985291_Suspvirus_33-51	Individual13	403	93.300	100	NC_028935.2	330	32368.5097	116.3797	1718669	Escherichia virus SUSP2	1985291	Suspvirus	1985292	Myoviridae	10662	Caudovirales	28883	Caudoviricetes	2731619	Uroviricota	2731618	Viruses	10239	Bacteria
k21_24_331278_NA_32-83	Individual12	150	100.000	100	NC_016163.1	38	3646.2907	38.0000	331278	Yersinia phage phiR1-37	331278	Unclassified	Unclassified	Myoviridae	10662	Caudovirales	28883	Caudoviricetes	2731619	Uroviricota	2731618	Viruses	10239	Bacteria
k59_1_1985291_Suspvirus_32-22	Individual17	378	95.238	100	NC_028935.2	115	11607.9515	45.2407	1718669	Escherichia virus SUSP2	1985291	Suspvirus	1985292	Myoviridae	10662	Caudovirales	28883	Caudoviricetes	2731619	Uroviricota	2731618	Viruses	10239	Bacteria
k21_1_2733882_Teseptimavirus_32-83	Individual12	150	90.667	100	NC_015271.1	36	3454.3807	35.9400	866889	Salmonella virus Vi06	2733882	Teseptimavirus	110456	Autographiviridae	2731643	Caudovirales	28883	Caudoviricetes	2731619	Uroviricota	2731618	Viruses	10239	Bacteria
k141_16_1985291_Suspvirus_32-73	Individual10	163	97.260	99	NC_028935.2	68	18574.2616	60.7607	1718669	Escherichia virus SUSP2	1985291	Suspvirus	1985292	Myoviridae	10662	Caudovirales	28883	Caudoviricetes	2731619	Uroviricota	2731618	Viruses	10239	Bacteria
k141_0_1985290_Suspvirus_32-29	Individual8	196	96.296	100	NC_028935.2	73	1274.7855	55.6990	1718669	Escherichia virus SUSP2	1985291	Suspvirus	1985292	Myoviridae	10662	Caudovirales	28883	Caudoviricetes	2731619	Uroviricota	2731618	Viruses	10239	Bacteria
k59_18_1985291_Suspvirus_32-22	Individual17	450	98.000	100	NC_028935.2	215	18229.5309	70.2311	1718669	Escherichia virus SUSP2	1985291	Suspvirus	1985292	Myoviridae	10662	Caudovirales	28883	Caudoviricetes	2731619	Uroviricota	2731618	Viruses	10239	Bacteria
k119_4_1985290_Suspvirus_33-43	Individual7	252	91.339	100	NC_028808.2	126	25345.9727	74.4246	1718606	Escherichia virus SUSP1	1985290	Suspvirus	1985292	Myoviridae	10662	Caudovirales	28883	Caudoviricetes	2731619	Uroviricota	2731618	Viruses	10239	Bacteria
k141_11_1965376_Felixounavirus_32-12	Individual18	217	100.000	91	NC_028935.2	80	17548.7241	55.2304	1718669	Escherichia virus SUSP2	1985291	Suspvirus	1985292	Myoviridae	10662	Caudovirales	28883	Caudoviricetes	2731619	Uroviricota	2731618	Viruses	10239	Bacteria
k141_14_2734081_Alexandravirus_33-25	Individual15	252	80.184	86	NC_047995.1	32	1422.8870	19.0476	2201424	Erwinia virus Alexandra	2734081	Alexandravirus	2733088	Myoviridae	10662	Caudovirales	28883	Caudoviricetes	2731619	Uroviricota	2731618	Viruses	10239	Bacteria
k21_0_2732713_Teetrevirus_32-42	Individual20	463	99.568	100	NC_047755.1	187	36409.2383	60.5551	1662463	Yersinia virus YeF10	2732713	Teetrevirus	2732693	Autographiviridae	2731643	Caudovirales	28883	Caudoviricetes	2731619	Uroviricota	2731618	Viruses	10239	Bacteria
k21_0_2560439_Felixounavirus_33-62	Individual16	175	96.552	66	NC_028935.2	51	65460.1484	43.1543	1718669	Escherichia virus SUSP2	1985291	Suspvirus	1985292	Myoviridae	10662	Caudovirales	28883	Caudoviricetes	2731619	Uroviricota	2731618	Viruses	10239	Bacteria
k21_3_331278_NA_33-62	Individual16	150	98.667	100	NC_016163.1	23	34441.4506	23.0000	331278	Yersinia phage phiR1-37	331278	Unclassified	Unclassified	Myoviridae	10662	Caudovirales	28883	Caudoviricetes	2731619	Uroviricota	2731618	Viruses	10239	Bacteria
k21_0_2732711_Teetrevirus_33-52	Individual11	149	99.329	100	NC_047766.1	50	79500.2307	49.9060	1852630	Escherichia virus ECA2	2732704	Teetrevirus	2732693	Autographiviridae	2731643	Caudovirales	28883	Caudoviricetes	2731619	Uroviricota	2731618	Viruses	10239	Bacteria
k141_48_1985291_Suspvirus_32-83	Individual12	204	95.098	100	NC_028935.2	116	8184.3987	85.2696	1718669	Escherichia virus SUSP2	1985291	Suspvirus	1985292	Myoviridae	10662	Caudovirales	28883	Caudoviricetes	2731619	Uroviricota	2731618	Viruses	10239	Bacteria
k21_2_2732712_Teetrevirus_32-86	Individual5	269	97.170	99	NC_001271.1	97	39327.6037	54.0818	110457	Yersinia virus YeO3-12	2732714	Teetrevirus	2732693	Autographiviridae	2731643	Caudovirales	28883	Caudoviricetes	2731619	Uroviricota	2731618	Viruses	10239	Bacteria
k99_37_1985291_Suspvirus_32-82	Individual6	161	97.203	89	NC_028808.2	18	15989.8800	16.7702	1718606	Escherichia virus SUSP1	1985290	Suspvirus	1985292	Myoviridae	10662	Caudovirales	28883	Caudoviricetes	2731619	Uroviricota	2731618	Viruses	10239	Bacteria
k21_2_1965378_Felixounavirus_32-42	Individual20	160	96.850	79	NC_041923.1	16	9014.6938	15.0000	1572716	Salmonella virus Mushroom	1965380	Felixounavirus	1198140	Myoviridae	10662	Caudovirales	28883	Caudoviricetes	2731619	Uroviricota	2731618	Viruses	10239	Bacteria
k21_30_2732701_Teetrevirus_33-1	Individual14	187	98.810	90	NC_028880.1	100	369.4271	79.9358	1610508	Citrobacter virus CFP1	2732697	Teetrevirus	2732693	Autographiviridae	2731643	Caudovirales	28883	Caudoviricetes	2731619	Uroviricota	2731618	Viruses	10239	Bacteria
k21_2_331278_NA_32-83	Individual12	163	96.296	99	NC_016163.1	66	5827.9429	60.3006	331278	Yersinia phage phiR1-37	331278	Unclassified	Unclassified	Myoviridae	10662	Caudovirales	28883	Caudoviricetes	2731619	Uroviricota	2731618	Viruses	10239	Bacteria
k29_1_2732701_Teetrevirus_32-86	Individual5	281	99.288	100	NC_028795.1	81	31438.1318	43.0783	1636314	Enterobacter virus E3	2732701	Teetrevirus	2732693	Autographiviridae	2731643	Caudovirales	28883	Caudoviricetes	2731619	Uroviricota	2731618	Viruses	10239	Bacteria
k141_43_1985291_Suspvirus_33-1	Individual14	198	96.354	97	NC_028935.2	42	146.5394	31.8182	1718669	Escherichia virus SUSP2	1985291	Suspvirus	1985292	Myoviridae	10662	Caudovirales	28883	Caudoviricetes	2731619	Uroviricota	2731618	Viruses	10239	Bacteria
k141_66_1985291_Suspvirus_32-12	Individual18	240	96.250	100	NC_028935.2	38	7536.8114	23.7417	1718669	Escherichia virus SUSP2	1985291	Suspvirus	1985292	Myoviridae	10662	Caudovirales	28883	Caudoviricetes	2731619	Uroviricota	2731618	Viruses	10239	Bacteria
k141_55_1985291_Suspvirus_32-83	Individual12	613	95.277	100	NC_028935.2	544	12773.1315	129.0277	1718669	Escherichia virus SUSP2	1985291	Suspvirus	1985292	Myoviridae	10662	Caudovirales	28883	Caudoviricetes	2731619	Uroviricota	2731618	Viruses	10239	Bacteria
k141_70_1985291_Suspvirus_33-51	Individual13	446	97.917	99	NC_028935.2	114	10103.7782	38.1749	1718669	Escherichia virus SUSP2	1985291	Suspvirus	1985292	Myoviridae	10662	Caudovirales	28883	Caudoviricetes	2731619	Uroviricota	2731618	Viruses	10239	Bacteria
k29_9_2732701_Teetrevirus_32-22	Individual17	209	99.522	100	NC_047843.1	55	10040.7453	39.4545	2024248	Leclercia virus 10164-302	2732708	Teetrevirus	2732693	Autographiviridae	2731643	Caudovirales	28883	Caudoviricetes	2731619	Uroviricota	2731618	Viruses	10239	Bacteria
k119_2_1985290_Suspvirus_33-43	Individual7	200	97.436	100	NC_028935.2	66	16728.3420	49.2950	1718669	Escherichia virus SUSP2	1985291	Suspvirus	1985292	Myoviridae	10662	Caudovirales	28883	Caudoviricetes	2731619	Uroviricota	2731618	Viruses	10239	Bacteria
k59_36_1985291_Suspvirus_33-47	Individual19	204	98.361	89	NC_028935.2	94	17987.4429	57.3922	1718669	Escherichia virus SUSP2	1985291	Suspvirus	1985292	Myoviridae	10662	Caudovirales	28883	Caudoviricetes	2731619	Uroviricota	2731618	Viruses	10239	Bacteria
k29_3_1985290_Suspvirus_32-22	Individual17	150	89.623	71	NC_028935.2	48	12209.5463	47.9667	1718669	Escherichia virus SUSP2	1985291	Suspvirus	1985292	Myoviridae	10662	Caudovirales	28883	Caudoviricetes	2731619	Uroviricota	2731618	Viruses	10239	Bacteria
k141_74_1985291_Suspvirus_32-12	Individual18	233	97.990	85	NC_028935.2	111	22676.8303	71.4421	1718669	Escherichia virus SUSP2	1985291	Suspvirus	1985292	Myoviridae	10662	Caudovirales	28883	Caudoviricetes	2731619	Uroviricota	2731618	Viruses	10239	Bacteria
k59_5_2734081_Alexandravirus_32-12	Individual18	255	83.137	99	NC_047815.1	53	9893.5233	31.1765	1958956	Erwinia virus Yoloswag	2734158	Yoloswagvirus	2733142	Myoviridae	10662	Caudovirales	28883	Caudoviricetes	2731619	Uroviricota	2731618	Viruses	10239	Bacteria
k21_0_2733600_Drulisvirus_33-52	Individual11	150	98.667	100	NC_047811.1	14	22111.6642	14.0000	1933773	Klebsiella virus KpV74	2733604	Drulisvirus	1920774	Autographiviridae	2731643	Caudovirales	28883	Caudoviricetes	2731619	Uroviricota	2731618	Viruses	10239	Bacteria
k21_0_1914899_Certrevirus_33-52	Individual11	177	92.655	99	NC_017974.1	50	66923.9230	42.3672	1162295	Cronobacter virus CR3	1914897	Certrevirus	1914850	Myoviridae	10662	Caudovirales	28883	Caudoviricetes	2731619	Uroviricota	2731618	Viruses	10239	Bacteria
k119_19_1985291_Suspvirus_33-62	Individual16	247	97.166	100	NC_028935.2	73	66385.1231	40.1538	1718669	Escherichia virus SUSP2	1985291	Suspvirus	1985292	Myoviridae	10662	Caudovirales	28883	Caudoviricetes	2731619	Uroviricota	2731618	Viruses	10239	Bacteria
k39_8_2732699_Teetrevirus_33-51	Individual13	271	99.248	98	NC_047844.1	94	13711.1024	51.9852	2024251	Serratia virus 2050H2	2732710	Teetrevirus	2732693	Autographiviridae	2731643	Caudovirales	28883	Caudoviricetes	2731619	Uroviricota	2731618	Viruses	10239	Bacteria
k141_10_2732701_Teetrevirus_32-83	Individual12	299	97.993	100	NC_047843.1	156	7509.5233	78.0468	2024248	Leclercia virus 10164-302	2732708	Teetrevirus	2732693	Autographiviridae	2731643	Caudovirales	28883	Caudoviricetes	2731619	Uroviricota	2731618	Viruses	10239	Bacteria
k21_0_2733599_Drulisvirus_32-83	Individual12	193	91.623	99	NC_047944.1	48	3579.6691	37.2953	2099390	Klebsiella virus myPSH1235	2733606	Drulisvirus	1920774	Autographiviridae	2731643	Caudovirales	28883	Caudoviricetes	2731619	Uroviricota	2731618	Viruses	10239	Bacteria
k21_0_2733976_Suwonvirus_33-43	Individual7	230	86.058	90	NC_047791.1	75	16529.9822	48.7522	1916414	Pectobacterium virus PP101	2733977	Suwonvirus	2732964	Chaseviridae	2731689	Caudovirales	28883	Caudoviricetes	2731619	Uroviricota	2731618	Viruses	10239	Bacteria
k99_14_1985291_Suspvirus_32-82	Individual6	180	95.556	100	NC_028935.2	46	36549.7073	30.8500	1718669	Escherichia virus SUSP2	1985291	Suspvirus	1985292	Myoviridae	10662	Caudovirales	28883	Caudoviricetes	2731619	Uroviricota	2731618	Viruses	10239	Bacteria
k141_58_1985291_Suspvirus_32-83	Individual12	296	94.276	100	NC_028808.2	157	7634.2592	74.9324	1718606	Escherichia virus SUSP1	1985290	Suspvirus	1985292	Myoviridae	10662	Caudovirales	28883	Caudoviricetes	2731619	Uroviricota	2731618	Viruses	10239	Bacteria
k21_0_2560757_Mooglevirus_33-51	Individual13	280	100.000	100	NC_028935.2	105	14823.3062	55.8357	1718669	Escherichia virus SUSP2	1985291	Suspvirus	1985292	Myoviridae	10662	Caudovirales	28883	Caudoviricetes	2731619	Uroviricota	2731618	Viruses	10239	Bacteria
k141_18_1985291_Suspvirus_33-25	Individual15	574	97.038	100	NC_028935.2	280	5465.9685	72.1533	1718669	Escherichia virus SUSP2	1985291	Suspvirus	1985292	Myoviridae	10662	Caudovirales	28883	Caudoviricetes	2731619	Uroviricota	2731618	Viruses	10239	Bacteria
k59_38_1985291_Suspvirus_32-22	Individual17	314	100.000	100	NC_028808.2	115	13973.9035	54.9140	1718606	Escherichia virus SUSP1	1985290	Suspvirus	1985292	Myoviridae	10662	Caudovirales	28883	Caudoviricetes	2731619	Uroviricota	2731618	Viruses	10239	Bacteria
k141_85_1985291_Suspvirus_33-43	Individual7	259	96.680	93	NC_028935.2	161	31511.2092	88.1622	1718669	Escherichia virus SUSP2	1985291	Suspvirus	1985292	Myoviridae	10662	Caudovirales	28883	Caudoviricetes	2731619	Uroviricota	2731618	Viruses	10239	Bacteria
k141_76_1985291_Suspvirus_32-12	Individual18	386	94.783	100	NC_028935.2	111	13688.3458	42.7772	1718669	Escherichia virus SUSP2	1985291	Suspvirus	1985292	Myoviridae	10662	Caudovirales	28883	Caudoviricetes	2731619	Uroviricota	2731618	Viruses	10239	Bacteria
k21_0_1147144_NA_33-25	Individual15	150	86.667	100	NC_019717.1	5	373.5078	5.0000	1147144	Enterobacteria phage HK225	1147144	Unclassified	Unclassified	Siphoviridae	10699	Caudovirales	28883	Caudoviricetes	2731619	Uroviricota	2731618	Viruses	10239	Bacteria
k21_2_2560733_Felixounavirus_32-73	Individual10	219	86.087	53	NC_028935.2	88	17890.7607	60.2511	1718669	Escherichia virus SUSP2	1985291	Suspvirus	1985292	Myoviridae	10662	Caudovirales	28883	Caudoviricetes	2731619	Uroviricota	2731618	Viruses	10239	Bacteria
k141_9_2732701_Teetrevirus_32-83	Individual12	174	99.219	74	NC_028795.1	85	7031.1868	70.9310	1636314	Enterobacter virus E3	2732701	Teetrevirus	2732693	Autographiviridae	2731643	Caudovirales	28883	Caudoviricetes	2731619	Uroviricota	2731618	Viruses	10239	Bacteria
k99_2_1965376_Felixounavirus_33-60	Individual4	245	98.776	100	NC_028935.2	160	76542.5714	97.9469	1718669	Escherichia virus SUSP2	1985291	Suspvirus	1985292	Myoviridae	10662	Caudovirales	28883	Caudoviricetes	2731619	Uroviricota	2731618	Viruses	10239	Bacteria
k21_1_1868596_NA_33-51	Individual13	188	93.617	100	NC_007805.1	26	5466.7512	20.7447	347324	Pseudomonas phage F10	347324	Unclassified	Unclassified	Siphoviridae	10699	Caudovirales	28883	Caudoviricetes	2731619	Uroviricota	2731618	Viruses	10239	Bacteria
k21_5_2732711_Teetrevirus_32-82	Individual6	144	99.301	99	NC_048063.1	71	70517.0983	70.7569	2301650	Escherichia virus LL2	2732705	Teetrevirus	2732693	Autographiviridae	2731643	Caudovirales	28883	Caudoviricetes	2731619	Uroviricota	2731618	Viruses	10239	Bacteria
k39_5_2732699_Teetrevirus_33-51	Individual13	184	100.000	100	NC_031092.1	94	20194.0693	76.0435	1805465	Citrobacter virus SH2	2732699	Teetrevirus	2732693	Autographiviridae	2731643	Caudovirales	28883	Caudoviricetes	2731619	Uroviricota	2731618	Viruses	10239	Bacteria
k141_24_1985291_Suspvirus_33-1	Individual14	266	100.000	100	NC_028935.2	117	303.8607	65.9549	1718669	Escherichia virus SUSP2	1985291	Suspvirus	1985292	Myoviridae	10662	Caudovirales	28883	Caudoviricetes	2731619	Uroviricota	2731618	Viruses	10239	Bacteria
k141_40_1985291_Suspvirus_32-12	Individual18	323	96.479	87	NC_028935.2	110	16210.8376	48.9102	1718669	Escherichia virus SUSP2	1985291	Suspvirus	1985292	Myoviridae	10662	Caudovirales	28883	Caudoviricetes	2731619	Uroviricota	2731618	Viruses	10239	Bacteria
k141_57_1985291_Suspvirus_32-20	Individual2	209	96.875	100	NC_028935.2	72	10326.0480	48.1292	1718669	Escherichia virus SUSP2	1985291	Suspvirus	1985292	Myoviridae	10662	Caudovirales	28883	Caudoviricetes	2731619	Uroviricota	2731618	Viruses	10239	Bacteria
k119_51_1985291_Suspvirus_32-29	Individual8	181	97.765	99	NC_028935.2	52	983.3205	42.9061	1718669	Escherichia virus SUSP2	1985291	Suspvirus	1985292	Myoviridae	10662	Caudovirales	28883	Caudoviricetes	2731619	Uroviricota	2731618	Viruses	10239	Bacteria
k99_2_2732701_Teetrevirus_33-43	Individual7	154	99.351	100	NC_047843.1	55	18104.2662	53.4935	2024248	Leclercia virus 10164-302	2732708	Teetrevirus	2732693	Autographiviridae	2731643	Caudovirales	28883	Caudoviricetes	2731619	Uroviricota	2731618	Viruses	10239	Bacteria
k59_1_2732714_Teetrevirus_33-43	Individual7	277	98.195	100	NC_047766.1	94	17202.3208	50.8989	1852630	Escherichia virus ECA2	2732704	Teetrevirus	2732693	Autographiviridae	2731643	Caudovirales	28883	Caudoviricetes	2731619	Uroviricota	2731618	Viruses	10239	Bacteria
k39_1_1985304_Mooglevirus_32-83	Individual12	257	96.098	80	NC_027293.1	92	5152.4485	51.5175	1540094	Citrobacter virus Moogle	1985304	Mooglevirus	1985303	Myoviridae	10662	Caudovirales	28883	Caudoviricetes	2731619	Uroviricota	2731618	Viruses	10239	Bacteria
k21_23_331278_NA_33-25	Individual15	263	95.817	100	NC_016163.1	51	2172.8783	29.0875	331278	Yersinia phage phiR1-37	331278	Unclassified	Unclassified	Myoviridae	10662	Caudovirales	28883	Caudoviricetes	2731619	Uroviricota	2731618	Viruses	10239	Bacteria
k141_21_1985291_Suspvirus_33-76	Individual1	269	97.026	100	NC_028935.2	106	6728.3417	58.6617	1718669	Escherichia virus SUSP2	1985291	Suspvirus	1985292	Myoviridae	10662	Caudovirales	28883	Caudoviricetes	2731619	Uroviricota	2731618	Viruses	10239	Bacteria
k141_39_1985291_Suspvirus_32-83	Individual12	204	98.537	100	NC_028935.2	84	5926.6336	60.5833	1718669	Escherichia virus SUSP2	1985291	Suspvirus	1985292	Myoviridae	10662	Caudovirales	28883	Caudoviricetes	2731619	Uroviricota	2731618	Viruses	10239	Bacteria
k21_0_2733606_Drulisvirus_33-25	Individual15	168	95.783	99	NC_047748.1	35	2334.4240	31.2500	1555207	Klebsiella virus BO1E	2733600	Drulisvirus	1920774	Autographiviridae	2731643	Caudovirales	28883	Caudoviricetes	2731619	Uroviricota	2731618	Viruses	10239	Bacteria
k21_0_66834_Cripavirus_32-29	Individual8	214	97.664	100	MN918744.1	79	1263.5244	55.2290	1955144	Dicistroviridae sp.	1955144	Unclassified	Unclassified	Dicistroviridae	232795	Picornavirales	464095	Pisoniviricetes	2732506	Pisuviricota	2732408	Viruses	10239	Invertebrates
k21_0_1985310_Felixounavirus_33-25	Individual15	207	95.610	99	NC_028935.2	41	2219.3944	26.0097	1718669	Escherichia virus SUSP2	1985291	Suspvirus	1985292	Myoviridae	10662	Caudovirales	28883	Caudoviricetes	2731619	Uroviricota	2731618	Viruses	10239	Bacteria
k59_30_1985291_Suspvirus_33-47	Individual19	174	93.678	100	NC_028935.2	61	13685.2372	51.2701	1718669	Escherichia virus SUSP2	1985291	Suspvirus	1985292	Myoviridae	10662	Caudovirales	28883	Caudoviricetes	2731619	Uroviricota	2731618	Viruses	10239	Bacteria
k29_0_2732712_Teetrevirus_33-25	Individual15	283	98.233	100	NC_010807.1	58	2296.4793	30.7420	529929	Salmonella virus SG-JL2	2732709	Teetrevirus	2732693	Autographiviridae	2731643	Caudovirales	28883	Caudoviricetes	2731619	Uroviricota	2731618	Viruses	10239	Bacteria
k59_7_2732699_Teetrevirus_33-1	Individual14	166	98.658	90	NC_047774.1	35	145.6566	31.6205	1897434	Serratia virus SM9-3Y	2732711	Teetrevirus	2732693	Autographiviridae	2731643	Caudovirales	28883	Caudoviricetes	2731619	Uroviricota	2731618	Viruses	10239	Bacteria
k119_20_1985291_Suspvirus_32-29	Individual8	628	96.000	99	NC_028935.2	182	991.9324	43.3057	1718669	Escherichia virus SUSP2	1985291	Suspvirus	1985292	Myoviridae	10662	Caudovirales	28883	Caudoviricetes	2731619	Uroviricota	2731618	Viruses	10239	Bacteria
k21_4_2732701_Teetrevirus_33-72	Individual3	147	98.639	100	NC_047774.1	34	60060.3784	33.8844	1897434	Serratia virus SM9-3Y	2732711	Teetrevirus	2732693	Autographiviridae	2731643	Caudovirales	28883	Caudoviricetes	2731619	Uroviricota	2731618	Viruses	10239	Bacteria
k39_4_2560733_Felixounavirus_33-51	Individual13	143	98.601	100	NC_028935.2	94	25983.9772	94.0000	1718669	Escherichia virus SUSP2	1985291	Suspvirus	1985292	Myoviridae	10662	Caudovirales	28883	Caudoviricetes	2731619	Uroviricota	2731618	Viruses	10239	Bacteria
k141_36_1985291_Suspvirus_32-42	Individual20	325	97.010	93	NC_028935.2	182	50482.2850	83.9692	1718669	Escherichia virus SUSP2	1985291	Suspvirus	1985292	Myoviridae	10662	Caudovirales	28883	Caudoviricetes	2731619	Uroviricota	2731618	Viruses	10239	Bacteria
k119_12_1985291_Suspvirus_32-86	Individual5	211	97.143	83	NC_028935.2	66	34114.5393	46.9147	1718669	Escherichia virus SUSP2	1985291	Suspvirus	1985292	Myoviridae	10662	Caudovirales	28883	Caudoviricetes	2731619	Uroviricota	2731618	Viruses	10239	Bacteria
k141_83_1985291_Suspvirus_33-25	Individual15	220	94.009	99	NC_028808.2	47	2393.8457	31.7273	1718606	Escherichia virus SUSP1	1985290	Suspvirus	1985292	Myoviridae	10662	Caudovirales	28883	Caudoviricetes	2731619	Uroviricota	2731618	Viruses	10239	Bacteria
k21_4_2734046_Baoshanvirus_33-43	Individual7	150	94.000	100	NC_047945.1	34	11490.1743	33.9867	2126734	Staphylococcus virus BS1	2734046	Baoshanvirus	2732969	Herelleviridae	2560065	Caudovirales	28883	Caudoviricetes	2731619	Uroviricota	2731618	Viruses	10239	Bacteria
k59_9_2732713_Teetrevirus_33-25	Individual15	234	99.103	95	NC_010807.1	25	1197.1405	15.9701	529929	Salmonella virus SG-JL2	2732709	Teetrevirus	2732693	Autographiviridae	2731643	Caudovirales	28883	Caudoviricetes	2731619	Uroviricota	2731618	Viruses	10239	Bacteria
k21_0_1980956_Drulisvirus_33-43	Individual7	176	100.000	100	NC_013649.2	65	18721.4571	55.3920	674081	Klebsiella virus KP34	1920777	Drulisvirus	1920774	Autographiviridae	2731643	Caudovirales	28883	Caudoviricetes	2731619	Uroviricota	2731618	Viruses	10239	Bacteria
k21_1_2732706_Teetrevirus_33-52	Individual11	361	99.446	100	NC_048063.1	100	65626.2292	40.2050	2301650	Escherichia virus LL2	2732705	Teetrevirus	2732693	Autographiviridae	2731643	Caudovirales	28883	Caudoviricetes	2731619	Uroviricota	2731618	Viruses	10239	Bacteria
k21_1_2732708_Teetrevirus_32-82	Individual6	222	98.198	100	NC_047843.1	34	21904.0549	22.9595	2024248	Leclercia virus 10164-302	2732708	Teetrevirus	2732693	Autographiviridae	2731643	Caudovirales	28883	Caudoviricetes	2731619	Uroviricota	2731618	Viruses	10239	Bacteria
k21_1_1958917_NA_33-51	Individual13	236	89.831	100	NC_048653.1	86	14404.5687	54.4534	1958917	Pectobacterium virus CB1	2845776	Cbunavirus	2842586	Schitoviridae	2842329	Caudovirales	28883	Caudoviricetes	2731619	Uroviricota	2731618	Viruses	10239	Bacteria
k21_0_1868596_NA_33-51	Individual13	237	91.949	99	NC_031091.1	124	20681.7436	78.4810	1868596	Pseudomonas phage MD8	1868596	Unclassified	Unclassified	Siphoviridae	10699	Caudovirales	28883	Caudoviricetes	2731619	Uroviricota	2731618	Viruses	10239	Bacteria
k119_26_1985291_Suspvirus_32-86	Individual5	429	97.826	99	NC_028935.2	212	53896.0081	73.3846	1718669	Escherichia virus SUSP2	1985291	Suspvirus	1985292	Myoviridae	10662	Caudovirales	28883	Caudoviricetes	2731619	Uroviricota	2731618	Viruses	10239	Bacteria
k141_26_1985291_Suspvirus_33-1	Individual14	152	98.684	100	NC_028935.2	66	299.9651	65.1316	1718669	Escherichia virus SUSP2	1985291	Suspvirus	1985292	Myoviridae	10662	Caudovirales	28883	Caudoviricetes	2731619	Uroviricota	2731618	Viruses	10239	Bacteria
k141_52_1985291_Suspvirus_33-25	Individual15	863	95.944	100	NC_028935.2	423	5492.2532	71.3638	1718669	Escherichia virus SUSP2	1985291	Suspvirus	1985292	Myoviridae	10662	Caudovirales	28883	Caudoviricetes	2731619	Uroviricota	2731618	Viruses	10239	Bacteria
k119_1_1985304_Mooglevirus_33-25	Individual15	224	95.699	83	NC_027293.1	49	2451.1452	32.4330	1540094	Citrobacter virus Moogle	1985304	Mooglevirus	1985303	Myoviridae	10662	Caudovirales	28883	Caudoviricetes	2731619	Uroviricota	2731618	Viruses	10239	Bacteria
k21_0_2732701_Teetrevirus_33-52	Individual11	165	98.519	82	NC_031092.1	28	40203.0258	25.4485	1805465	Citrobacter virus SH2	2732699	Teetrevirus	2732693	Autographiviridae	2731643	Caudovirales	28883	Caudoviricetes	2731619	Uroviricota	2731618	Viruses	10239	Bacteria
k99_3_2732712_Teetrevirus_33-43	Individual7	316	93.038	100	NC_025451.1	78	12512.5688	33.0095	1536611	Yersinia virus AP5	2732712	Teetrevirus	2732693	Autographiviridae	2731643	Caudovirales	28883	Caudoviricetes	2731619	Uroviricota	2731618	Viruses	10239	Bacteria
k141_25_1985291_Suspvirus_33-1	Individual14	238	97.899	100	NC_028935.2	96	278.6536	60.3025	1718669	Escherichia virus SUSP2	1985291	Suspvirus	1985292	Myoviridae	10662	Caudovirales	28883	Caudoviricetes	2731619	Uroviricota	2731618	Viruses	10239	Bacteria
k141_11_1985291_Suspvirus_32-12	Individual18	210	84.286	100	NC_028935.2	40	9066.8408	25.6000	1718669	Escherichia virus SUSP2	1985291	Suspvirus	1985292	Myoviridae	10662	Caudovirales	28883	Caudoviricetes	2731619	Uroviricota	2731618	Viruses	10239	Bacteria
k21_1_1985338_Slopekvirus_32-20	Individual2	270	98.889	100	NC_014036.1	16	1776.2502	8.8889	707757	Klebsiella virus KP15	1985337	Slopekvirus	1985328	Myoviridae	10662	Caudovirales	28883	Caudoviricetes	2731619	Uroviricota	2731618	Viruses	10239	Bacteria
k99_21_1985291_Suspvirus_32-82	Individual6	381	94.792	90	NC_028808.2	127	47673.5313	49.5381	1718606	Escherichia virus SUSP1	1985290	Suspvirus	1985292	Myoviridae	10662	Caudovirales	28883	Caudoviricetes	2731619	Uroviricota	2731618	Viruses	10239	Bacteria
k21_5_2732701_Teetrevirus_32-20	Individual2	143	96.117	72	NC_047774.1	30	6288.2985	29.9091	1897434	Serratia virus SM9-3Y	2732711	Teetrevirus	2732693	Autographiviridae	2731643	Caudovirales	28883	Caudoviricetes	2731619	Uroviricota	2731618	Viruses	10239	Bacteria
k141_2_1985291_Suspvirus_33-43	Individual7	252	95.067	88	NC_028935.2	91	18305.4247	54.0317	1718669	Escherichia virus SUSP2	1985291	Suspvirus	1985292	Myoviridae	10662	Caudovirales	28883	Caudoviricetes	2731619	Uroviricota	2731618	Viruses	10239	Bacteria
k21_0_1965354_NA_33-43	Individual7	214	94.393	100	NC_048659.1	61	14449.5732	42.6822	1965354	Pectobacterium virus phiA41	2845779	Cbunavirus	2842586	Schitoviridae	2842329	Caudovirales	28883	Caudoviricetes	2731619	Uroviricota	2731618	Viruses	10239	Bacteria
k99_0_1965376_Felixounavirus_33-72	Individual3	287	97.030	100	NC_028935.2	118	106764.4316	61.4390	1718669	Escherichia virus SUSP2	1985291	Suspvirus	1985292	Myoviridae	10662	Caudovirales	28883	Caudoviricetes	2731619	Uroviricota	2731618	Viruses	10239	Bacteria
k21_0_1985304_Mooglevirus_33-60	Individual4	165	84.848	100	NC_027293.1	12	8524.0591	10.9091	1540094	Citrobacter virus Moogle	1985304	Mooglevirus	1985303	Myoviridae	10662	Caudovirales	28883	Caudoviricetes	2731619	Uroviricota	2731618	Viruses	10239	Bacteria
k119_41_1985291_Suspvirus_32-29	Individual8	321	100.000	100	NC_028935.2	79	842.3496	36.8349	1718669	Escherichia virus SUSP2	1985291	Suspvirus	1985292	Myoviridae	10662	Caudovirales	28883	Caudoviricetes	2731619	Uroviricota	2731618	Viruses	10239	Bacteria
k21_0_1985339_Slopekvirus_32-83	Individual12	204	100.000	100	NC_028750.1	86	6067.7439	63.2255	1675607	Klebsiella virus Matisse	1985339	Slopekvirus	1985328	Myoviridae	10662	Caudovirales	28883	Caudoviricetes	2731619	Uroviricota	2731618	Viruses	10239	Bacteria
k29_3_1675603_Mooglevirus_33-25	Individual15	213	97.015	31	NC_028935.2	69	3629.8650	48.5822	1718669	Escherichia virus SUSP2	1985291	Suspvirus	1985292	Myoviridae	10662	Caudovirales	28883	Caudoviricetes	2731619	Uroviricota	2731618	Viruses	10239	Bacteria
k21_14_2732701_Teetrevirus_32-20	Individual2	259	100.000	100	NC_028795.1	61	7059.5660	35.3166	1636314	Enterobacter virus E3	2732701	Teetrevirus	2732693	Autographiviridae	2731643	Caudovirales	28883	Caudoviricetes	2731619	Uroviricota	2731618	Viruses	10239	Bacteria
k39_7_2732711_Teetrevirus_32-20	Individual2	168	100.000	100	NC_047843.1	64	11418.7515	56.8810	2024248	Leclercia virus 10164-302	2732708	Teetrevirus	2732693	Autographiviridae	2731643	Caudovirales	28883	Caudoviricetes	2731619	Uroviricota	2731618	Viruses	10239	Bacteria
k141_57_1985291_Suspvirus_33-51	Individual13	272	98.529	100	NC_028935.2	63	9155.5714	30.8493	1718669	Escherichia virus SUSP2	1985291	Suspvirus	1985292	Myoviridae	10662	Caudovirales	28883	Caudoviricetes	2731619	Uroviricota	2731618	Viruses	10239	Bacteria
k141_41_1985291_Suspvirus_33-25	Individual15	459	98.035	99	NC_028935.2	87	2123.8681	28.2222	1718669	Escherichia virus SUSP2	1985291	Suspvirus	1985292	Myoviridae	10662	Caudovirales	28883	Caudoviricetes	2731619	Uroviricota	2731618	Viruses	10239	Bacteria
k141_30_1327935_NA_32-83	Individual12	252	78.740	99	NC_028773.1	48	2741.5720	28.5714	1327935	Cronobacter phage S13	1327935	Unclassified	Unclassified	Myoviridae	10662	Caudovirales	28883	Caudoviricetes	2731619	Uroviricota	2731618	Viruses	10239	Bacteria
k21_3_1984787_Elvirus_32-82	Individual6	156	100.000	100	NC_007623.1	58	53174.3233	55.7051	273133	Pseudomonas virus EL	1984787	Elvirus	1984786	Myoviridae	10662	Caudovirales	28883	Caudoviricetes	2731619	Uroviricota	2731618	Viruses	10239	Bacteria
k141_85_1985291_Suspvirus_33-25	Individual15	318	96.748	100	NC_028935.2	46	1620.8831	21.6069	1718669	Escherichia virus SUSP2	1985291	Suspvirus	1985292	Myoviridae	10662	Caudovirales	28883	Caudoviricetes	2731619	Uroviricota	2731618	Viruses	10239	Bacteria
k21_1_1980961_Certrevirus_32-12	Individual18	150	94.000	100	NC_020201.1	38	12058.8982	38.0000	1116482	Pectobacterium virus phiTE	1980961	Certrevirus	1914850	Myoviridae	10662	Caudovirales	28883	Caudoviricetes	2731619	Uroviricota	2731618	Viruses	10239	Bacteria
k59_0_2733604_Drulisvirus_32-29	Individual8	267	98.039	100	NC_047783.1	156	1999.7866	90.3783	1912319	Klebsiella virus KpV48	2733603	Drulisvirus	1920774	Autographiviridae	2731643	Caudovirales	28883	Caudoviricetes	2731619	Uroviricota	2731618	Viruses	10239	Bacteria
k119_10_1985290_Suspvirus_33-25	Individual15	563	93.525	100	NC_028808.2	313	6229.5536	82.7442	1718606	Escherichia virus SUSP1	1985290	Suspvirus	1985292	Myoviridae	10662	Caudovirales	28883	Caudoviricetes	2731619	Uroviricota	2731618	Viruses	10239	Bacteria
k141_25_1985291_Suspvirus_32-42	Individual20	228	96.491	100	NC_028935.2	24	9489.1513	15.7895	1718669	Escherichia virus SUSP2	1985291	Suspvirus	1985292	Myoviridae	10662	Caudovirales	28883	Caudoviricetes	2731619	Uroviricota	2731618	Viruses	10239	Bacteria
k141_116_1985291_Suspvirus_32-12	Individual18	308	97.059	88	NC_028935.2	75	11591.1317	36.3117	1718669	Escherichia virus SUSP2	1985291	Suspvirus	1985292	Myoviridae	10662	Caudovirales	28883	Caudoviricetes	2731619	Uroviricota	2731618	Viruses	10239	Bacteria
k141_59_1985291_Suspvirus_32-83	Individual12	374	82.720	94	NC_028935.2	592	22782.9030	235.2727	1718669	Escherichia virus SUSP2	1985291	Suspvirus	1985292	Myoviridae	10662	Caudovirales	28883	Caudoviricetes	2731619	Uroviricota	2731618	Viruses	10239	Bacteria
k21_5_1868596_NA_33-43	Individual7	269	94.779	93	NC_031091.1	155	29209.1135	86.1636	1868596	Pseudomonas phage MD8	1868596	Unclassified	Unclassified	Siphoviridae	10699	Caudovirales	28883	Caudoviricetes	2731619	Uroviricota	2731618	Viruses	10239	Bacteria
k21_0_2732701_Teetrevirus_32-29	Individual8	264	99.537	82	NC_028795.1	115	1490.9539	61.1970	1636314	Enterobacter virus E3	2732701	Teetrevirus	2732693	Autographiviridae	2731643	Caudovirales	28883	Caudoviricetes	2731619	Uroviricota	2731618	Viruses	10239	Bacteria
k141_95_1985291_Suspvirus_32-73	Individual10	214	98.131	100	NC_028935.2	76	15812.1188	53.1776	1718669	Escherichia virus SUSP2	1985291	Suspvirus	1985292	Myoviridae	10662	Caudovirales	28883	Caudoviricetes	2731619	Uroviricota	2731618	Viruses	10239	Bacteria
k21_2_2560733_Felixounavirus_32-29	Individual8	151	95.200	83	NC_027329.1	38	861.3447	37.5695	1567025	Salmonella virus SP116	2560733	Felixounavirus	1198140	Myoviridae	10662	Caudovirales	28883	Caudoviricetes	2731619	Uroviricota	2731618	Viruses	10239	Bacteria
k21_0_2560724_Felixounavirus_32-22	Individual17	246	97.967	100	NC_042097.1	133	20628.4254	81.0976	2060124	Salmonella virus BPS17W1	2560725	Felixounavirus	1198140	Myoviridae	10662	Caudovirales	28883	Caudoviricetes	2731619	Uroviricota	2731618	Viruses	10239	Bacteria
k141_33_1327935_NA_33-25	Individual15	365	77.720	53	NC_048694.1	118	3622.5144	48.3973	2070028	Klebsiella virus F48	2845079	Marfavirus	2843419	Myoviridae	10662	Caudovirales	28883	Caudoviricetes	2731619	Uroviricota	2731618	Viruses	10239	Bacteria
k21_0_2560725_Felixounavirus_33-60	Individual4	150	100.000	100	NC_028872.1	41	32036.2554	40.9000	1527531	Escherichia virus HY02	1985308	Felixounavirus	1198140	Myoviridae	10662	Caudovirales	28883	Caudoviricetes	2731619	Uroviricota	2731618	Viruses	10239	Bacteria
k29_7_331278_NA_33-51	Individual13	185	99.459	100	NC_016163.1	20	4273.3856	16.2108	331278	Yersinia phage phiR1-37	331278	Unclassified	Unclassified	Myoviridae	10662	Caudovirales	28883	Caudoviricetes	2731619	Uroviricota	2731618	Viruses	10239	Bacteria
k141_28_1985291_Suspvirus_32-12	Individual18	270	100.000	100	NC_028935.2	42	7404.5866	23.3259	1718669	Escherichia virus SUSP2	1985291	Suspvirus	1985292	Myoviridae	10662	Caudovirales	28883	Caudoviricetes	2731619	Uroviricota	2731618	Viruses	10239	Bacteria
k141_41_1985291_Suspvirus_32-83	Individual12	251	98.765	97	NC_028935.2	162	9289.6692	90.0558	1718669	Escherichia virus SUSP2	1985291	Suspvirus	1985292	Myoviridae	10662	Caudovirales	28883	Caudoviricetes	2731619	Uroviricota	2731618	Viruses	10239	Bacteria
k21_0_1980956_Drulisvirus_32-83	Individual12	268	94.776	100	NC_047849.1	158	8485.5745	88.1679	2026943	Klebsiella virus AltoGao	2733599	Drulisvirus	1920774	Autographiviridae	2731643	Caudovirales	28883	Caudoviricetes	2731619	Uroviricota	2731618	Viruses	10239	Bacteria
k29_26_1965376_Felixounavirus_32-73	Individual10	150	98.667	100	NC_027369.1	60	17809.4391	59.9933	1229757	Escherichia virus EC6	1965376	Felixounavirus	1198140	Myoviridae	10662	Caudovirales	28883	Caudoviricetes	2731619	Uroviricota	2731618	Viruses	10239	Bacteria
k21_5_1985290_Suspvirus_33-76	Individual1	180	93.064	96	NC_028935.2	123	11667.7485	102.2833	1718669	Escherichia virus SUSP2	1985291	Suspvirus	1985292	Myoviridae	10662	Caudovirales	28883	Caudoviricetes	2731619	Uroviricota	2731618	Viruses	10239	Bacteria
k21_6_331278_NA_33-76	Individual1	279	95.455	95	NC_016163.1	27	1652.3955	14.5161	331278	Yersinia phage phiR1-37	331278	Unclassified	Unclassified	Myoviridae	10662	Caudovirales	28883	Caudoviricetes	2731619	Uroviricota	2731618	Viruses	10239	Bacteria
k39_36_2734080_Alexandravirus_33-25	Individual15	150	80.420	95	NC_047815.1	22	1643.4345	22.0000	1958956	Erwinia virus Yoloswag	2734158	Yoloswagvirus	2733142	Myoviridae	10662	Caudovirales	28883	Caudoviricetes	2731619	Uroviricota	2731618	Viruses	10239	Bacteria
k119_22_2732701_Teetrevirus_33-25	Individual15	282	98.084	92	NC_047774.1	48	1907.2741	25.5213	1897434	Serratia virus SM9-3Y	2732711	Teetrevirus	2732693	Autographiviridae	2731643	Caudovirales	28883	Caudoviricetes	2731619	Uroviricota	2731618	Viruses	10239	Bacteria
k79_4_1985291_Suspvirus_33-72	Individual3	289	98.529	98	NC_028935.2	190	170719.1501	97.9239	1718669	Escherichia virus SUSP2	1985291	Suspvirus	1985292	Myoviridae	10662	Caudovirales	28883	Caudoviricetes	2731619	Uroviricota	2731618	Viruses	10239	Bacteria
k21_4_2732712_Teetrevirus_33-51	Individual13	162	92.547	98	NC_048063.1	171	41724.8618	157.8704	2301650	Escherichia virus LL2	2732705	Teetrevirus	2732693	Autographiviridae	2731643	Caudovirales	28883	Caudoviricetes	2731619	Uroviricota	2731618	Viruses	10239	Bacteria
k21_2_1675603_Mooglevirus_33-11	Individual9	262	74.340	99	NC_027293.1	74	99662.2273	42.0992	1540094	Citrobacter virus Moogle	1985304	Mooglevirus	1985303	Myoviridae	10662	Caudovirales	28883	Caudoviricetes	2731619	Uroviricota	2731618	Viruses	10239	Bacteria
k141_1_1985291_Suspvirus_32-20	Individual2	194	96.721	100	NC_028935.2	48	7416.3025	37.1082	1718669	Escherichia virus SUSP2	1985291	Suspvirus	1985292	Myoviridae	10662	Caudovirales	28883	Caudoviricetes	2731619	Uroviricota	2731618	Viruses	10239	Bacteria
k21_4_1675603_Mooglevirus_32-22	Individual17	269	98.885	100	NC_028935.2	67	9503.2481	37.2007	1718669	Escherichia virus SUSP2	1985291	Suspvirus	1985292	Myoviridae	10662	Caudovirales	28883	Caudoviricetes	2731619	Uroviricota	2731618	Viruses	10239	Bacteria
k29_1_2732697_Teetrevirus_33-25	Individual15	348	98.851	100	NC_047755.1	83	2672.5130	35.4828	1662463	Yersinia virus YeF10	2732713	Teetrevirus	2732693	Autographiviridae	2731643	Caudovirales	28883	Caudoviricetes	2731619	Uroviricota	2731618	Viruses	10239	Bacteria
k21_0_2732704_Teetrevirus_32-86	Individual5	188	99.468	100	NC_047755.1	61	35387.5109	48.6596	1662463	Yersinia virus YeF10	2732713	Teetrevirus	2732693	Autographiviridae	2731643	Caudovirales	28883	Caudoviricetes	2731619	Uroviricota	2731618	Viruses	10239	Bacteria
k119_5_2732712_Teetrevirus_32-83	Individual12	277	98.795	100	NC_047766.1	109	5663.7710	58.8773	1852630	Escherichia virus ECA2	2732704	Teetrevirus	2732693	Autographiviridae	2731643	Caudovirales	28883	Caudoviricetes	2731619	Uroviricota	2731618	Viruses	10239	Bacteria
k21_0_1985339_Slopekvirus_33-51	Individual13	150	100.000	100	NC_028750.1	22	5797.5597	22.0000	1675607	Klebsiella virus Matisse	1985339	Slopekvirus	1985328	Myoviridae	10662	Caudovirales	28883	Caudoviricetes	2731619	Uroviricota	2731618	Viruses	10239	Bacteria
k21_2_2560733_Felixounavirus_33-60	Individual4	152	96.711	100	NC_027329.1	12	9253.0905	11.8421	1567025	Salmonella virus SP116	2560733	Felixounavirus	1198140	Myoviridae	10662	Caudovirales	28883	Caudoviricetes	2731619	Uroviricota	2731618	Viruses	10239	Bacteria
k29_6_1985290_Suspvirus_32-73	Individual10	271	93.694	97	NC_028935.2	108	17743.7216	59.7749	1718669	Escherichia virus SUSP2	1985291	Suspvirus	1985292	Myoviridae	10662	Caudovirales	28883	Caudoviricetes	2731619	Uroviricota	2731618	Viruses	10239	Bacteria
k141_1_1985291_Suspvirus_33-43	Individual7	364	97.935	93	NC_028935.2	81	11280.3505	33.3736	1718669	Escherichia virus SUSP2	1985291	Suspvirus	1985292	Myoviridae	10662	Caudovirales	28883	Caudoviricetes	2731619	Uroviricota	2731618	Viruses	10239	Bacteria
k21_1_1958917_NA_32-73	Individual10	247	93.162	95	NC_048653.1	112	20188.8378	67.8016	1958917	Pectobacterium virus CB1	2845776	Cbunavirus	2842586	Schitoviridae	2842329	Caudovirales	28883	Caudoviricetes	2731619	Uroviricota	2731618	Viruses	10239	Bacteria
k141_71_1985291_Suspvirus_32-12	Individual18	189	98.421	100	NC_028935.2	67	16874.3981	52.9577	1718669	Escherichia virus SUSP2	1985291	Suspvirus	1985292	Myoviridae	10662	Caudovirales	28883	Caudoviricetes	2731619	Uroviricota	2731618	Viruses	10239	Bacteria
k39_7_2732701_Teetrevirus_33-51	Individual13	150	98.667	100	NC_047766.1	46	12122.1704	46.0000	1852630	Escherichia virus ECA2	2732704	Teetrevirus	2732693	Autographiviridae	2731643	Caudovirales	28883	Caudoviricetes	2731619	Uroviricota	2731618	Viruses	10239	Bacteria
k21_3_2732699_Teetrevirus_33-76	Individual1	216	99.537	100	NC_031092.1	12	948.5974	8.3333	1805465	Citrobacter virus SH2	2732699	Teetrevirus	2732693	Autographiviridae	2731643	Caudovirales	28883	Caudoviricetes	2731619	Uroviricota	2731618	Viruses	10239	Bacteria
k21_1_2732775_Apdecimavirus_33-43	Individual7	146	97.619	86	NC_047755.1	14	4860.8715	13.9041	1662463	Yersinia virus YeF10	2732713	Teetrevirus	2732693	Autographiviridae	2731643	Caudovirales	28883	Caudoviricetes	2731619	Uroviricota	2731618	Viruses	10239	Bacteria
k141_69_1985291_Suspvirus_32-83	Individual12	191	99.408	88	NC_028935.2	134	10097.8843	103.8429	1718669	Escherichia virus SUSP2	1985291	Suspvirus	1985292	Myoviridae	10662	Caudovirales	28883	Caudoviricetes	2731619	Uroviricota	2731618	Viruses	10239	Bacteria
k29_1_1965383_Felixounavirus_32-73	Individual10	150	95.333	100	NC_029023.1	5	1484.1199	5.0000	1340750	Escherichia virus JH2	1965379	Felixounavirus	1198140	Myoviridae	10662	Caudovirales	28883	Caudoviricetes	2731619	Uroviricota	2731618	Viruses	10239	Bacteria
k21_1_2732706_Teetrevirus_32-82	Individual6	209	99.043	100	NC_047843.1	45	30793.9077	32.2967	2024248	Leclercia virus 10164-302	2732708	Teetrevirus	2732693	Autographiviridae	2731643	Caudovirales	28883	Caudoviricetes	2731619	Uroviricota	2731618	Viruses	10239	Bacteria
k141_16_1985291_Suspvirus_32-83	Individual12	216	86.512	99	NC_028935.2	177	11794.4712	115.9769	1718669	Escherichia virus SUSP2	1985291	Suspvirus	1985292	Myoviridae	10662	Caudovirales	28883	Caudoviricetes	2731619	Uroviricota	2731618	Viruses	10239	Bacteria
k141_15_1675603_Mooglevirus_32-83	Individual12	232	79.828	98	NC_005282.1	131	8127.2247	82.4095	77775	Salmonella virus FelixO1	1985310	Felixounavirus	1198140	Myoviridae	10662	Caudovirales	28883	Caudoviricetes	2731619	Uroviricota	2731618	Viruses	10239	Bacteria
k29_1_2732714_Teetrevirus_33-60	Individual4	241	98.592	100	NC_001271.1	129	62736.7212	80.2075	110457	Yersinia virus YeO3-12	2732714	Teetrevirus	2732693	Autographiviridae	2731643	Caudovirales	28883	Caudoviricetes	2731619	Uroviricota	2731618	Viruses	10239	Bacteria
k141_73_1985291_Suspvirus_32-20	Individual2	321	92.333	93	NC_028935.2	93	8684.1206	42.4611	1718669	Escherichia virus SUSP2	1985291	Suspvirus	1985292	Myoviridae	10662	Caudovirales	28883	Caudoviricetes	2731619	Uroviricota	2731618	Viruses	10239	Bacteria
k21_2_331278_NA_32-42	Individual20	190	100.000	100	NC_016163.1	104	49343.5868	82.1000	331278	Yersinia phage phiR1-37	331278	Unclassified	Unclassified	Myoviridae	10662	Caudovirales	28883	Caudoviricetes	2731619	Uroviricota	2731618	Viruses	10239	Bacteria
k21_0_1985309_Felixounavirus_32-42	Individual20	147	99.320	100	NC_028808.2	92	56418.4915	91.6803	1718606	Escherichia virus SUSP1	1985290	Suspvirus	1985292	Myoviridae	10662	Caudovirales	28883	Caudoviricetes	2731619	Uroviricota	2731618	Viruses	10239	Bacteria
k21_2_2734046_Baoshanvirus_32-22	Individual17	150	100.000	99	NC_047945.1	2	508.7311	2.0000	2126734	Staphylococcus virus BS1	2734046	Baoshanvirus	2732969	Herelleviridae	2560065	Caudovirales	28883	Caudoviricetes	2731619	Uroviricota	2731618	Viruses	10239	Bacteria
k141_35_1985291_Suspvirus_33-1	Individual14	159	99.371	100	NC_028935.2	69	299.7935	65.0818	1718669	Escherichia virus SUSP2	1985291	Suspvirus	1985292	Myoviridae	10662	Caudovirales	28883	Caudoviricetes	2731619	Uroviricota	2731618	Viruses	10239	Bacteria
k21_3_1985338_Slopekvirus_32-22	Individual17	170	99.412	100	NC_020080.1	46	10324.2487	40.5118	1129147	Klebsiella virus KP27	1985338	Slopekvirus	1985328	Myoviridae	10662	Caudovirales	28883	Caudoviricetes	2731619	Uroviricota	2731618	Viruses	10239	Bacteria
k99_1_1985304_Mooglevirus_33-62	Individual16	239	96.610	90	NC_027293.1	54	50750.5458	33.8619	1540094	Citrobacter virus Moogle	1985304	Mooglevirus	1985303	Myoviridae	10662	Caudovirales	28883	Caudoviricetes	2731619	Uroviricota	2731618	Viruses	10239	Bacteria
k21_2_2560724_Felixounavirus_32-20	Individual2	157	95.000	89	NC_027329.1	53	10118.6866	50.6306	1567025	Salmonella virus SP116	2560733	Felixounavirus	1198140	Myoviridae	10662	Caudovirales	28883	Caudoviricetes	2731619	Uroviricota	2731618	Viruses	10239	Bacteria
k141_16_2732701_Teetrevirus_32-83	Individual12	364	99.451	100	NC_047843.1	194	7671.1293	79.7940	2024248	Leclercia virus 10164-302	2732708	Teetrevirus	2732693	Autographiviridae	2731643	Caudovirales	28883	Caudoviricetes	2731619	Uroviricota	2731618	Viruses	10239	Bacteria
k21_2_2734081_Alexandravirus_33-11	Individual9	184	89.474	93	NC_047995.1	75	143828.0528	61.1304	2201424	Erwinia virus Alexandra	2734081	Alexandravirus	2733088	Myoviridae	10662	Caudovirales	28883	Caudoviricetes	2731619	Uroviricota	2731618	Viruses	10239	Bacteria
k29_9_1985290_Suspvirus_32-73	Individual10	287	100.000	100	NC_028808.2	144	22339.3661	75.2544	1718606	Escherichia virus SUSP1	1985290	Suspvirus	1985292	Myoviridae	10662	Caudovirales	28883	Caudoviricetes	2731619	Uroviricota	2731618	Viruses	10239	Bacteria
k141_9_1985290_Suspvirus_33-51	Individual13	566	98.413	100	NC_028808.2	486	33941.7045	123.5954	1718606	Escherichia virus SUSP1	1985290	Suspvirus	1985292	Myoviridae	10662	Caudovirales	28883	Caudoviricetes	2731619	Uroviricota	2731618	Viruses	10239	Bacteria
k29_8_2732701_Teetrevirus_32-22	Individual17	170	100.000	100	NC_047843.1	48	10773.1290	42.3529	2024248	Leclercia virus 10164-302	2732708	Teetrevirus	2732693	Autographiviridae	2731643	Caudovirales	28883	Caudoviricetes	2731619	Uroviricota	2731618	Viruses	10239	Bacteria
k59_0_2560725_Felixounavirus_32-12	Individual18	214	98.551	100	NC_027329.1	90	20019.0760	63.0841	1567025	Salmonella virus SP116	2560733	Felixounavirus	1198140	Myoviridae	10662	Caudovirales	28883	Caudoviricetes	2731619	Uroviricota	2731618	Viruses	10239	Bacteria
k21_0_292029_Kayvirus_32-73	Individual10	150	96.000	100	NC_005880.2	58	17215.7911	57.7067	221915	Staphylococcus virus K	221915	Kayvirus	1857843	Herelleviridae	2560065	Caudovirales	28883	Caudoviricetes	2731619	Uroviricota	2731618	Viruses	10239	Bacteria
k21_1_2733660_Pifdecavirus_32-83	Individual12	150	98.000	100	NC_021062.1	51	4893.7060	50.8267	1204538	Pseudomonas virus PhiS1	2733660	Pifdecavirus	2732691	Autographiviridae	2731643	Caudovirales	28883	Caudoviricetes	2731619	Uroviricota	2731618	Viruses	10239	Bacteria
k141_87_1985291_Suspvirus_33-25	Individual15	250	89.855	83	NC_028935.2	23	1030.8817	13.8000	1718669	Escherichia virus SUSP2	1985291	Suspvirus	1985292	Myoviridae	10662	Caudovirales	28883	Caudoviricetes	2731619	Uroviricota	2731618	Viruses	10239	Bacteria
k21_0_2734047_Baoshanvirus_33-76	Individual1	143	97.727	92	NC_047945.1	76	9074.6944	75.9930	2126734	Staphylococcus virus BS1	2734046	Baoshanvirus	2732969	Herelleviridae	2560065	Caudovirales	28883	Caudoviricetes	2731619	Uroviricota	2731618	Viruses	10239	Bacteria
k21_2_1985309_Felixounavirus_33-43	Individual7	176	100.000	100	NC_028935.2	89	25633.9951	75.8466	1718669	Escherichia virus SUSP2	1985291	Suspvirus	1985292	Myoviridae	10662	Caudovirales	28883	Caudoviricetes	2731619	Uroviricota	2731618	Viruses	10239	Bacteria
k141_19_1985291_Suspvirus_32-12	Individual18	206	85.577	100	NC_028935.2	97	22414.0226	70.4078	1718669	Escherichia virus SUSP2	1985291	Suspvirus	1985292	Myoviridae	10662	Caudovirales	28883	Caudoviricetes	2731619	Uroviricota	2731618	Viruses	10239	Bacteria
k141_87_1985291_Suspvirus_32-20	Individual2	330	93.333	100	NC_028935.2	42	3814.9011	18.1030	1718669	Escherichia virus SUSP2	1985291	Suspvirus	1985292	Myoviridae	10662	Caudovirales	28883	Caudoviricetes	2731619	Uroviricota	2731618	Viruses	10239	Bacteria
k141_34_1985291_Suspvirus_32-73	Individual10	277	94.253	63	NC_028935.2	84	13501.7408	45.3538	1718669	Escherichia virus SUSP2	1985291	Suspvirus	1985292	Myoviridae	10662	Caudovirales	28883	Caudoviricetes	2731619	Uroviricota	2731618	Viruses	10239	Bacteria
k141_8_1985290_Suspvirus_32-83	Individual12	199	95.767	95	NC_028808.2	214	15478.1715	160.7035	1718606	Escherichia virus SUSP1	1985290	Suspvirus	1985292	Myoviridae	10662	Caudovirales	28883	Caudoviricetes	2731619	Uroviricota	2731618	Viruses	10239	Bacteria
k21_0_2560544_Slopekvirus_33-43	Individual7	177	98.810	95	NC_020080.1	12	3436.7421	10.1695	1129147	Klebsiella virus KP27	1985338	Slopekvirus	1985328	Myoviridae	10662	Caudovirales	28883	Caudoviricetes	2731619	Uroviricota	2731618	Viruses	10239	Bacteria
k141_66_1985291_Suspvirus_32-20	Individual2	447	95.789	100	NC_028935.2	175	11734.8746	54.7562	1718669	Escherichia virus SUSP2	1985291	Suspvirus	1985292	Myoviridae	10662	Caudovirales	28883	Caudoviricetes	2731619	Uroviricota	2731618	Viruses	10239	Bacteria
k21_0_1920780_Drulisvirus_32-12	Individual18	150	98.000	100	NC_023567.2	16	5077.4308	16.0000	1416011	Klebsiella virus F19	1920780	Drulisvirus	1920774	Autographiviridae	2731643	Caudovirales	28883	Caudoviricetes	2731619	Uroviricota	2731618	Viruses	10239	Bacteria
k141_16_1965376_Felixounavirus_32-12	Individual18	174	95.714	80	NC_028935.2	36	9848.4650	31.0345	1718669	Escherichia virus SUSP2	1985291	Suspvirus	1985292	Myoviridae	10662	Caudovirales	28883	Caudoviricetes	2731619	Uroviricota	2731618	Viruses	10239	Bacteria
k21_1_2732697_Teetrevirus_32-83	Individual12	150	98.630	97	NC_001271.1	59	5661.3462	59.0000	110457	Yersinia virus YeO3-12	2732714	Teetrevirus	2732693	Autographiviridae	2731643	Caudovirales	28883	Caudoviricetes	2731619	Uroviricota	2731618	Viruses	10239	Bacteria
k141_7_1985291_Suspvirus_33-52	Individual11	229	93.976	100	NC_028935.2	41	42416.3240	26.6638	1718669	Escherichia virus SUSP2	1985291	Suspvirus	1985292	Myoviridae	10662	Caudovirales	28883	Caudoviricetes	2731619	Uroviricota	2731618	Viruses	10239	Bacteria
k21_2_2732714_Teetrevirus_33-1	Individual14	168	99.342	90	NC_047755.1	119	489.3369	105.8810	1662463	Yersinia virus YeF10	2732713	Teetrevirus	2732693	Autographiviridae	2731643	Caudovirales	28883	Caudoviricetes	2731619	Uroviricota	2731618	Viruses	10239	Bacteria
k21_6_1051675_NA_33-51	Individual13	150	82.963	90	NC_019514.1	43	11331.5940	43.0000	1051675	Erwinia virus S6	2844164	Waedenswilvirus	2843122	Schitoviridae	2842329	Caudovirales	28883	Caudoviricetes	2731619	Uroviricota	2731618	Viruses	10239	Bacteria
k39_6_2732713_Teetrevirus_33-1	Individual14	176	98.182	99	NC_047755.1	100	392.5163	85.2273	1662463	Yersinia virus YeF10	2732713	Teetrevirus	2732693	Autographiviridae	2731643	Caudovirales	28883	Caudoviricetes	2731619	Uroviricota	2731618	Viruses	10239	Bacteria
k21_8_347324_NA_33-25	Individual15	148	78.378	100	NC_031091.1	30	2271.3315	29.4797	1868596	Pseudomonas phage MD8	1868596	Unclassified	Unclassified	Siphoviridae	10699	Caudovirales	28883	Caudoviricetes	2731619	Uroviricota	2731618	Viruses	10239	Bacteria
k141_39_1985291_Suspvirus_32-42	Individual20	249	97.992	100	NC_028808.2	110	39823.9483	61.4498	1718606	Escherichia virus SUSP1	1985290	Suspvirus	1985292	Myoviridae	10662	Caudovirales	28883	Caudoviricetes	2731619	Uroviricota	2731618	Viruses	10239	Bacteria
k21_0_1985310_Felixounavirus_33-62	Individual16	140	90.714	100	NC_029023.1	32	51341.2929	31.7786	1340750	Escherichia virus JH2	1965379	Felixounavirus	1198140	Myoviridae	10662	Caudovirales	28883	Caudoviricetes	2731619	Uroviricota	2731618	Viruses	10239	Bacteria
k119_1_1985309_Felixounavirus_33-25	Individual15	591	99.383	99	NC_028808.2	184	3488.6012	44.1184	1718606	Escherichia virus SUSP1	1985290	Suspvirus	1985292	Myoviridae	10662	Caudovirales	28883	Caudoviricetes	2731619	Uroviricota	2731618	Viruses	10239	Bacteria
k21_18_331278_NA_32-83	Individual12	194	98.969	100	NC_016163.1	92	6825.6663	71.1186	331278	Yersinia phage phiR1-37	331278	Unclassified	Unclassified	Myoviridae	10662	Caudovirales	28883	Caudoviricetes	2731619	Uroviricota	2731618	Viruses	10239	Bacteria
k79_5_2732699_Teetrevirus_32-20	Individual2	176	100.000	89	NC_047774.1	73	12432.4901	56.7727	1897434	Serratia virus SM9-3Y	2732711	Teetrevirus	2732693	Autographiviridae	2731643	Caudovirales	28883	Caudoviricetes	2731619	Uroviricota	2731618	Viruses	10239	Bacteria
k119_9_1985291_Suspvirus_33-62	Individual16	233	97.500	100	NC_028935.2	89	85798.3515	56.9056	1718669	Escherichia virus SUSP2	1985291	Suspvirus	1985292	Myoviridae	10662	Caudovirales	28883	Caudoviricetes	2731619	Uroviricota	2731618	Viruses	10239	Bacteria
k21_1_2732711_Teetrevirus_33-11	Individual9	136	97.794	100	NC_047843.1	37	95998.1749	36.7353	2024248	Leclercia virus 10164-302	2732708	Teetrevirus	2732693	Autographiviridae	2731643	Caudovirales	28883	Caudoviricetes	2731619	Uroviricota	2731618	Viruses	10239	Bacteria
k99_2_2732701_Teetrevirus_32-73	Individual10	308	97.727	100	NC_047856.1	78	11275.4565	37.9870	1871708	Enterobacter virus KPN3	2732702	Teetrevirus	2732693	Autographiviridae	2731643	Caudovirales	28883	Caudoviricetes	2731619	Uroviricota	2731618	Viruses	10239	Bacteria
k29_1_1965379_Felixounavirus_33-51	Individual13	221	94.624	100	NC_028935.2	16	2861.8148	10.8597	1718669	Escherichia virus SUSP2	1985291	Suspvirus	1985292	Myoviridae	10662	Caudovirales	28883	Caudoviricetes	2731619	Uroviricota	2731618	Viruses	10239	Bacteria
k141_8_1985291_Suspvirus_32-73	Individual10	294	98.299	100	NC_028935.2	72	10903.7382	35.4116	1718669	Escherichia virus SUSP2	1985291	Suspvirus	1985292	Myoviridae	10662	Caudovirales	28883	Caudoviricetes	2731619	Uroviricota	2731618	Viruses	10239	Bacteria
k119_22_1985291_Suspvirus_33-62	Individual16	222	97.826	100	NC_028935.2	15	15176.9024	10.1351	1718669	Escherichia virus SUSP2	1985291	Suspvirus	1985292	Myoviridae	10662	Caudovirales	28883	Caudoviricetes	2731619	Uroviricota	2731618	Viruses	10239	Bacteria
k141_53_1985291_Suspvirus_32-73	Individual10	301	94.314	99	NC_028935.2	166	24554.5422	78.4817	1718669	Escherichia virus SUSP2	1985291	Suspvirus	1985292	Myoviridae	10662	Caudovirales	28883	Caudoviricetes	2731619	Uroviricota	2731618	Viruses	10239	Bacteria
k119_9_1985291_Suspvirus_32-29	Individual8	359	97.222	100	NC_028808.2	140	1334.7622	57.6045	1718606	Escherichia virus SUSP1	1985290	Suspvirus	1985292	Myoviridae	10662	Caudovirales	28883	Caudoviricetes	2731619	Uroviricota	2731618	Viruses	10239	Bacteria
k119_14_1985290_Suspvirus_33-25	Individual15	267	98.969	100	NC_028808.2	40	1678.6869	22.4719	1718606	Escherichia virus SUSP1	1985290	Suspvirus	1985292	Myoviridae	10662	Caudovirales	28883	Caudoviricetes	2731619	Uroviricota	2731618	Viruses	10239	Bacteria
k141_63_1985291_Suspvirus_32-73	Individual10	171	96.491	100	NC_028935.2	69	17965.6622	59.9942	1718669	Escherichia virus SUSP2	1985291	Suspvirus	1985292	Myoviridae	10662	Caudovirales	28883	Caudoviricetes	2731619	Uroviricota	2731618	Viruses	10239	Bacteria
k141_5_2732711_Teetrevirus_32-12	Individual18	261	93.750	100	NC_028880.1	49	8936.5701	28.1533	1610508	Citrobacter virus CFP1	2732697	Teetrevirus	2732693	Autographiviridae	2731643	Caudovirales	28883	Caudoviricetes	2731619	Uroviricota	2731618	Viruses	10239	Bacteria
k21_6_1985338_Slopekvirus_33-25	Individual15	151	98.374	81	NC_020080.1	12	890.4823	11.9205	1129147	Klebsiella virus KP27	1985338	Slopekvirus	1985328	Myoviridae	10662	Caudovirales	28883	Caudoviricetes	2731619	Uroviricota	2731618	Viruses	10239	Bacteria
k21_0_2733600_Drulisvirus_32-83	Individual12	168	91.083	93	NC_047944.1	114	9766.8502	101.7738	2099390	Klebsiella virus myPSH1235	2733606	Drulisvirus	1920774	Autographiviridae	2731643	Caudovirales	28883	Caudoviricetes	2731619	Uroviricota	2731618	Viruses	10239	Bacteria
k39_2_2732712_Teetrevirus_33-76	Individual1	150	100.000	100	NC_031066.1	54	6146.9114	54.0000	1805464	Citrobacter virus SH1	2732698	Teetrevirus	2732693	Autographiviridae	2731643	Caudovirales	28883	Caudoviricetes	2731619	Uroviricota	2731618	Viruses	10239	Bacteria
k59_2_1965376_Felixounavirus_32-42	Individual20	352	98.538	97	NC_042097.1	201	51475.9501	85.5341	2060124	Salmonella virus BPS17W1	2560725	Felixounavirus	1198140	Myoviridae	10662	Caudovirales	28883	Caudoviricetes	2731619	Uroviricota	2731618	Viruses	10239	Bacteria
k141_6_1985291_Suspvirus_32-73	Individual10	159	98.113	100	NC_028808.2	65	18201.4707	61.3082	1718606	Escherichia virus SUSP1	1985290	Suspvirus	1985292	Myoviridae	10662	Caudovirales	28883	Caudoviricetes	2731619	Uroviricota	2731618	Viruses	10239	Bacteria
k141_89_1985291_Suspvirus_33-43	Individual7	257	96.512	100	NC_028935.2	54	10651.2259	31.5097	1718669	Escherichia virus SUSP2	1985291	Suspvirus	1985292	Myoviridae	10662	Caudovirales	28883	Caudoviricetes	2731619	Uroviricota	2731618	Viruses	10239	Bacteria
k29_0_2732701_Teetrevirus_33-60	Individual4	216	100.000	100	NC_047755.1	87	47207.8967	60.0833	1662463	Yersinia virus YeF10	2732713	Teetrevirus	2732693	Autographiviridae	2731643	Caudovirales	28883	Caudoviricetes	2731619	Uroviricota	2731618	Viruses	10239	Bacteria
k21_4_1965378_Felixounavirus_33-51	Individual13	150	97.333	100	NC_012749.1	20	5270.5089	19.8667	576791	Escherichia virus wV8	1965385	Felixounavirus	1198140	Myoviridae	10662	Caudovirales	28883	Caudoviricetes	2731619	Uroviricota	2731618	Viruses	10239	Bacteria
k141_62_1985291_Suspvirus_33-43	Individual7	367	95.455	95	NC_028935.2	185	25553.1604	72.9946	1718669	Escherichia virus SUSP2	1985291	Suspvirus	1985292	Myoviridae	10662	Caudovirales	28883	Caudoviricetes	2731619	Uroviricota	2731618	Viruses	10239	Bacteria
k21_4_2732711_Teetrevirus_33-1	Individual14	150	99.160	79	NC_047774.1	11	50.6608	11.0000	1897434	Serratia virus SM9-3Y	2732711	Teetrevirus	2732693	Autographiviridae	2731643	Caudovirales	28883	Caudoviricetes	2731619	Uroviricota	2731618	Viruses	10239	Bacteria
k59_4_2732714_Teetrevirus_33-43	Individual7	259	98.077	100	NC_031092.1	155	30336.8785	89.7606	1805465	Citrobacter virus SH2	2732699	Teetrevirus	2732693	Autographiviridae	2731643	Caudovirales	28883	Caudoviricetes	2731619	Uroviricota	2731618	Viruses	10239	Bacteria
k21_3_2732701_Teetrevirus_33-72	Individual3	150	100.000	100	NC_047755.1	18	31160.7375	17.7267	1662463	Yersinia virus YeF10	2732713	Teetrevirus	2732693	Autographiviridae	2731643	Caudovirales	28883	Caudoviricetes	2731619	Uroviricota	2731618	Viruses	10239	Bacteria
k99_3_2732713_Teetrevirus_32-83	Individual12	312	94.969	99	NC_047755.1	123	5674.2632	59.0224	1662463	Yersinia virus YeF10	2732713	Teetrevirus	2732693	Autographiviridae	2731643	Caudovirales	28883	Caudoviricetes	2731619	Uroviricota	2731618	Viruses	10239	Bacteria
k21_0_2733882_Teseptimavirus_32-73	Individual10	150	100.000	100	NC_010807.1	77	22855.4468	76.9667	529929	Salmonella virus SG-JL2	2732709	Teetrevirus	2732693	Autographiviridae	2731643	Caudovirales	28883	Caudoviricetes	2731619	Uroviricota	2731618	Viruses	10239	Bacteria
k59_1_1965378_Felixounavirus_33-1	Individual14	170	96.947	77	NC_041923.1	165	670.5101	135.9471	1572716	Salmonella virus Mushroom	1965380	Felixounavirus	1198140	Myoviridae	10662	Caudovirales	28883	Caudoviricetes	2731619	Uroviricota	2731618	Viruses	10239	Bacteria
k21_0_2732712_Teetrevirus_33-62	Individual16	156	94.040	96	NC_028880.1	22	31676.9195	21.1538	1610508	Citrobacter virus CFP1	2732697	Teetrevirus	2732693	Autographiviridae	2731643	Caudovirales	28883	Caudoviricetes	2731619	Uroviricota	2731618	Viruses	10239	Bacteria
k29_1_2732714_Teetrevirus_32-20	Individual2	287	98.551	99	NC_047844.1	70	7310.7860	36.5819	2024251	Serratia virus 2050H2	2732710	Teetrevirus	2732693	Autographiviridae	2731643	Caudovirales	28883	Caudoviricetes	2731619	Uroviricota	2731618	Viruses	10239	Bacteria
k141_53_1985291_Suspvirus_33-1	Individual14	221	95.928	100	NC_028935.2	143	447.0067	96.8643	1718669	Escherichia virus SUSP2	1985291	Suspvirus	1985292	Myoviridae	10662	Caudovirales	28883	Caudoviricetes	2731619	Uroviricota	2731618	Viruses	10239	Bacteria
k21_0_1965380_Felixounavirus_32-83	Individual12	150	96.000	100	NC_027329.1	6	575.7301	6.0000	1567025	Salmonella virus SP116	2560733	Felixounavirus	1198140	Myoviridae	10662	Caudovirales	28883	Caudoviricetes	2731619	Uroviricota	2731618	Viruses	10239	Bacteria
k21_0_1914895_Seunavirus_32-29	Individual8	238	98.667	95	NC_028659.1	61	877.2496	38.4370	1719140	Klebsiella virus KB57	2845083	Mydovirus	2842888	Myoviridae	10662	Caudovirales	28883	Caudoviricetes	2731619	Uroviricota	2731618	Viruses	10239	Bacteria
k141_54_1985291_Suspvirus_33-43	Individual7	256	92.188	100	NC_028935.2	74	14653.1404	43.1680	1718669	Escherichia virus SUSP2	1985291	Suspvirus	1985292	Myoviridae	10662	Caudovirales	28883	Caudoviricetes	2731619	Uroviricota	2731618	Viruses	10239	Bacteria
k79_1_1965376_Felixounavirus_32-86	Individual5	190	98.421	100	NC_028935.2	10	5740.1657	7.8947	1718669	Escherichia virus SUSP2	1985291	Suspvirus	1985292	Myoviridae	10662	Caudovirales	28883	Caudoviricetes	2731619	Uroviricota	2731618	Viruses	10239	Bacteria
k29_1_1719140_NA_32-83	Individual12	134	99.254	100	NC_028659.1	49	5263.2044	49.0000	1719140	Klebsiella virus KB57	2845083	Mydovirus	2842888	Myoviridae	10662	Caudovirales	28883	Caudoviricetes	2731619	Uroviricota	2731618	Viruses	10239	Bacteria
k21_1_1985308_Felixounavirus_32-83	Individual12	267	98.134	100	NC_042097.1	272	14662.7895	149.6030	2060124	Salmonella virus BPS17W1	2560725	Felixounavirus	1198140	Myoviridae	10662	Caudovirales	28883	Caudoviricetes	2731619	Uroviricota	2731618	Viruses	10239	Bacteria
k141_72_1985291_Suspvirus_32-12	Individual18	194	94.118	100	NC_028808.2	55	13495.1045	41.4330	1718606	Escherichia virus SUSP1	1985290	Suspvirus	1985292	Myoviridae	10662	Caudovirales	28883	Caudoviricetes	2731619	Uroviricota	2731618	Viruses	10239	Bacteria
k21_4_2732699_Teetrevirus_32-82	Individual6	196	98.980	100	NC_047774.1	52	37944.2392	39.7959	1897434	Serratia virus SM9-3Y	2732711	Teetrevirus	2732693	Autographiviridae	2731643	Caudovirales	28883	Caudoviricetes	2731619	Uroviricota	2731618	Viruses	10239	Bacteria
k21_0_1984787_Elvirus_33-62	Individual16	149	97.414	78	NC_007623.1	50	75375.2202	50.0000	273133	Pseudomonas virus EL	1984787	Elvirus	1984786	Myoviridae	10662	Caudovirales	28883	Caudoviricetes	2731619	Uroviricota	2731618	Viruses	10239	Bacteria
k21_2_1868596_NA_33-43	Individual7	268	95.522	100	NC_031091.1	119	22508.7369	66.3619	1868596	Pseudomonas phage MD8	1868596	Unclassified	Unclassified	Siphoviridae	10699	Caudovirales	28883	Caudoviricetes	2731619	Uroviricota	2731618	Viruses	10239	Bacteria
k21_2_2733606_Drulisvirus_33-25	Individual15	200	96.000	100	NC_047944.1	28	1568.7329	21.0000	2099390	Klebsiella virus myPSH1235	2733606	Drulisvirus	1920774	Autographiviridae	2731643	Caudovirales	28883	Caudoviricetes	2731619	Uroviricota	2731618	Viruses	10239	Bacteria
k141_15_1985291_Suspvirus_32-42	Individual20	342	97.661	100	NC_028935.2	84	22141.3531	36.8129	1718669	Escherichia virus SUSP2	1985291	Suspvirus	1985292	Myoviridae	10662	Caudovirales	28883	Caudoviricetes	2731619	Uroviricota	2731618	Viruses	10239	Bacteria
k21_11_2732701_Teetrevirus_33-1	Individual14	204	100.000	100	NC_047844.1	126	426.6883	92.5000	2024251	Serratia virus 2050H2	2732710	Teetrevirus	2732693	Autographiviridae	2731643	Caudovirales	28883	Caudoviricetes	2731619	Uroviricota	2731618	Viruses	10239	Bacteria
k21_1_2732712_Teetrevirus_32-82	Individual6	166	100.000	100	NC_047774.1	70	60309.8889	57.7229	1897434	Serratia virus SM9-3Y	2732711	Teetrevirus	2732693	Autographiviridae	2731643	Caudovirales	28883	Caudoviricetes	2731619	Uroviricota	2731618	Viruses	10239	Bacteria
k21_2_2732699_Teetrevirus_33-60	Individual4	161	99.379	100	NC_001271.1	75	54598.9810	69.8758	110457	Yersinia virus YeO3-12	2732714	Teetrevirus	2732693	Autographiviridae	2731643	Caudovirales	28883	Caudoviricetes	2731619	Uroviricota	2731618	Viruses	10239	Bacteria
k99_44_1985291_Suspvirus_32-82	Individual6	491	96.203	100	NC_028935.2	102	29710.9991	31.1303	1718669	Escherichia virus SUSP2	1985291	Suspvirus	1985292	Myoviridae	10662	Caudovirales	28883	Caudoviricetes	2731619	Uroviricota	2731618	Viruses	10239	Bacteria
k21_3_2732701_Teetrevirus_33-76	Individual1	150	99.286	93	NC_047774.1	54	6146.9114	54.0000	1897434	Serratia virus SM9-3Y	2732711	Teetrevirus	2732693	Autographiviridae	2731643	Caudovirales	28883	Caudoviricetes	2731619	Uroviricota	2731618	Viruses	10239	Bacteria
k141_7_2732701_Teetrevirus_32-12	Individual18	375	98.588	94	NC_031092.1	143	18151.8152	56.6693	1805465	Citrobacter virus SH2	2732699	Teetrevirus	2732693	Autographiviridae	2731643	Caudovirales	28883	Caudoviricetes	2731619	Uroviricota	2731618	Viruses	10239	Bacteria
k29_12_1985290_Suspvirus_32-73	Individual10	171	90.260	90	NC_041923.1	93	24214.5882	79.4094	1572716	Salmonella virus Mushroom	1965380	Felixounavirus	1198140	Myoviridae	10662	Caudovirales	28883	Caudoviricetes	2731619	Uroviricota	2731618	Viruses	10239	Bacteria
k21_2_2732713_Teetrevirus_32-22	Individual17	189	99.471	100	NC_047755.1	81	16352.0709	64.1693	1662463	Yersinia virus YeF10	2732713	Teetrevirus	2732693	Autographiviridae	2731643	Caudovirales	28883	Caudoviricetes	2731619	Uroviricota	2731618	Viruses	10239	Bacteria
k119_16_1985291_Suspvirus_33-62	Individual16	221	98.630	100	NC_028808.2	73	74195.1376	48.3032	1718606	Escherichia virus SUSP1	1985290	Suspvirus	1985292	Myoviridae	10662	Caudovirales	28883	Caudoviricetes	2731619	Uroviricota	2731618	Viruses	10239	Bacteria
k141_26_1985291_Suspvirus_32-12	Individual18	649	97.577	95	NC_028935.2	216	15842.5230	49.7365	1718669	Escherichia virus SUSP2	1985291	Suspvirus	1985292	Myoviridae	10662	Caudovirales	28883	Caudoviricetes	2731619	Uroviricota	2731618	Viruses	10239	Bacteria
k21_0_1965385_Felixounavirus_32-73	Individual10	174	89.820	94	NC_005282.1	94	24052.9780	81.0287	77775	Salmonella virus FelixO1	1985310	Felixounavirus	1198140	Myoviridae	10662	Caudovirales	28883	Caudoviricetes	2731619	Uroviricota	2731618	Viruses	10239	Bacteria
k21_0_1450169_NA_33-62	Individual16	189	93.122	100	NC_030931.1	67	79626.5422	53.0794	1450169	Pseudomonas phage phi2	1450169	Unclassified	Unclassified	Siphoviridae	10699	Caudovirales	28883	Caudoviricetes	2731619	Uroviricota	2731618	Viruses	10239	Bacteria
k21_0_2733625_Helsettvirus_32-73	Individual10	173	94.505	100	NC_047774.1	49	12610.7300	42.2543	1897434	Serratia virus SM9-3Y	2732711	Teetrevirus	2732693	Autographiviridae	2731643	Caudovirales	28883	Caudoviricetes	2731619	Uroviricota	2731618	Viruses	10239	Bacteria
k21_0_2732711_Teetrevirus_32-82	Individual6	162	95.000	96	NC_047774.1	46	40610.7859	42.5309	1897434	Serratia virus SM9-3Y	2732711	Teetrevirus	2732693	Autographiviridae	2731643	Caudovirales	28883	Caudoviricetes	2731619	Uroviricota	2731618	Viruses	10239	Bacteria
k29_10_2732701_Teetrevirus_32-86	Individual5	252	98.810	100	NC_047856.1	103	44577.3980	61.0794	1871708	Enterobacter virus KPN3	2732702	Teetrevirus	2732693	Autographiviridae	2731643	Caudovirales	28883	Caudoviricetes	2731619	Uroviricota	2731618	Viruses	10239	Bacteria
k39_0_2734089_Baikalvirus_32-29	Individual8	160	87.261	98	NC_022096.1	92	1968.0592	86.1625	1335230	Pseudomonas virus PaBG	2734089	Baikalvirus	2733094	Myoviridae	10662	Caudovirales	28883	Caudoviricetes	2731619	Uroviricota	2731618	Viruses	10239	Bacteria
k141_6_1985290_Suspvirus_33-51	Individual13	219	100.000	100	NC_028808.2	124	22381.6129	84.9269	1718606	Escherichia virus SUSP1	1985290	Suspvirus	1985292	Myoviridae	10662	Caudovirales	28883	Caudoviricetes	2731619	Uroviricota	2731618	Viruses	10239	Bacteria
k21_1_1965385_Felixounavirus_32-22	Individual17	241	96.680	100	NC_028935.2	78	12348.8668	48.3361	1718669	Escherichia virus SUSP2	1985291	Suspvirus	1985292	Myoviridae	10662	Caudovirales	28883	Caudoviricetes	2731619	Uroviricota	2731618	Viruses	10239	Bacteria
k21_1_1965382_Felixounavirus_32-86	Individual5	162	100.000	100	NC_028935.2	72	48472.5104	66.3272	1718669	Escherichia virus SUSP2	1985291	Suspvirus	1985292	Myoviridae	10662	Caudovirales	28883	Caudoviricetes	2731619	Uroviricota	2731618	Viruses	10239	Bacteria
k141_1_1985291_Suspvirus_33-51	Individual13	284	99.296	100	NC_028808.2	155	21573.8259	81.5423	1718606	Escherichia virus SUSP1	1985290	Suspvirus	1985292	Myoviridae	10662	Caudovirales	28883	Caudoviricetes	2731619	Uroviricota	2731618	Viruses	10239	Bacteria
k59_39_1985291_Suspvirus_32-22	Individual17	349	95.677	99	NC_028935.2	91	9948.6811	39.1032	1718669	Escherichia virus SUSP2	1985291	Suspvirus	1985292	Myoviridae	10662	Caudovirales	28883	Caudoviricetes	2731619	Uroviricota	2731618	Viruses	10239	Bacteria
k21_0_2733665_Przondovirus_33-76	Individual1	150	100.000	100	NC_031066.1	15	1707.4754	15.0000	1805464	Citrobacter virus SH1	2732698	Teetrevirus	2732693	Autographiviridae	2731643	Caudovirales	28883	Caudoviricetes	2731619	Uroviricota	2731618	Viruses	10239	Bacteria
k119_0_2732701_Teetrevirus_33-25	Individual15	229	98.690	100	NC_047755.1	54	2642.2826	35.3537	1662463	Yersinia virus YeF10	2732713	Teetrevirus	2732693	Autographiviridae	2731643	Caudovirales	28883	Caudoviricetes	2731619	Uroviricota	2731618	Viruses	10239	Bacteria
k99_6_2732713_Teetrevirus_32-83	Individual12	244	99.180	100	NC_047856.1	45	2654.4934	27.0943	1871708	Enterobacter virus KPN3	2732702	Teetrevirus	2732693	Autographiviridae	2731643	Caudovirales	28883	Caudoviricetes	2731619	Uroviricota	2731618	Viruses	10239	Bacteria
k141_58_1985291_Suspvirus_33-1	Individual14	241	94.048	100	NC_028808.2	132	378.3792	81.9129	1718606	Escherichia virus SUSP1	1985290	Suspvirus	1985292	Myoviridae	10662	Caudovirales	28883	Caudoviricetes	2731619	Uroviricota	2731618	Viruses	10239	Bacteria
k21_0_2733598_Drulisvirus_33-60	Individual4	249	93.173	99	NC_028870.1	106	49894.8439	63.6104	1610835	Klebsiella virus SU552A	1920779	Drulisvirus	1920774	Autographiviridae	2731643	Caudovirales	28883	Caudoviricetes	2731619	Uroviricota	2731618	Viruses	10239	Bacteria
k21_0_1965382_Felixounavirus_33-52	Individual11	150	96.667	100	NC_028935.2	50	78970.2292	46.6267	1718669	Escherichia virus SUSP2	1985291	Suspvirus	1985292	Myoviridae	10662	Caudovirales	28883	Caudoviricetes	2731619	Uroviricota	2731618	Viruses	10239	Bacteria
k21_3_1965376_Felixounavirus_33-47	Individual19	172	97.093	100	NC_028935.2	98	22241.7713	85.1279	1718669	Escherichia virus SUSP2	1985291	Suspvirus	1985292	Myoviridae	10662	Caudovirales	28883	Caudoviricetes	2731619	Uroviricota	2731618	Viruses	10239	Bacteria
k29_0_2560735_Felixounavirus_33-43	Individual7	176	100.000	81	NC_028935.2	95	27362.1296	74.7784	1718669	Escherichia virus SUSP2	1985291	Suspvirus	1985292	Myoviridae	10662	Caudovirales	28883	Caudoviricetes	2731619	Uroviricota	2731618	Viruses	10239	Bacteria
k141_19_1985291_Suspvirus_33-1	Individual14	237	97.297	94	NC_028935.2	87	253.5953	54.6414	1718669	Escherichia virus SUSP2	1985291	Suspvirus	1985292	Myoviridae	10662	Caudovirales	28883	Caudoviricetes	2731619	Uroviricota	2731618	Viruses	10239	Bacteria
k141_79_1985291_Suspvirus_33-1	Individual14	238	98.592	100	NC_028808.2	120	348.3169	71.4076	1718606	Escherichia virus SUSP1	1985290	Suspvirus	1985292	Myoviridae	10662	Caudovirales	28883	Caudoviricetes	2731619	Uroviricota	2731618	Viruses	10239	Bacteria
k141_67_1985291_Suspvirus_33-43	Individual7	199	96.482	100	NC_028935.2	40	10189.3357	30.1457	1718669	Escherichia virus SUSP2	1985291	Suspvirus	1985292	Myoviridae	10662	Caudovirales	28883	Caudoviricetes	2731619	Uroviricota	2731618	Viruses	10239	Bacteria
k29_1_331278_NA_33-11	Individual9	160	95.000	100	NC_016163.1	47	103652.0834	43.9625	331278	Yersinia phage phiR1-37	331278	Unclassified	Unclassified	Myoviridae	10662	Caudovirales	28883	Caudoviricetes	2731619	Uroviricota	2731618	Viruses	10239	Bacteria
k141_22_1985291_Suspvirus_33-60	Individual4	181	96.685	100	NC_028935.2	54	34967.4800	44.7514	1718669	Escherichia virus SUSP2	1985291	Suspvirus	1985292	Myoviridae	10662	Caudovirales	28883	Caudoviricetes	2731619	Uroviricota	2731618	Viruses	10239	Bacteria
k141_19_1985291_Suspvirus_33-43	Individual7	202	98.020	100	NC_028935.2	85	21330.7691	63.1040	1718669	Escherichia virus SUSP2	1985291	Suspvirus	1985292	Myoviridae	10662	Caudovirales	28883	Caudoviricetes	2731619	Uroviricota	2731618	Viruses	10239	Bacteria
k39_41_2734081_Alexandravirus_32-20	Individual2	283	82.042	99	NC_047815.1	55	5825.3790	26.5901	1958956	Erwinia virus Yoloswag	2734158	Yoloswagvirus	2733142	Myoviridae	10662	Caudovirales	28883	Caudoviricetes	2731619	Uroviricota	2731618	Viruses	10239	Bacteria
k29_3_1985290_Suspvirus_33-52	Individual11	183	93.989	100	NC_028808.2	45	58256.7264	36.7596	1718606	Escherichia virus SUSP1	1985290	Suspvirus	1985292	Myoviridae	10662	Caudovirales	28883	Caudoviricetes	2731619	Uroviricota	2731618	Viruses	10239	Bacteria
k59_0_2732709_Teetrevirus_33-43	Individual7	261	96.552	100	NC_047856.1	83	16120.4271	47.6782	1871708	Enterobacter virus KPN3	2732702	Teetrevirus	2732693	Autographiviridae	2731643	Caudovirales	28883	Caudoviricetes	2731619	Uroviricota	2731618	Viruses	10239	Bacteria
k21_0_331278_NA_33-72	Individual3	181	96.111	99	NC_016163.1	137	196547.9299	113.5304	331278	Yersinia phage phiR1-37	331278	Unclassified	Unclassified	Myoviridae	10662	Caudovirales	28883	Caudoviricetes	2731619	Uroviricota	2731618	Viruses	10239	Bacteria
k141_8_1985291_Suspvirus_32-42	Individual20	255	93.469	96	NC_028935.2	162	57269.8191	95.0392	1718669	Escherichia virus SUSP2	1985291	Suspvirus	1985292	Myoviridae	10662	Caudovirales	28883	Caudoviricetes	2731619	Uroviricota	2731618	Viruses	10239	Bacteria
k119_5_2732701_Teetrevirus_33-25	Individual15	209	95.694	100	NC_028880.1	44	2358.9969	31.4402	1610508	Citrobacter virus CFP1	2732697	Teetrevirus	2732693	Autographiviridae	2731643	Caudovirales	28883	Caudoviricetes	2731619	Uroviricota	2731618	Viruses	10239	Bacteria
k141_6_1985291_Suspvirus_32-20	Individual2	425	96.667	86	NC_028935.2	102	7193.8134	33.1882	1718669	Escherichia virus SUSP2	1985291	Suspvirus	1985292	Myoviridae	10662	Caudovirales	28883	Caudoviricetes	2731619	Uroviricota	2731618	Viruses	10239	Bacteria
k21_0_2053702_NA_32-73	Individual10	268	97.015	100	NC_048682.1	89	14785.8216	49.5933	2053702	Raoultella virus Ro1	2846052	Mydovirus	2842888	Myoviridae	10662	Caudovirales	28883	Caudoviricetes	2731619	Uroviricota	2731618	Viruses	10239	Bacteria
k141_31_1985291_Suspvirus_33-76	Individual1	247	97.166	100	NC_028935.2	202	13963.9688	122.3117	1718669	Escherichia virus SUSP2	1985291	Suspvirus	1985292	Myoviridae	10662	Caudovirales	28883	Caudoviricetes	2731619	Uroviricota	2731618	Viruses	10239	Bacteria
k21_0_2732713_Teetrevirus_32-73	Individual10	266	99.624	100	NC_047774.1	48	8034.3334	26.8195	1897434	Serratia virus SM9-3Y	2732711	Teetrevirus	2732693	Autographiviridae	2731643	Caudovirales	28883	Caudoviricetes	2731619	Uroviricota	2731618	Viruses	10239	Bacteria
k59_0_2732699_Teetrevirus_33-25	Individual15	270	99.259	100	NC_047843.1	96	3984.0837	53.3333	2024248	Leclercia virus 10164-302	2732708	Teetrevirus	2732693	Autographiviridae	2731643	Caudovirales	28883	Caudoviricetes	2731619	Uroviricota	2731618	Viruses	10239	Bacteria
k39_11_2732701_Teetrevirus_33-51	Individual13	206	99.515	100	NC_047774.1	81	15542.8841	58.9806	1897434	Serratia virus SM9-3Y	2732711	Teetrevirus	2732693	Autographiviridae	2731643	Caudovirales	28883	Caudoviricetes	2731619	Uroviricota	2731618	Viruses	10239	Bacteria
k141_23_1965376_Felixounavirus_32-83	Individual12	549	97.468	100	NC_028935.2	493	12925.0887	133.0947	1718669	Escherichia virus SUSP2	1985291	Suspvirus	1985292	Myoviridae	10662	Caudovirales	28883	Caudoviricetes	2731619	Uroviricota	2731618	Viruses	10239	Bacteria
k21_2_1980958_Drulisvirus_33-25	Individual15	166	89.024	99	NC_047944.1	40	2700.0567	36.1386	2099390	Klebsiella virus myPSH1235	2733606	Drulisvirus	1920774	Autographiviridae	2731643	Caudovirales	28883	Caudoviricetes	2731619	Uroviricota	2731618	Viruses	10239	Bacteria
k29_1_2733882_Teseptimavirus_33-25	Individual15	357	89.112	97	NC_048063.1	132	4143.1122	55.2521	2301650	Escherichia virus LL2	2732705	Teetrevirus	2732693	Autographiviridae	2731643	Caudovirales	28883	Caudoviricetes	2731619	Uroviricota	2731618	Viruses	10239	Bacteria
k21_0_1985339_Slopekvirus_32-29	Individual8	289	99.257	93	NC_028750.1	102	1208.0159	52.6713	1675607	Klebsiella virus Matisse	1985339	Slopekvirus	1985328	Myoviridae	10662	Caudovirales	28883	Caudoviricetes	2731619	Uroviricota	2731618	Viruses	10239	Bacteria
k21_0_2733600_Drulisvirus_33-25	Individual15	167	95.210	100	NC_047748.1	41	2750.9859	36.8084	1555207	Klebsiella virus BO1E	2733600	Drulisvirus	1920774	Autographiviridae	2731643	Caudovirales	28883	Caudoviricetes	2731619	Uroviricota	2731618	Viruses	10239	Bacteria
k141_60_1985291_Suspvirus_33-51	Individual13	721	98.649	100	NC_028935.2	400	21929.9952	81.6976	1718669	Escherichia virus SUSP2	1985291	Suspvirus	1985292	Myoviridae	10662	Caudovirales	28883	Caudoviricetes	2731619	Uroviricota	2731618	Viruses	10239	Bacteria
k29_5_1965376_Felixounavirus_33-1	Individual14	149	96.117	69	NC_028935.2	20	92.7287	19.9463	1718669	Escherichia virus SUSP2	1985291	Suspvirus	1985292	Myoviridae	10662	Caudovirales	28883	Caudoviricetes	2731619	Uroviricota	2731618	Viruses	10239	Bacteria
k141_84_1985291_Suspvirus_32-73	Individual10	409	98.778	100	NC_028935.2	162	17635.2636	57.6675	1718669	Escherichia virus SUSP2	1985291	Suspvirus	1985292	Myoviridae	10662	Caudovirales	28883	Caudoviricetes	2731619	Uroviricota	2731618	Viruses	10239	Bacteria
k21_3_1965376_Felixounavirus_33-11	Individual9	212	97.170	99	NC_028935.2	47	78227.9875	33.2500	1718669	Escherichia virus SUSP2	1985291	Suspvirus	1985292	Myoviridae	10662	Caudovirales	28883	Caudoviricetes	2731619	Uroviricota	2731618	Viruses	10239	Bacteria
k21_2_1984787_Elvirus_32-83	Individual12	150	96.667	100	NC_007623.1	25	2398.8755	25.0000	273133	Pseudomonas virus EL	1984787	Elvirus	1984786	Myoviridae	10662	Caudovirales	28883	Caudoviricetes	2731619	Uroviricota	2731618	Viruses	10239	Bacteria
k21_2_1920779_Drulisvirus_33-25	Individual15	226	88.811	63	NC_013649.2	20	991.6137	13.2389	674081	Klebsiella virus KP34	1920777	Drulisvirus	1920774	Autographiviridae	2731643	Caudovirales	28883	Caudoviricetes	2731619	Uroviricota	2731618	Viruses	10239	Bacteria
k141_78_1985291_Suspvirus_33-43	Individual7	161	99.379	100	NC_028935.2	61	19206.2650	56.8199	1718669	Escherichia virus SUSP2	1985291	Suspvirus	1985292	Myoviridae	10662	Caudovirales	28883	Caudoviricetes	2731619	Uroviricota	2731618	Viruses	10239	Bacteria
k21_0_632112_NA_33-43	Individual7	201	94.231	78	NC_012530.1	16	4035.1797	11.9403	632112	Lactobacillus virus Lb338-1	632112	Mooreparkvirus	2842881	Herelleviridae	2560065	Caudovirales	28883	Caudoviricetes	2731619	Uroviricota	2731618	Viruses	10239	Bacteria
k141_24_1985291_Suspvirus_32-20	Individual2	175	95.000	100	NC_028935.2	62	10619.4389	53.1429	1718669	Escherichia virus SUSP2	1985291	Suspvirus	1985292	Myoviridae	10662	Caudovirales	28883	Caudoviricetes	2731619	Uroviricota	2731618	Viruses	10239	Bacteria
k141_93_1985291_Suspvirus_32-83	Individual12	387	95.913	95	NC_028935.2	289	10748.4499	107.4574	1718669	Escherichia virus SUSP2	1985291	Suspvirus	1985292	Myoviridae	10662	Caudovirales	28883	Caudoviricetes	2731619	Uroviricota	2731618	Viruses	10239	Bacteria
k21_1_2733606_Drulisvirus_33-25	Individual15	288	94.366	74	NC_047748.1	104	4046.3350	54.1632	1555207	Klebsiella virus BO1E	2733600	Drulisvirus	1920774	Autographiviridae	2731643	Caudovirales	28883	Caudoviricetes	2731619	Uroviricota	2731618	Viruses	10239	Bacteria
k21_1_2733606_Drulisvirus_32-22	Individual17	188	94.681	100	NC_031246.1	53	10756.4154	42.2766	1796998	Klebsiella virus KpV71	1980957	Drulisvirus	1920774	Autographiviridae	2731643	Caudovirales	28883	Caudoviricetes	2731619	Uroviricota	2731618	Viruses	10239	Bacteria
k21_1_2732714_Teetrevirus_33-62	Individual16	214	99.065	100	NC_031092.1	8	8396.9404	5.6075	1805465	Citrobacter virus SH2	2732699	Teetrevirus	2732693	Autographiviridae	2731643	Caudovirales	28883	Caudoviricetes	2731619	Uroviricota	2731618	Viruses	10239	Bacteria
k39_0_1965378_Felixounavirus_33-25	Individual15	199	93.367	98	NC_029023.1	31	1745.5392	23.3568	1340750	Escherichia virus JH2	1965379	Felixounavirus	1198140	Myoviridae	10662	Caudovirales	28883	Caudoviricetes	2731619	Uroviricota	2731618	Viruses	10239	Bacteria
k29_0_331278_NA_33-43	Individual7	242	96.667	100	NC_016163.1	81	16967.1387	47.4669	331278	Yersinia phage phiR1-37	331278	Unclassified	Unclassified	Myoviridae	10662	Caudovirales	28883	Caudoviricetes	2731619	Uroviricota	2731618	Viruses	10239	Bacteria
k21_0_1920778_Drulisvirus_33-60	Individual4	152	96.711	100	NC_025418.1	119	91759.8137	117.4276	1194091	Klebsiella virus K244	1920781	Drulisvirus	1920774	Autographiviridae	2731643	Caudovirales	28883	Caudoviricetes	2731619	Uroviricota	2731618	Viruses	10239	Bacteria
k29_3_1965379_Felixounavirus_32-83	Individual12	146	95.205	100	NC_029023.1	30	2957.5177	29.8425	1340750	Escherichia virus JH2	1965379	Felixounavirus	1198140	Myoviridae	10662	Caudovirales	28883	Caudoviricetes	2731619	Uroviricota	2731618	Viruses	10239	Bacteria
k59_3_2732714_Teetrevirus_33-51	Individual13	327	97.917	100	NC_047844.1	317	38319.9841	145.0612	2024251	Serratia virus 2050H2	2732710	Teetrevirus	2732693	Autographiviridae	2731643	Caudovirales	28883	Caudoviricetes	2731619	Uroviricota	2731618	Viruses	10239	Bacteria
k141_6_2732711_Teetrevirus_32-12	Individual18	250	98.800	100	NC_031092.1	8	1523.2293	4.8000	1805465	Citrobacter virus SH2	2732699	Teetrevirus	2732693	Autographiviridae	2731643	Caudovirales	28883	Caudoviricetes	2731619	Uroviricota	2731618	Viruses	10239	Bacteria
k21_0_1958917_NA_32-82	Individual6	199	96.482	100	NC_048659.1	56	40247.0013	42.0503	1965354	Pectobacterium virus phiA41	2845779	Cbunavirus	2842586	Schitoviridae	2842329	Caudovirales	28883	Caudoviricetes	2731619	Uroviricota	2731618	Viruses	10239	Bacteria
k21_0_2732711_Teetrevirus_32-29	Individual8	151	98.601	94	NC_047766.1	50	1133.3482	49.6556	1852630	Escherichia virus ECA2	2732704	Teetrevirus	2732693	Autographiviridae	2731643	Caudovirales	28883	Caudoviricetes	2731619	Uroviricota	2731618	Viruses	10239	Bacteria
k21_9_2734143_Sasquatchvirus_32-20	Individual2	150	90.210	95	NC_048054.1	29	5795.0164	28.9933	2283029	Dickeya virus AD1	2734080	Alexandravirus	2733088	Myoviridae	10662	Caudovirales	28883	Caudoviricetes	2731619	Uroviricota	2731618	Viruses	10239	Bacteria
k29_9_2734080_Alexandravirus_32-73	Individual10	266	96.617	100	NC_048054.1	56	9373.3890	31.5752	2283029	Dickeya virus AD1	2734080	Alexandravirus	2733088	Myoviridae	10662	Caudovirales	28883	Caudoviricetes	2731619	Uroviricota	2731618	Viruses	10239	Bacteria
k21_0_1141137_NA_33-52	Individual11	233	96.364	99	NC_019402.1	28	28469.9539	18.0172	1141137	Cronobacter phage vB_CsaP_GAP52	1141137	Unclassified	Unclassified	Podoviridae	10744	Caudovirales	28883	Caudoviricetes	2731619	Uroviricota	2731618	Viruses	10239	Bacteria
k29_0_1965376_Felixounavirus_32-22	Individual17	304	98.684	100	NC_042097.1	145	18198.8508	71.2336	2060124	Salmonella virus BPS17W1	2560725	Felixounavirus	1198140	Myoviridae	10662	Caudovirales	28883	Caudoviricetes	2731619	Uroviricota	2731618	Viruses	10239	Bacteria
k21_0_1958917_NA_32-12	Individual18	283	97.619	100	NC_048659.1	80	13456.0888	41.1060	1965354	Pectobacterium virus phiA41	2845779	Cbunavirus	2842586	Schitoviridae	2842329	Caudovirales	28883	Caudoviricetes	2731619	Uroviricota	2731618	Viruses	10239	Bacteria
k21_1_12242_Tobamovirus_33-72	Individual3	150	99.333	100	KX650855.1	61	105600.2771	61.0000	12242	Tobacco mosaic virus	12242	Tobamovirus	12234	Virgaviridae	675071	Martellivirales	2732544	Alsuviricetes	2732461	Kitrinoviricota	2732406	Viruses	10239	Plants
k141_11_1985291_Suspvirus_33-43	Individual7	355	86.159	81	NC_028808.2	118	16849.7170	48.3634	1718606	Escherichia virus SUSP1	1985290	Suspvirus	1985292	Myoviridae	10662	Caudovirales	28883	Caudoviricetes	2731619	Uroviricota	2731618	Viruses	10239	Bacteria
k21_0_115991_NA_32-86	Individual5	228	100.000	100	NC_014036.1	43	20568.9271	28.2807	707757	Klebsiella virus KP15	1985337	Slopekvirus	1985328	Myoviridae	10662	Caudovirales	28883	Caudoviricetes	2731619	Uroviricota	2731618	Viruses	10239	Bacteria
k39_4_2732712_Teetrevirus_33-76	Individual1	150	92.667	100	NC_025451.1	2	227.6634	2.0000	1536611	Yersinia virus AP5	2732712	Teetrevirus	2732693	Autographiviridae	2731643	Caudovirales	28883	Caudoviricetes	2731619	Uroviricota	2731618	Viruses	10239	Bacteria
k29_1_2732714_Teetrevirus_32-83	Individual12	284	96.689	100	NC_047843.1	4	202.7219	2.1127	2024248	Leclercia virus 10164-302	2732708	Teetrevirus	2732693	Autographiviridae	2731643	Caudovirales	28883	Caudoviricetes	2731619	Uroviricota	2731618	Viruses	10239	Bacteria
k119_2_1985291_Suspvirus_32-29	Individual8	235	97.525	86	NC_028935.2	4	58.2589	2.5532	1718669	Escherichia virus SUSP2	1985291	Suspvirus	1985292	Myoviridae	10662	Caudovirales	28883	Caudoviricetes	2731619	Uroviricota	2731618	Viruses	10239	Bacteria
k141_68_1985291_Suspvirus_33-25	Individual15	613	94.035	93	NC_028808.2	233	4259.0862	56.3980	1718606	Escherichia virus SUSP1	1985290	Suspvirus	1985292	Myoviridae	10662	Caudovirales	28883	Caudoviricetes	2731619	Uroviricota	2731618	Viruses	10239	Bacteria
k21_3_1984787_Elvirus_32-20	Individual2	213	97.778	100	NC_007623.1	64	9006.3392	45.0657	273133	Pseudomonas virus EL	1984787	Elvirus	1984786	Myoviridae	10662	Caudovirales	28883	Caudoviricetes	2731619	Uroviricota	2731618	Viruses	10239	Bacteria
k21_0_2733646_Kayfunavirus_33-25	Individual15	209	95.370	100	NC_031092.1	47	2519.8376	33.7321	1805465	Citrobacter virus SH2	2732699	Teetrevirus	2732693	Autographiviridae	2731643	Caudovirales	28883	Caudoviricetes	2731619	Uroviricota	2731618	Viruses	10239	Bacteria
k141_4_1985291_Suspvirus_32-20	Individual2	209	97.531	78	NC_028935.2	62	8891.8747	37.0766	1718669	Escherichia virus SUSP2	1985291	Suspvirus	1985292	Myoviridae	10662	Caudovirales	28883	Caudoviricetes	2731619	Uroviricota	2731618	Viruses	10239	Bacteria
k21_3_2601675_NA_33-25	Individual15	287	84.946	65	NC_049466.1	43	1678.8332	22.3868	2601675	Escherichia phage vB_EcoM-4HA13	2601675	Unclassified	Unclassified	Chaseviridae	2731689	Caudovirales	28883	Caudoviricetes	2731619	Uroviricota	2731618	Viruses	10239	Bacteria
k79_4_1965376_Felixounavirus_32-86	Individual5	186	98.734	85	NC_028808.2	8	4690.8881	6.4462	1718606	Escherichia virus SUSP1	1985290	Suspvirus	1985292	Myoviridae	10662	Caudovirales	28883	Caudoviricetes	2731619	Uroviricota	2731618	Viruses	10239	Bacteria
k141_28_1327935_NA_33-25	Individual15	303	76.604	87	NC_028773.1	91	3365.2687	43.6436	1327935	Cronobacter phage S13	1327935	Unclassified	Unclassified	Myoviridae	10662	Caudovirales	28883	Caudoviricetes	2731619	Uroviricota	2731618	Viruses	10239	Bacteria
k29_2_1965382_Felixounavirus_33-25	Individual15	150	98.667	100	NC_028935.2	28	2091.6439	28.0000	1718669	Escherichia virus SUSP2	1985291	Suspvirus	1985292	Myoviridae	10662	Caudovirales	28883	Caudoviricetes	2731619	Uroviricota	2731618	Viruses	10239	Bacteria
k29_0_1920779_Drulisvirus_32-12	Individual18	261	94.422	96	NC_025418.1	73	13313.6656	41.9387	1194091	Klebsiella virus K244	1920781	Drulisvirus	1920774	Autographiviridae	2731643	Caudovirales	28883	Caudoviricetes	2731619	Uroviricota	2731618	Viruses	10239	Bacteria
k21_3_1965382_Felixounavirus_33-51	Individual13	150	100.000	100	NC_028935.2	67	17656.2047	66.9933	1718669	Escherichia virus SUSP2	1985291	Suspvirus	1985292	Myoviridae	10662	Caudovirales	28883	Caudoviricetes	2731619	Uroviricota	2731618	Viruses	10239	Bacteria
k99_8_2732711_Teetrevirus_33-25	Individual15	199	98.995	100	NC_047755.1	58	3265.8475	43.5075	1662463	Yersinia virus YeF10	2732713	Teetrevirus	2732693	Autographiviridae	2731643	Caudovirales	28883	Caudoviricetes	2731619	Uroviricota	2731618	Viruses	10239	Bacteria
k21_1_2732701_Teetrevirus_33-47	Individual19	147	95.833	100	NC_047755.1	84	22306.6161	83.9864	1662463	Yersinia virus YeF10	2732713	Teetrevirus	2732693	Autographiviridae	2731643	Caudovirales	28883	Caudoviricetes	2731619	Uroviricota	2731618	Viruses	10239	Bacteria
k119_25_1985291_Suspvirus_32-29	Individual8	180	97.973	82	NC_028935.2	68	1293.0244	56.6667	1718669	Escherichia virus SUSP2	1985291	Suspvirus	1985292	Myoviridae	10662	Caudovirales	28883	Caudoviricetes	2731619	Uroviricota	2731618	Viruses	10239	Bacteria
k59_15_1985291_Suspvirus_32-22	Individual17	309	84.892	89	NC_028935.2	175	21608.7236	84.7540	1718669	Escherichia virus SUSP2	1985291	Suspvirus	1985292	Myoviridae	10662	Caudovirales	28883	Caudoviricetes	2731619	Uroviricota	2731618	Viruses	10239	Bacteria
k141_12_1985291_Suspvirus_32-20	Individual2	260	96.538	100	NC_028935.2	110	12681.4019	63.3423	1718669	Escherichia virus SUSP2	1985291	Suspvirus	1985292	Myoviridae	10662	Caudovirales	28883	Caudoviricetes	2731619	Uroviricota	2731618	Viruses	10239	Bacteria
k141_91_1985291_Suspvirus_32-83	Individual12	193	89.610	80	NC_028935.2	93	6935.6089	72.1088	1718669	Escherichia virus SUSP2	1985291	Suspvirus	1985292	Myoviridae	10662	Caudovirales	28883	Caudoviricetes	2731619	Uroviricota	2731618	Viruses	10239	Bacteria
k141_43_1985291_Suspvirus_33-51	Individual13	232	96.121	100	NC_028935.2	6	1022.2970	3.8793	1718669	Escherichia virus SUSP2	1985291	Suspvirus	1985292	Myoviridae	10662	Caudovirales	28883	Caudoviricetes	2731619	Uroviricota	2731618	Viruses	10239	Bacteria
k141_2_1985290_Suspvirus_32-42	Individual20	170	93.651	74	NC_028935.2	107	56739.5430	94.4118	1718669	Escherichia virus SUSP2	1985291	Suspvirus	1985292	Myoviridae	10662	Caudovirales	28883	Caudoviricetes	2731619	Uroviricota	2731618	Viruses	10239	Bacteria
k119_5_1965376_Felixounavirus_33-25	Individual15	404	97.772	100	NC_028935.2	124	3439.2307	45.9109	1718669	Escherichia virus SUSP2	1985291	Suspvirus	1985292	Myoviridae	10662	Caudovirales	28883	Caudoviricetes	2731619	Uroviricota	2731618	Viruses	10239	Bacteria
k141_4_1985290_Suspvirus_32-42	Individual20	237	84.914	97	NC_028935.2	62	23582.7431	39.1814	1718669	Escherichia virus SUSP2	1985291	Suspvirus	1985292	Myoviridae	10662	Caudovirales	28883	Caudoviricetes	2731619	Uroviricota	2731618	Viruses	10239	Bacteria
k119_7_1965376_Felixounavirus_33-25	Individual15	472	94.311	97	NC_028808.2	116	2753.8290	36.8051	1718606	Escherichia virus SUSP1	1985290	Suspvirus	1985292	Myoviridae	10662	Caudovirales	28883	Caudoviricetes	2731619	Uroviricota	2731618	Viruses	10239	Bacteria
k119_9_1985290_Suspvirus_33-43	Individual7	187	95.722	100	NC_028935.2	4	1084.3197	3.2086	1718669	Escherichia virus SUSP2	1985291	Suspvirus	1985292	Myoviridae	10662	Caudovirales	28883	Caudoviricetes	2731619	Uroviricota	2731618	Viruses	10239	Bacteria
k141_38_1985291_Suspvirus_32-73	Individual10	321	98.131	100	NC_028808.2	240	33288.6711	107.6480	1718606	Escherichia virus SUSP1	1985290	Suspvirus	1985292	Myoviridae	10662	Caudovirales	28883	Caudoviricetes	2731619	Uroviricota	2731618	Viruses	10239	Bacteria
k21_3_331278_NA_33-25	Individual15	180	95.000	100	NC_016163.1	52	3237.0680	43.2778	331278	Yersinia phage phiR1-37	331278	Unclassified	Unclassified	Myoviridae	10662	Caudovirales	28883	Caudoviricetes	2731619	Uroviricota	2731618	Viruses	10239	Bacteria
k29_3_1965376_Felixounavirus_32-22	Individual17	150	100.000	100	NC_028935.2	38	9665.8908	37.9933	1718669	Escherichia virus SUSP2	1985291	Suspvirus	1985292	Myoviridae	10662	Caudovirales	28883	Caudoviricetes	2731619	Uroviricota	2731618	Viruses	10239	Bacteria
k21_4_331278_NA_32-22	Individual17	170	97.647	100	NC_016163.1	48	10773.1290	42.3882	331278	Yersinia phage phiR1-37	331278	Unclassified	Unclassified	Myoviridae	10662	Caudovirales	28883	Caudoviricetes	2731619	Uroviricota	2731618	Viruses	10239	Bacteria
k21_1_1985340_Slopekvirus_32-29	Individual8	150	100.000	100	NC_028750.1	18	410.7254	18.0000	1675607	Klebsiella virus Matisse	1985339	Slopekvirus	1985328	Myoviridae	10662	Caudovirales	28883	Caudoviricetes	2731619	Uroviricota	2731618	Viruses	10239	Bacteria
k21_11_2732701_Teetrevirus_32-20	Individual2	146	100.000	99	NC_028795.1	34	6980.2984	33.7466	1636314	Enterobacter virus E3	2732701	Teetrevirus	2732693	Autographiviridae	2731643	Caudovirales	28883	Caudoviricetes	2731619	Uroviricota	2731618	Viruses	10239	Bacteria
k29_1_1965376_Felixounavirus_32-22	Individual17	284	98.077	100	NC_028935.2	59	7926.5320	30.9331	1718669	Escherichia virus SUSP2	1985291	Suspvirus	1985292	Myoviridae	10662	Caudovirales	28883	Caudoviricetes	2731619	Uroviricota	2731618	Viruses	10239	Bacteria
k21_11_1965376_Felixounavirus_33-52	Individual11	155	94.118	100	NC_028935.2	36	55024.4177	34.4774	1718669	Escherichia virus SUSP2	1985291	Suspvirus	1985292	Myoviridae	10662	Caudovirales	28883	Caudoviricetes	2731619	Uroviricota	2731618	Viruses	10239	Bacteria
k141_38_1985291_Suspvirus_33-60	Individual4	176	93.182	100	NC_028935.2	102	67926.0959	86.8466	1718669	Escherichia virus SUSP2	1985291	Suspvirus	1985292	Myoviridae	10662	Caudovirales	28883	Caudoviricetes	2731619	Uroviricota	2731618	Viruses	10239	Bacteria
k21_1_1985309_Felixounavirus_33-47	Individual19	150	100.000	100	NC_028808.2	61	15874.8751	60.8867	1718606	Escherichia virus SUSP1	1985290	Suspvirus	1985292	Myoviridae	10662	Caudovirales	28883	Caudoviricetes	2731619	Uroviricota	2731618	Viruses	10239	Bacteria
k21_20_331278_NA_32-83	Individual12	150	98.667	100	NC_016163.1	50	4797.7510	49.7800	331278	Yersinia phage phiR1-37	331278	Unclassified	Unclassified	Myoviridae	10662	Caudovirales	28883	Caudoviricetes	2731619	Uroviricota	2731618	Viruses	10239	Bacteria
k141_81_1985291_Suspvirus_32-73	Individual10	260	99.615	100	NC_028808.2	70	11987.1224	40.3615	1718606	Escherichia virus SUSP1	1985290	Suspvirus	1985292	Myoviridae	10662	Caudovirales	28883	Caudoviricetes	2731619	Uroviricota	2731618	Viruses	10239	Bacteria
k141_47_1985291_Suspvirus_32-83	Individual12	436	91.990	94	NC_028935.2	379	12511.5662	128.2271	1718669	Escherichia virus SUSP2	1985291	Suspvirus	1985292	Myoviridae	10662	Caudovirales	28883	Caudoviricetes	2731619	Uroviricota	2731618	Viruses	10239	Bacteria
k21_0_66834_Cripavirus_33-47	Individual19	150	92.982	100	MN906004.1	73	18997.8014	72.9800	1955144	Dicistroviridae sp.	1955144	Unclassified	Unclassified	Dicistroviridae	232795	Picornavirales	464095	Pisoniviricetes	2732506	Pisuviricota	2732408	Viruses	10239	Invertebrates
k21_0_1985338_Slopekvirus_33-43	Individual7	226	100.000	100	NC_020080.1	78	17495.4502	51.6195	1129147	Klebsiella virus KP27	1985338	Slopekvirus	1985328	Myoviridae	10662	Caudovirales	28883	Caudoviricetes	2731619	Uroviricota	2731618	Viruses	10239	Bacteria
k29_8_1985290_Suspvirus_32-22	Individual17	241	95.851	100	NC_028808.2	66	10449.0411	37.8423	1718606	Escherichia virus SUSP1	1985290	Suspvirus	1985292	Myoviridae	10662	Caudovirales	28883	Caudoviricetes	2731619	Uroviricota	2731618	Viruses	10239	Bacteria
k119_32_1985291_Suspvirus_32-29	Individual8	214	96.316	89	NC_028935.2	64	1023.6147	44.8505	1718669	Escherichia virus SUSP2	1985291	Suspvirus	1985292	Myoviridae	10662	Caudovirales	28883	Caudoviricetes	2731619	Uroviricota	2731618	Viruses	10239	Bacteria
k141_23_1985291_Suspvirus_32-12	Individual18	190	97.861	98	NC_028935.2	93	23299.3948	71.3684	1718669	Escherichia virus SUSP2	1985291	Suspvirus	1985292	Myoviridae	10662	Caudovirales	28883	Caudoviricetes	2731619	Uroviricota	2731618	Viruses	10239	Bacteria
k141_24_1985291_Suspvirus_32-83	Individual12	525	98.361	100	NC_028935.2	349	9568.0862	99.7581	1718669	Escherichia virus SUSP2	1985291	Suspvirus	1985292	Myoviridae	10662	Caudovirales	28883	Caudoviricetes	2731619	Uroviricota	2731618	Viruses	10239	Bacteria
k141_33_1985291_Suspvirus_33-1	Individual14	448	92.079	90	NC_028935.2	245	377.7969	81.8862	1718669	Escherichia virus SUSP2	1985291	Suspvirus	1985292	Myoviridae	10662	Caudovirales	28883	Caudoviricetes	2731619	Uroviricota	2731618	Viruses	10239	Bacteria
k141_45_1985291_Suspvirus_33-51	Individual13	265	94.717	100	NC_028935.2	62	9248.2514	34.8226	1718669	Escherichia virus SUSP2	1985291	Suspvirus	1985292	Myoviridae	10662	Caudovirales	28883	Caudoviricetes	2731619	Uroviricota	2731618	Viruses	10239	Bacteria
k141_2_1965376_Felixounavirus_32-12	Individual18	440	97.045	100	NC_028935.2	169	18283.0784	56.5864	1718669	Escherichia virus SUSP2	1985291	Suspvirus	1985292	Myoviridae	10662	Caudovirales	28883	Caudoviricetes	2731619	Uroviricota	2731618	Viruses	10239	Bacteria
k141_42_1985291_Suspvirus_32-20	Individual2	292	100.000	98	NC_028808.2	65	6672.3441	33.2979	1718606	Escherichia virus SUSP1	1985290	Suspvirus	1985292	Myoviridae	10662	Caudovirales	28883	Caudoviricetes	2731619	Uroviricota	2731618	Viruses	10239	Bacteria
k21_0_1985309_Felixounavirus_33-1	Individual14	150	96.667	100	NC_028935.2	40	184.2210	39.9933	1718669	Escherichia virus SUSP2	1985291	Suspvirus	1985292	Myoviridae	10662	Caudovirales	28883	Caudoviricetes	2731619	Uroviricota	2731618	Viruses	10239	Bacteria
k21_1_347324_NA_33-25	Individual15	166	100.000	100	NC_007805.1	46	3105.0652	41.4940	347324	Pseudomonas phage F10	347324	Unclassified	Unclassified	Siphoviridae	10699	Caudovirales	28883	Caudoviricetes	2731619	Uroviricota	2731618	Viruses	10239	Bacteria
k141_31_1985291_Suspvirus_32-12	Individual18	185	97.468	85	NC_028935.2	33	8490.9739	26.4432	1718669	Escherichia virus SUSP2	1985291	Suspvirus	1985292	Myoviridae	10662	Caudovirales	28883	Caudoviricetes	2731619	Uroviricota	2731618	Viruses	10239	Bacteria
k141_69_1985291_Suspvirus_32-73	Individual10	460	96.957	100	NC_028935.2	324	31360.0992	104.4391	1718669	Escherichia virus SUSP2	1985291	Suspvirus	1985292	Myoviridae	10662	Caudovirales	28883	Caudoviricetes	2731619	Uroviricota	2731618	Viruses	10239	Bacteria
k141_76_1985291_Suspvirus_32-83	Individual12	1994	97.435	99	NC_028935.2	1691	12206.1137	124.2452	1718669	Escherichia virus SUSP2	1985291	Suspvirus	1985292	Myoviridae	10662	Caudovirales	28883	Caudoviricetes	2731619	Uroviricota	2731618	Viruses	10239	Bacteria
k141_48_1985291_Suspvirus_32-12	Individual18	457	98.031	100	NC_028935.2	154	16040.5706	49.9606	1718669	Escherichia virus SUSP2	1985291	Suspvirus	1985292	Myoviridae	10662	Caudovirales	28883	Caudoviricetes	2731619	Uroviricota	2731618	Viruses	10239	Bacteria
k21_3_1985304_Mooglevirus_32-82	Individual6	252	97.222	100	NC_028935.2	108	61294.5402	64.1310	1718669	Escherichia virus SUSP2	1985291	Suspvirus	1985292	Myoviridae	10662	Caudovirales	28883	Caudoviricetes	2731619	Uroviricota	2731618	Viruses	10239	Bacteria
k21_37_331278_NA_33-25	Individual15	219	99.087	100	NC_016163.1	41	2097.7838	28.0594	331278	Yersinia phage phiR1-37	331278	Unclassified	Unclassified	Myoviridae	10662	Caudovirales	28883	Caudoviricetes	2731619	Uroviricota	2731618	Viruses	10239	Bacteria
k141_11_1985290_Suspvirus_32-42	Individual20	257	98.077	100	NC_028935.2	57	19993.6787	33.1751	1718669	Escherichia virus SUSP2	1985291	Suspvirus	1985292	Myoviridae	10662	Caudovirales	28883	Caudoviricetes	2731619	Uroviricota	2731618	Viruses	10239	Bacteria
k39_3_2734080_Alexandravirus_33-25	Individual15	264	77.481	98	NC_048054.1	62	2631.5325	35.2235	2283029	Dickeya virus AD1	2734080	Alexandravirus	2733088	Myoviridae	10662	Caudovirales	28883	Caudoviricetes	2731619	Uroviricota	2731618	Viruses	10239	Bacteria
k39_1_1985290_Suspvirus_32-20	Individual2	154	100.000	100	NC_028808.2	24	4671.3074	23.3766	1718606	Escherichia virus SUSP1	1985290	Suspvirus	1985292	Myoviridae	10662	Caudovirales	28883	Caudoviricetes	2731619	Uroviricota	2731618	Viruses	10239	Bacteria
k21_2_2732712_Teetrevirus_32-12	Individual18	150	92.414	97	NC_025451.1	34	10789.5405	34.0000	1536611	Yersinia virus AP5	2732712	Teetrevirus	2732693	Autographiviridae	2731643	Caudovirales	28883	Caudoviricetes	2731619	Uroviricota	2731618	Viruses	10239	Bacteria
k21_3_1985309_Felixounavirus_32-83	Individual12	183	95.628	100	NC_028935.2	87	6842.6940	70.1257	1718669	Escherichia virus SUSP2	1985291	Suspvirus	1985292	Myoviridae	10662	Caudovirales	28883	Caudoviricetes	2731619	Uroviricota	2731618	Viruses	10239	Bacteria
k21_0_1920779_Drulisvirus_32-20	Individual2	285	100.000	93	NC_028870.1	72	7572.4352	37.8947	1610835	Klebsiella virus SU552A	1920779	Drulisvirus	1920774	Autographiviridae	2731643	Caudovirales	28883	Caudoviricetes	2731619	Uroviricota	2731618	Viruses	10239	Bacteria
k39_1_2734081_Alexandravirus_32-20	Individual2	245	81.818	44	NC_048054.1	70	8564.0636	42.6776	2283029	Dickeya virus AD1	2734080	Alexandravirus	2733088	Myoviridae	10662	Caudovirales	28883	Caudoviricetes	2731619	Uroviricota	2731618	Viruses	10239	Bacteria
k141_7_1985291_Suspvirus_32-83	Individual12	297	89.716	95	NC_028935.2	280	13569.3967	139.2862	1718669	Escherichia virus SUSP2	1985291	Suspvirus	1985292	Myoviridae	10662	Caudovirales	28883	Caudoviricetes	2731619	Uroviricota	2731618	Viruses	10239	Bacteria
k21_2_2732711_Teetrevirus_33-76	Individual1	133	100.000	100	NC_010807.1	64	8216.4229	63.4135	529929	Salmonella virus SG-JL2	2732709	Teetrevirus	2732693	Autographiviridae	2731643	Caudovirales	28883	Caudoviricetes	2731619	Uroviricota	2731618	Viruses	10239	Bacteria
k21_4_2732699_Teetrevirus_32-73	Individual10	193	100.000	98	NC_031092.1	97	22377.1449	75.1969	1805465	Citrobacter virus SH2	2732699	Teetrevirus	2732693	Autographiviridae	2731643	Caudovirales	28883	Caudoviricetes	2731619	Uroviricota	2731618	Viruses	10239	Bacteria
k21_0_2733611_Caroctavirus_33-47	Individual19	205	98.947	100	NC_047774.1	104	19803.9226	76.0732	1897434	Serratia virus SM9-3Y	2732711	Teetrevirus	2732693	Autographiviridae	2731643	Caudovirales	28883	Caudoviricetes	2731619	Uroviricota	2731618	Viruses	10239	Bacteria
k21_0_2733616_Elunavirus_32-82	Individual6	180	100.000	100	NC_001271.1	61	48468.0901	48.7889	110457	Yersinia virus YeO3-12	2732714	Teetrevirus	2732693	Autographiviridae	2731643	Caudovirales	28883	Caudoviricetes	2731619	Uroviricota	2731618	Viruses	10239	Bacteria
k99_1_2732711_Teetrevirus_33-25	Individual15	165	100.000	100	NC_047755.1	51	3463.4364	46.3394	1662463	Yersinia virus YeF10	2732713	Teetrevirus	2732693	Autographiviridae	2731643	Caudovirales	28883	Caudoviricetes	2731619	Uroviricota	2731618	Viruses	10239	Bacteria
k141_1_1985291_Suspvirus_32-12	Individual18	327	94.937	100	NC_028808.2	62	9025.2498	28.4251	1718606	Escherichia virus SUSP1	1985290	Suspvirus	1985292	Myoviridae	10662	Caudovirales	28883	Caudoviricetes	2731619	Uroviricota	2731618	Viruses	10239	Bacteria
k21_1_2732712_Teetrevirus_33-62	Individual16	167	98.333	100	NC_031066.1	56	75321.0584	49.8263	1805464	Citrobacter virus SH1	2732698	Teetrevirus	2732693	Autographiviridae	2731643	Caudovirales	28883	Caudoviricetes	2731619	Uroviricota	2731618	Viruses	10239	Bacteria
k141_33_1985291_Suspvirus_33-25	Individual15	356	96.067	100	NC_028808.2	169	5319.3393	68.2163	1718606	Escherichia virus SUSP1	1985290	Suspvirus	1985292	Myoviridae	10662	Caudovirales	28883	Caudoviricetes	2731619	Uroviricota	2731618	Viruses	10239	Bacteria
k21_8_1965376_Felixounavirus_32-82	Individual6	191	98.780	86	NC_028935.2	48	35942.3482	37.6963	1718669	Escherichia virus SUSP2	1985291	Suspvirus	1985292	Myoviridae	10662	Caudovirales	28883	Caudoviricetes	2731619	Uroviricota	2731618	Viruses	10239	Bacteria
k21_7_347324_NA_33-25	Individual15	231	99.134	100	NC_031091.1	42	2037.3155	27.2684	1868596	Pseudomonas phage MD8	1868596	Unclassified	Unclassified	Siphoviridae	10699	Caudovirales	28883	Caudoviricetes	2731619	Uroviricota	2731618	Viruses	10239	Bacteria
k21_1_2732591_Andhravirus_33-25	Individual15	216	86.957	74	NC_047813.1	35	1815.6631	24.2963	1958907	Staphylococcus virus Andhra	2732591	Andhravirus	2732589	Rountreeviridae	2842327	Caudovirales	28883	Caudoviricetes	2731619	Uroviricota	2731618	Viruses	10239	Bacteria
k141_19_1985291_Suspvirus_33-52	Individual11	301	97.203	95	NC_028935.2	122	96023.6009	58.7708	1718669	Escherichia virus SUSP2	1985291	Suspvirus	1985292	Myoviridae	10662	Caudovirales	28883	Caudoviricetes	2731619	Uroviricota	2731618	Viruses	10239	Bacteria
k141_97_1985291_Suspvirus_33-25	Individual15	879	92.832	95	NC_028935.2	384	4895.1199	63.7531	1718669	Escherichia virus SUSP2	1985291	Suspvirus	1985292	Myoviridae	10662	Caudovirales	28883	Caudoviricetes	2731619	Uroviricota	2731618	Viruses	10239	Bacteria
k141_43_1985291_Suspvirus_32-83	Individual12	189	98.621	77	NC_028935.2	95	7234.7039	71.1958	1718669	Escherichia virus SUSP2	1985291	Suspvirus	1985292	Myoviridae	10662	Caudovirales	28883	Caudoviricetes	2731619	Uroviricota	2731618	Viruses	10239	Bacteria
k21_5_2732697_Teetrevirus_32-83	Individual12	222	99.099	100	NC_025451.1	81	5251.5923	54.7252	1536611	Yersinia virus AP5	2732712	Teetrevirus	2732693	Autographiviridae	2731643	Caudovirales	28883	Caudoviricetes	2731619	Uroviricota	2731618	Viruses	10239	Bacteria
k141_4_1985291_Suspvirus_32-42	Individual20	188	91.566	100	NC_028935.2	104	49868.5186	82.8883	1718669	Escherichia virus SUSP2	1985291	Suspvirus	1985292	Myoviridae	10662	Caudovirales	28883	Caudoviricetes	2731619	Uroviricota	2731618	Viruses	10239	Bacteria
k29_1_2732713_Teetrevirus_33-62	Individual16	166	94.375	96	NC_047856.1	60	81187.2854	54.2169	1871708	Enterobacter virus KPN3	2732702	Teetrevirus	2732693	Autographiviridae	2731643	Caudovirales	28883	Caudoviricetes	2731619	Uroviricota	2731618	Viruses	10239	Bacteria
k141_9_1965379_Felixounavirus_33-25	Individual15	204	96.154	89	NC_028935.2	118	6481.4597	81.7598	1718669	Escherichia virus SUSP2	1985291	Suspvirus	1985292	Myoviridae	10662	Caudovirales	28883	Caudoviricetes	2731619	Uroviricota	2731618	Viruses	10239	Bacteria
k141_45_1985291_Suspvirus_32-73	Individual10	222	99.550	100	NC_028935.2	26	5214.4754	17.4414	1718669	Escherichia virus SUSP2	1985291	Suspvirus	1985292	Myoviridae	10662	Caudovirales	28883	Caudoviricetes	2731619	Uroviricota	2731618	Viruses	10239	Bacteria
k141_44_1985291_Suspvirus_32-83	Individual12	410	97.985	97	NC_028935.2	451	15832.5782	164.2049	1718669	Escherichia virus SUSP2	1985291	Suspvirus	1985292	Myoviridae	10662	Caudovirales	28883	Caudoviricetes	2731619	Uroviricota	2731618	Viruses	10239	Bacteria
k21_8_1984787_Elvirus_33-25	Individual15	150	97.656	85	NC_007623.1	21	1568.7329	21.0000	273133	Pseudomonas virus EL	1984787	Elvirus	1984786	Myoviridae	10662	Caudovirales	28883	Caudoviricetes	2731619	Uroviricota	2731618	Viruses	10239	Bacteria
k119_15_1985291_Suspvirus_32-86	Individual5	368	93.243	100	NC_028935.2	203	60162.5520	82.6114	1718669	Escherichia virus SUSP2	1985291	Suspvirus	1985292	Myoviridae	10662	Caudovirales	28883	Caudoviricetes	2731619	Uroviricota	2731618	Viruses	10239	Bacteria
k21_0_2733887_Unyawovirus_32-82	Individual6	203	99.507	100	NC_001271.1	47	33113.1424	34.7143	110457	Yersinia virus YeO3-12	2732714	Teetrevirus	2732693	Autographiviridae	2731643	Caudovirales	28883	Caudoviricetes	2731619	Uroviricota	2731618	Viruses	10239	Bacteria
k39_22_2732699_Teetrevirus_32-83	Individual12	282	99.291	100	NC_047755.1	287	14648.4524	146.3227	1662463	Yersinia virus YeF10	2732713	Teetrevirus	2732693	Autographiviridae	2731643	Caudovirales	28883	Caudoviricetes	2731619	Uroviricota	2731618	Viruses	10239	Bacteria
k21_4_1985290_Suspvirus_33-62	Individual16	150	97.333	100	NC_028935.2	27	40431.2681	27.0000	1718669	Escherichia virus SUSP2	1985291	Suspvirus	1985292	Myoviridae	10662	Caudovirales	28883	Caudoviricetes	2731619	Uroviricota	2731618	Viruses	10239	Bacteria
k141_7_1985290_Suspvirus_32-42	Individual20	158	99.367	100	NC_028935.2	66	37656.3157	62.4051	1718669	Escherichia virus SUSP2	1985291	Suspvirus	1985292	Myoviridae	10662	Caudovirales	28883	Caudoviricetes	2731619	Uroviricota	2731618	Viruses	10239	Bacteria
k21_2_1920780_Drulisvirus_32-83	Individual12	157	90.769	83	NC_023567.2	108	9901.0912	96.6497	1416011	Klebsiella virus F19	1920780	Drulisvirus	1920774	Autographiviridae	2731643	Caudovirales	28883	Caudoviricetes	2731619	Uroviricota	2731618	Viruses	10239	Bacteria
k21_0_66834_Cripavirus_33-43	Individual7	196	99.432	95	MN906004.1	62	16035.2072	47.4337	1955144	Dicistroviridae sp.	1955144	Unclassified	Unclassified	Dicistroviridae	232795	Picornavirales	464095	Pisoniviricetes	2732506	Pisuviricota	2732408	Viruses	10239	Invertebrates
k119_20_2732701_Teetrevirus_33-25	Individual15	201	99.502	100	NC_047755.1	83	4627.0375	60.9652	1662463	Yersinia virus YeF10	2732713	Teetrevirus	2732693	Autographiviridae	2731643	Caudovirales	28883	Caudoviricetes	2731619	Uroviricota	2731618	Viruses	10239	Bacteria
k21_0_1985336_Slopekvirus_32-12	Individual18	248	89.381	99	NC_041980.1	30	5758.1751	18.1411	1682394	Enterobacter virus Eap3	1985336	Slopekvirus	1985328	Myoviridae	10662	Caudovirales	28883	Caudoviricetes	2731619	Uroviricota	2731618	Viruses	10239	Bacteria
k21_5_1965376_Felixounavirus_33-47	Individual19	153	88.462	85	NC_028935.2	119	30361.7830	116.3464	1718669	Escherichia virus SUSP2	1985291	Suspvirus	1985292	Myoviridae	10662	Caudovirales	28883	Caudoviricetes	2731619	Uroviricota	2731618	Viruses	10239	Bacteria
k21_1_2732712_Teetrevirus_32-22	Individual17	180	98.889	100	NC_048063.1	90	19077.4160	74.6278	2301650	Escherichia virus LL2	2732705	Teetrevirus	2732693	Autographiviridae	2731643	Caudovirales	28883	Caudoviricetes	2731619	Uroviricota	2731618	Viruses	10239	Bacteria
k21_0_1958917_NA_32-73	Individual10	208	100.000	100	NC_048653.1	40	8562.2303	28.8558	1958917	Pectobacterium virus CB1	2845776	Cbunavirus	2842586	Schitoviridae	2842329	Caudovirales	28883	Caudoviricetes	2731619	Uroviricota	2731618	Viruses	10239	Bacteria
k29_0_2732698_Teetrevirus_33-43	Individual7	225	100.000	100	NC_031066.1	96	21628.5633	63.9378	1805464	Citrobacter virus SH1	2732698	Teetrevirus	2732693	Autographiviridae	2731643	Caudovirales	28883	Caudoviricetes	2731619	Uroviricota	2731618	Viruses	10239	Bacteria
k141_85_1985291_Suspvirus_32-73	Individual10	344	98.837	100	NC_028808.2	76	9836.6088	32.0756	1718606	Escherichia virus SUSP1	1985290	Suspvirus	1985292	Myoviridae	10662	Caudovirales	28883	Caudoviricetes	2731619	Uroviricota	2731618	Viruses	10239	Bacteria
k141_9_1985291_Suspvirus_32-20	Individual2	152	96.053	100	NC_028935.2	25	4929.9708	24.6711	1718669	Escherichia virus SUSP2	1985291	Suspvirus	1985292	Myoviridae	10662	Caudovirales	28883	Caudoviricetes	2731619	Uroviricota	2731618	Viruses	10239	Bacteria
k21_0_2560725_Felixounavirus_33-52	Individual11	150	98.000	100	NC_027337.1	24	37905.7100	24.0000	1555238	Escherichia virus VpaE1	1965382	Felixounavirus	1198140	Myoviridae	10662	Caudovirales	28883	Caudoviricetes	2731619	Uroviricota	2731618	Viruses	10239	Bacteria
k29_4_2560725_Felixounavirus_32-73	Individual10	263	96.759	82	NC_027337.1	150	25393.6869	85.5437	1555238	Escherichia virus VpaE1	1965382	Felixounavirus	1198140	Myoviridae	10662	Caudovirales	28883	Caudoviricetes	2731619	Uroviricota	2731618	Viruses	10239	Bacteria
k21_0_1965385_Felixounavirus_33-51	Individual13	171	98.830	100	NC_042096.1	121	27970.6830	105.2690	2060122	Salmonella virus BPS17L1	2560724	Felixounavirus	1198140	Myoviridae	10662	Caudovirales	28883	Caudoviricetes	2731619	Uroviricota	2731618	Viruses	10239	Bacteria
k141_29_1985291_Suspvirus_33-51	Individual13	221	84.332	98	NC_028935.2	73	13057.0299	49.2579	1718669	Escherichia virus SUSP2	1985291	Suspvirus	1985292	Myoviridae	10662	Caudovirales	28883	Caudoviricetes	2731619	Uroviricota	2731618	Viruses	10239	Bacteria
k141_3_1985291_Suspvirus_33-11	Individual9	261	96.552	100	NC_028935.2	47	63541.5071	27.0115	1718669	Escherichia virus SUSP2	1985291	Suspvirus	1985292	Myoviridae	10662	Caudovirales	28883	Caudoviricetes	2731619	Uroviricota	2731618	Viruses	10239	Bacteria
k21_0_2732697_Teetrevirus_33-52	Individual11	187	98.182	88	NC_025451.1	46	58277.4953	36.8342	1536611	Yersinia virus AP5	2732712	Teetrevirus	2732693	Autographiviridae	2731643	Caudovirales	28883	Caudoviricetes	2731619	Uroviricota	2731618	Viruses	10239	Bacteria
k21_0_331278_NA_32-42	Individual20	217	99.539	100	NC_016163.1	31	12878.1339	21.1797	331278	Yersinia phage phiR1-37	331278	Unclassified	Unclassified	Myoviridae	10662	Caudovirales	28883	Caudoviricetes	2731619	Uroviricota	2731618	Viruses	10239	Bacteria
k21_0_1965385_Felixounavirus_32-82	Individual6	194	96.907	100	NC_028935.2	36	26539.9040	27.5979	1718669	Escherichia virus SUSP2	1985291	Suspvirus	1985292	Myoviridae	10662	Caudovirales	28883	Caudoviricetes	2731619	Uroviricota	2731618	Viruses	10239	Bacteria
k119_18_1985291_Suspvirus_32-86	Individual5	259	100.000	100	NC_028935.2	102	42951.5102	52.7413	1718669	Escherichia virus SUSP2	1985291	Suspvirus	1985292	Myoviridae	10662	Caudovirales	28883	Caudoviricetes	2731619	Uroviricota	2731618	Viruses	10239	Bacteria
k141_11_2732701_Teetrevirus_32-12	Individual18	212	98.667	100	NC_047843.1	37	8307.7067	25.9623	2024248	Leclercia virus 10164-302	2732708	Teetrevirus	2732693	Autographiviridae	2731643	Caudovirales	28883	Caudoviricetes	2731619	Uroviricota	2731618	Viruses	10239	Bacteria
k21_1_2732714_Teetrevirus_32-73	Individual10	150	100.000	100	NC_047774.1	60	17809.4391	60.0000	1897434	Serratia virus SM9-3Y	2732711	Teetrevirus	2732693	Autographiviridae	2731643	Caudovirales	28883	Caudoviricetes	2731619	Uroviricota	2731618	Viruses	10239	Bacteria
k119_5_1985290_Suspvirus_33-25	Individual15	352	92.655	100	NC_028808.2	193	6143.7796	77.5170	1718606	Escherichia virus SUSP1	1985290	Suspvirus	1985292	Myoviridae	10662	Caudovirales	28883	Caudoviricetes	2731619	Uroviricota	2731618	Viruses	10239	Bacteria
k141_5_1985291_Suspvirus_32-83	Individual12	513	98.441	100	NC_028808.2	727	20397.4559	201.2105	1718606	Escherichia virus SUSP1	1985290	Suspvirus	1985292	Myoviridae	10662	Caudovirales	28883	Caudoviricetes	2731619	Uroviricota	2731618	Viruses	10239	Bacteria
k21_15_331278_NA_32-83	Individual12	218	97.525	93	NC_016163.1	103	6800.4819	70.8624	331278	Yersinia phage phiR1-37	331278	Unclassified	Unclassified	Myoviridae	10662	Caudovirales	28883	Caudoviricetes	2731619	Uroviricota	2731618	Viruses	10239	Bacteria
k21_0_1914898_Certrevirus_32-20	Individual2	150	96.667	100	NC_028672.1	33	6594.3290	33.0000	1684115	Cronobacter virus PBES02	1980960	Certrevirus	1914850	Myoviridae	10662	Caudovirales	28883	Caudoviricetes	2731619	Uroviricota	2731618	Viruses	10239	Bacteria
k21_0_1920778_Drulisvirus_33-47	Individual19	172	98.810	98	NC_025418.1	91	20653.0733	79.0698	1194091	Klebsiella virus K244	1920781	Drulisvirus	1920774	Autographiviridae	2731643	Caudovirales	28883	Caudoviricetes	2731619	Uroviricota	2731618	Viruses	10239	Bacteria
k141_94_1985291_Suspvirus_32-73	Individual10	204	99.020	100	NC_028935.2	37	8075.3584	27.2059	1718669	Escherichia virus SUSP2	1985291	Suspvirus	1985292	Myoviridae	10662	Caudovirales	28883	Caudoviricetes	2731619	Uroviricota	2731618	Viruses	10239	Bacteria
k21_0_1985309_Felixounavirus_33-47	Individual19	189	95.808	88	NC_028935.2	6	1239.2564	4.7619	1718669	Escherichia virus SUSP2	1985291	Suspvirus	1985292	Myoviridae	10662	Caudovirales	28883	Caudoviricetes	2731619	Uroviricota	2731618	Viruses	10239	Bacteria
k21_2_2732714_Teetrevirus_32-73	Individual10	154	99.351	100	NC_047755.1	103	29778.7699	100.1169	1662463	Yersinia virus YeF10	2732713	Teetrevirus	2732693	Autographiviridae	2731643	Caudovirales	28883	Caudoviricetes	2731619	Uroviricota	2731618	Viruses	10239	Bacteria
k21_0_2733643_Kayfunavirus_33-52	Individual11	280	93.165	99	NC_025451.1	40	33844.3839	21.4286	1536611	Yersinia virus AP5	2732712	Teetrevirus	2732693	Autographiviridae	2731643	Caudovirales	28883	Caudoviricetes	2731619	Uroviricota	2731618	Viruses	10239	Bacteria
k141_76_1985291_Suspvirus_33-1	Individual14	157	92.254	90	NC_042075.1	80	352.0146	75.8408	2024304	Shigella virus Sf14	2560757	Mooglevirus	1985303	Myoviridae	10662	Caudovirales	28883	Caudoviricetes	2731619	Uroviricota	2731618	Viruses	10239	Bacteria
k21_1_2732713_Teetrevirus_33-43	Individual7	253	95.876	100	NC_047843.1	45	9016.3539	26.6798	2024248	Leclercia virus 10164-302	2732708	Teetrevirus	2732693	Autographiviridae	2731643	Caudovirales	28883	Caudoviricetes	2731619	Uroviricota	2731618	Viruses	10239	Bacteria
k141_93_1985291_Suspvirus_33-25	Individual15	1007	95.233	100	NC_028808.2	427	4751.3759	62.4508	1718606	Escherichia virus SUSP1	1985290	Suspvirus	1985292	Myoviridae	10662	Caudovirales	28883	Caudoviricetes	2731619	Uroviricota	2731618	Viruses	10239	Bacteria
k21_1_2734046_Baoshanvirus_32-83	Individual12	162	90.265	70	NC_047945.1	67	5952.7651	61.7716	2126734	Staphylococcus virus BS1	2734046	Baoshanvirus	2732969	Herelleviridae	2560065	Caudovirales	28883	Caudoviricetes	2731619	Uroviricota	2731618	Viruses	10239	Bacteria
k21_0_1920781_Drulisvirus_33-25	Individual15	192	96.875	100	NC_047944.1	61	3559.9966	47.6250	2099390	Klebsiella virus myPSH1235	2733606	Drulisvirus	1920774	Autographiviridae	2731643	Caudovirales	28883	Caudoviricetes	2731619	Uroviricota	2731618	Viruses	10239	Bacteria
k141_24_2732701_Teetrevirus_32-83	Individual12	325	100.000	100	NC_047843.1	364	16120.4433	163.7631	2024248	Leclercia virus 10164-302	2732708	Teetrevirus	2732693	Autographiviridae	2731643	Caudovirales	28883	Caudoviricetes	2731619	Uroviricota	2731618	Viruses	10239	Bacteria
k141_22_1985291_Suspvirus_33-25	Individual15	324	98.148	83	NC_028935.2	108	3735.0785	49.4537	1718669	Escherichia virus SUSP2	1985291	Suspvirus	1985292	Myoviridae	10662	Caudovirales	28883	Caudoviricetes	2731619	Uroviricota	2731618	Viruses	10239	Bacteria
k141_83_1985291_Suspvirus_33-51	Individual13	223	96.861	100	NC_028935.2	85	15067.0376	53.8296	1718669	Escherichia virus SUSP2	1985291	Suspvirus	1985292	Myoviridae	10662	Caudovirales	28883	Caudoviricetes	2731619	Uroviricota	2731618	Viruses	10239	Bacteria
k29_3_1914897_Certrevirus_32-83	Individual12	235	94.468	99	NC_017974.1	93	5696.0533	59.1957	1162295	Cronobacter virus CR3	1914897	Certrevirus	1914850	Myoviridae	10662	Caudovirales	28883	Caudoviricetes	2731619	Uroviricota	2731618	Viruses	10239	Bacteria
k21_2_347324_NA_33-51	Individual13	150	78.523	99	NC_031091.1	66	17392.6792	66.0000	1868596	Pseudomonas phage MD8	1868596	Unclassified	Unclassified	Siphoviridae	10699	Caudovirales	28883	Caudoviricetes	2731619	Uroviricota	2731618	Viruses	10239	Bacteria
k21_3_1965376_Felixounavirus_32-82	Individual6	240	95.833	100	NC_028935.2	116	69126.6203	72.3125	1718669	Escherichia virus SUSP2	1985291	Suspvirus	1985292	Myoviridae	10662	Caudovirales	28883	Caudoviricetes	2731619	Uroviricota	2731618	Viruses	10239	Bacteria
k141_15_1985291_Suspvirus_33-76	Individual1	171	98.830	100	NC_028935.2	30	2995.5709	26.3158	1718669	Escherichia virus SUSP2	1985291	Suspvirus	1985292	Myoviridae	10662	Caudovirales	28883	Caudoviricetes	2731619	Uroviricota	2731618	Viruses	10239	Bacteria
k141_26_1985291_Suspvirus_33-76	Individual1	201	95.000	99	NC_028935.2	98	8325.0044	72.9502	1718669	Escherichia virus SUSP2	1985291	Suspvirus	1985292	Myoviridae	10662	Caudovirales	28883	Caudoviricetes	2731619	Uroviricota	2731618	Viruses	10239	Bacteria
k21_2_1965383_Felixounavirus_32-12	Individual18	150	95.420	86	NC_028935.2	31	9837.5222	31.0000	1718669	Escherichia virus SUSP2	1985291	Suspvirus	1985292	Myoviridae	10662	Caudovirales	28883	Caudoviricetes	2731619	Uroviricota	2731618	Viruses	10239	Bacteria
k59_1_2732699_Teetrevirus_33-43	Individual7	207	99.476	92	NC_029102.1	51	12489.3199	36.2609	1636313	Enterobacter virus E2	2732700	Teetrevirus	2732693	Autographiviridae	2731643	Caudovirales	28883	Caudoviricetes	2731619	Uroviricota	2731618	Viruses	10239	Bacteria
k21_6_1984787_Elvirus_32-83	Individual12	150	98.667	100	NC_007623.1	56	5373.4811	55.5467	273133	Pseudomonas virus EL	1984787	Elvirus	1984786	Myoviridae	10662	Caudovirales	28883	Caudoviricetes	2731619	Uroviricota	2731618	Viruses	10239	Bacteria
k119_4_1985290_Suspvirus_33-25	Individual15	400	95.595	57	NC_028935.2	149	4173.9502	55.1350	1718669	Escherichia virus SUSP2	1985291	Suspvirus	1985292	Myoviridae	10662	Caudovirales	28883	Caudoviricetes	2731619	Uroviricota	2731618	Viruses	10239	Bacteria
k21_0_2732706_Teetrevirus_33-62	Individual16	150	96.721	99	NC_028880.1	17	25456.7244	17.0000	1610508	Citrobacter virus CFP1	2732697	Teetrevirus	2732693	Autographiviridae	2731643	Caudovirales	28883	Caudoviricetes	2731619	Uroviricota	2731618	Viruses	10239	Bacteria
k59_15_2732699_Teetrevirus_33-25	Individual15	307	99.023	100	NC_047844.1	86	3138.9259	41.7524	2024251	Serratia virus 2050H2	2732710	Teetrevirus	2732693	Autographiviridae	2731643	Caudovirales	28883	Caudoviricetes	2731619	Uroviricota	2731618	Viruses	10239	Bacteria
k119_12_1985291_Suspvirus_32-29	Individual8	158	99.367	100	NC_028935.2	69	1494.7285	65.4747	1718669	Escherichia virus SUSP2	1985291	Suspvirus	1985292	Myoviridae	10662	Caudovirales	28883	Caudoviricetes	2731619	Uroviricota	2731618	Viruses	10239	Bacteria
k21_0_1984787_Elvirus_32-12	Individual18	247	98.438	100	NC_007623.1	42	8094.0826	25.2348	273133	Pseudomonas virus EL	1984787	Elvirus	1984786	Myoviridae	10662	Caudovirales	28883	Caudoviricetes	2731619	Uroviricota	2731618	Viruses	10239	Bacteria
k141_4_1985291_Suspvirus_33-11	Individual9	375	85.311	47	NC_005282.1	125	117619.3854	49.9653	77775	Salmonella virus FelixO1	1985310	Felixounavirus	1198140	Myoviridae	10662	Caudovirales	28883	Caudoviricetes	2731619	Uroviricota	2731618	Viruses	10239	Bacteria
k141_19_1985291_Suspvirus_33-25	Individual15	544	95.404	100	NC_028935.2	386	7950.7736	106.2629	1718669	Escherichia virus SUSP2	1985291	Suspvirus	1985292	Myoviridae	10662	Caudovirales	28883	Caudoviricetes	2731619	Uroviricota	2731618	Viruses	10239	Bacteria
k21_0_2732699_Teetrevirus_32-42	Individual20	211	97.156	100	NC_048063.1	82	35033.4070	58.0237	2301650	Escherichia virus LL2	2732705	Teetrevirus	2732693	Autographiviridae	2731643	Caudovirales	28883	Caudoviricetes	2731619	Uroviricota	2731618	Viruses	10239	Bacteria
k141_7_2732701_Teetrevirus_32-83	Individual12	161	97.516	100	NC_047774.1	79	7062.5278	73.3168	1897434	Serratia virus SM9-3Y	2732711	Teetrevirus	2732693	Autographiviridae	2731643	Caudovirales	28883	Caudoviricetes	2731619	Uroviricota	2731618	Viruses	10239	Bacteria
k99_23_1985291_Suspvirus_32-82	Individual6	167	97.101	100	NC_028808.2	36	30830.7867	32.3353	1718606	Escherichia virus SUSP1	1985290	Suspvirus	1985292	Myoviridae	10662	Caudovirales	28883	Caudoviricetes	2731619	Uroviricota	2731618	Viruses	10239	Bacteria
k29_7_1965376_Felixounavirus_32-73	Individual10	246	95.935	100	NC_028808.2	83	15022.1895	46.0610	1718606	Escherichia virus SUSP1	1985290	Suspvirus	1985292	Myoviridae	10662	Caudovirales	28883	Caudoviricetes	2731619	Uroviricota	2731618	Viruses	10239	Bacteria
k21_0_2650874_NA_33-43	Individual7	150	84.112	70	NC_019504.1	85	28725.4357	74.2000	1051676	Erwinia virus Y2	2733974	Loessnervirus	2732962	Chaseviridae	2731689	Caudovirales	28883	Caudoviricetes	2731619	Uroviricota	2731618	Viruses	10239	Bacteria
k21_4_1914899_Certrevirus_32-83	Individual12	160	96.250	100	NC_023717.1	6	539.7470	5.6250	1162290	Cronobacter virus CR9	1914899	Certrevirus	1914850	Myoviridae	10662	Caudovirales	28883	Caudoviricetes	2731619	Uroviricota	2731618	Viruses	10239	Bacteria
k141_1_2560733_Felixounavirus_33-25	Individual15	364	93.956	100	NC_027329.1	117	3601.6828	45.9038	1567025	Salmonella virus SP116	2560733	Felixounavirus	1198140	Myoviridae	10662	Caudovirales	28883	Caudoviricetes	2731619	Uroviricota	2731618	Viruses	10239	Bacteria
k141_88_1985291_Suspvirus_32-83	Individual12	305	99.016	100	NC_028935.2	213	10051.6816	102.3639	1718669	Escherichia virus SUSP2	1985291	Suspvirus	1985292	Myoviridae	10662	Caudovirales	28883	Caudoviricetes	2731619	Uroviricota	2731618	Viruses	10239	Bacteria
k39_0_2560725_Felixounavirus_32-82	Individual6	209	99.043	100	NC_042097.1	45	30793.9077	31.9139	2060124	Salmonella virus BPS17W1	2560725	Felixounavirus	1198140	Myoviridae	10662	Caudovirales	28883	Caudoviricetes	2731619	Uroviricota	2731618	Viruses	10239	Bacteria
k21_0_1920781_Drulisvirus_32-20	Individual2	253	95.067	88	NC_028870.1	40	4739.0075	23.7154	1610835	Klebsiella virus SU552A	1920779	Drulisvirus	1920774	Autographiviridae	2731643	Caudovirales	28883	Caudoviricetes	2731619	Uroviricota	2731618	Viruses	10239	Bacteria
k119_21_1985291_Suspvirus_33-62	Individual16	205	96.175	89	NC_028935.2	50	54784.9162	36.5805	1718669	Escherichia virus SUSP2	1985291	Suspvirus	1985292	Myoviridae	10662	Caudovirales	28883	Caudoviricetes	2731619	Uroviricota	2731618	Viruses	10239	Bacteria
k21_2_1141137_NA_32-83	Individual12	175	90.244	94	NC_019402.1	8	657.9773	6.8571	1141137	Cronobacter phage vB_CsaP_GAP52	1141137	Unclassified	Unclassified	Podoviridae	10744	Caudovirales	28883	Caudoviricetes	2731619	Uroviricota	2731618	Viruses	10239	Bacteria
k141_2_1985291_Suspvirus_33-51	Individual13	484	98.661	100	NC_028935.2	297	24256.3192	89.6632	1718669	Escherichia virus SUSP2	1985291	Suspvirus	1985292	Myoviridae	10662	Caudovirales	28883	Caudoviricetes	2731619	Uroviricota	2731618	Viruses	10239	Bacteria
k29_1_1965382_Felixounavirus_33-25	Individual15	180	94.611	93	NC_028935.2	45	2801.3088	36.5167	1718669	Escherichia virus SUSP2	1985291	Suspvirus	1985292	Myoviridae	10662	Caudovirales	28883	Caudoviricetes	2731619	Uroviricota	2731618	Viruses	10239	Bacteria
k99_15_1985291_Suspvirus_32-82	Individual6	218	91.061	82	NC_028935.2	12	7872.6932	8.2569	1718669	Escherichia virus SUSP2	1985291	Suspvirus	1985292	Myoviridae	10662	Caudovirales	28883	Caudoviricetes	2731619	Uroviricota	2731618	Viruses	10239	Bacteria
k141_110_1985291_Suspvirus_33-25	Individual15	288	97.163	98	NC_028935.2	60	2334.4240	31.2222	1718669	Escherichia virus SUSP2	1985291	Suspvirus	1985292	Myoviridae	10662	Caudovirales	28883	Caudoviricetes	2731619	Uroviricota	2731618	Viruses	10239	Bacteria
k21_1_1985338_Slopekvirus_33-43	Individual7	191	99.422	91	NC_028750.1	45	11943.1285	35.2408	1675607	Klebsiella virus Matisse	1985339	Slopekvirus	1985328	Myoviridae	10662	Caudovirales	28883	Caudoviricetes	2731619	Uroviricota	2731618	Viruses	10239	Bacteria
k59_1_2732701_Teetrevirus_32-82	Individual6	219	97.959	100	NC_047843.1	83	54204.1520	56.5297	2024248	Leclercia virus 10164-302	2732708	Teetrevirus	2732693	Autographiviridae	2731643	Caudovirales	28883	Caudoviricetes	2731619	Uroviricota	2731618	Viruses	10239	Bacteria
k21_5_1985338_Slopekvirus_33-25	Individual15	284	100.000	99	NC_028750.1	34	1341.4718	17.8345	1675607	Klebsiella virus Matisse	1985339	Slopekvirus	1985328	Myoviridae	10662	Caudovirales	28883	Caudoviricetes	2731619	Uroviricota	2731618	Viruses	10239	Bacteria
k21_2_1984787_Elvirus_32-12	Individual18	154	100.000	100	NC_007623.1	32	9891.0990	31.1688	273133	Pseudomonas virus EL	1984787	Elvirus	1984786	Myoviridae	10662	Caudovirales	28883	Caudoviricetes	2731619	Uroviricota	2731618	Viruses	10239	Bacteria
k21_0_2733607_Drulisvirus_32-83	Individual12	192	91.667	93	NC_047779.1	20	1499.2972	15.6250	1904925	Klebsiella virus KPRio2015	2733601	Drulisvirus	1920774	Autographiviridae	2731643	Caudovirales	28883	Caudoviricetes	2731619	Uroviricota	2731618	Viruses	10239	Bacteria
k59_5_2732714_Teetrevirus_33-43	Individual7	372	96.711	100	NC_001271.1	125	17033.5838	50.4005	110457	Yersinia virus YeO3-12	2732714	Teetrevirus	2732693	Autographiviridae	2731643	Caudovirales	28883	Caudoviricetes	2731619	Uroviricota	2731618	Viruses	10239	Bacteria
k141_7_2732699_Teetrevirus_32-12	Individual18	177	100.000	100	NC_047774.1	46	12370.8590	38.9831	1897434	Serratia virus SM9-3Y	2732711	Teetrevirus	2732693	Autographiviridae	2731643	Caudovirales	28883	Caudoviricetes	2731619	Uroviricota	2731618	Viruses	10239	Bacteria
k21_0_2732698_Teetrevirus_32-12	Individual18	238	97.797	95	NC_028880.1	66	13200.2535	40.9706	1610508	Citrobacter virus CFP1	2732697	Teetrevirus	2732693	Autographiviridae	2731643	Caudovirales	28883	Caudoviricetes	2731619	Uroviricota	2731618	Viruses	10239	Bacteria
k99_9_2732713_Teetrevirus_32-83	Individual12	264	100.000	100	NC_047755.1	62	3380.2336	35.2273	1662463	Yersinia virus YeF10	2732713	Teetrevirus	2732693	Autographiviridae	2731643	Caudovirales	28883	Caudoviricetes	2731619	Uroviricota	2731618	Viruses	10239	Bacteria
k141_43_1985291_Suspvirus_32-20	Individual2	204	98.370	90	NC_028935.2	48	7052.7583	35.2941	1718669	Escherichia virus SUSP2	1985291	Suspvirus	1985292	Myoviridae	10662	Caudovirales	28883	Caudoviricetes	2731619	Uroviricota	2731618	Viruses	10239	Bacteria
k59_32_1985291_Suspvirus_32-22	Individual17	286	98.000	100	NC_028935.2	46	6136.7912	24.0210	1718669	Escherichia virus SUSP2	1985291	Suspvirus	1985292	Myoviridae	10662	Caudovirales	28883	Caudoviricetes	2731619	Uroviricota	2731618	Viruses	10239	Bacteria
k141_10_2732701_Teetrevirus_32-12	Individual18	229	100.000	100	NC_028880.1	73	15174.0905	44.3362	1610508	Citrobacter virus CFP1	2732697	Teetrevirus	2732693	Autographiviridae	2731643	Caudovirales	28883	Caudoviricetes	2731619	Uroviricota	2731618	Viruses	10239	Bacteria
k21_0_1777064_NA_33-25	Individual15	146	98.630	100	NC_030909.1	52	3990.9057	51.3767	1777064	Pseudomonas phage YMC11/07/P54_PAE_BP	1777064	Unclassified	Unclassified	Siphoviridae	10699	Caudovirales	28883	Caudoviricetes	2731619	Uroviricota	2731618	Viruses	10239	Bacteria
k21_2_2732713_Teetrevirus_32-20	Individual2	222	100.000	86	NC_047856.1	68	9181.2934	45.9459	1871708	Enterobacter virus KPN3	2732702	Teetrevirus	2732693	Autographiviridae	2731643	Caudovirales	28883	Caudoviricetes	2731619	Uroviricota	2731618	Viruses	10239	Bacteria
k99_0_2560733_Felixounavirus_32-86	Individual5	290	93.706	100	NC_041979.1	14	5265.1175	7.1000	1508671	Escherichia virus TP1	1985309	Felixounavirus	1198140	Myoviridae	10662	Caudovirales	28883	Caudoviricetes	2731619	Uroviricota	2731618	Viruses	10239	Bacteria
[truncated: 1,919 more rows]
