# Supplementary material for: Myotis fimbriatus Virome, a Window to Virus Diversity and Evolution in the Genus Myotis
Source: Viruses. 2022 Aug 27;14(9):1899. doi: 10.3390/v14091899 (PMC9505981; doi:10.3390/v14091899)
Supplement: Supplementary file 1 [file viruses-14-01899-s001.zip › Supplementary/TableS4.xls]

## Sheet: SupplementaryTable4.Bis
Table S4
Number of reads per family and sample.
Viral families are grouped according to host category.
Host	Family	Individual1	Individual2	Individual3	Individual4	Individual5	Individual6	Individual7	Individual8	Individual9	Individual10	Individual11	Individual12	Individual13	Individual14	Individual15	Individual16	Individual17	Individual18	Individual19	Individual20	Total per family
Invertebrates	Dicistroviridae	0	57	0	0	0	0	70	176	0	0	0	0	0	0	0	0	0	22	120	0	445
Plants	Virgaviridae	48	0	61	0	23	0	0	0	0	0	0	0	0	0	0	0	0	0	0	0	132
Vertebrates	Genomoviridae	0	0	0	0	62	0	11	0	0	0	0	0	0	0	0	0	0	0	0	0	73
Vertebrates	Parvoviridae	0	702	0	0	314	0	897	516	0	0	0	0	0	2	24	0	0	227	924	0	3606
Vertebrates	Adenoviridae	0	0	0	0	0	0	0	0	0	0	0	0	0	0	0	0	0	0	5874	0	5874
Vertebrates	Coronaviridae	39060	20287	0	0	1351	230	0	271165	0	0	0	0	1205	1431126	51781	0	17047	442	5326	0	1839020
Vertebrates	Astroviridae	13145	0	0	0	0	0	0	0	0	0	0	0	0	0	0	0	0	0	0	0	13145
Vertebrates	Picornaviridae	0	0	0	0	0	0	0	276	0	0	0	0	0	0	0	0	0	0	0	0	276
Vertebrates	Herpesviridae	0	0	0	0	0	0	0	11935	0	0	0	0	0	0	66	0	0	0	0	0	12001
Vertebrates	Poxviridae	0	0	137	0	0	0	0	0	0	0	0	0	0	0	0	0	0	0	144	0	281
Bacteria	Herelleviridae	76	43	438	173	0	70	729	0	0	84	0	208	60	0	226	0	78	341	0	0	2526
Bacteria	Chaseviridae	0	0	0	0	0	0	324	0	0	145	36	139	0	0	100	0	0	66	114	0	924
Bacteria	Podoviridae	0	19	0	0	0	0	143	46	0	239	78	112	33	0	91	0	69	51	0	0	881
Bacteria	Schitoviridae	110	70	113	0	26	56	262	136	0	325	87	393	276	265	332	89	154	300	0	0	2994
Bacteria	Rountreeviridae	0	0	0	0	0	0	106	0	0	0	0	0	0	0	35	0	0	0	0	0	141
Bacteria	Siphoviridae	0	175	132	258	0	0	652	129	0	480	62	1048	733	371	672	234	133	222	168	0	5469
Bacteria	Myoviridae	4586	9363	2328	5943	5426	5286	11753	5885	2352	17129	2773	53668	17124	10568	27672	3114	6795	14726	5905	8549	220945
Bacteria	Autographiviridae	1444	2646	642	2089	1967	1350	4780	1902	482	4058	1185	13909	5867	5205	8199	985	1933	4611	1810	2544	67608
Bacteria	Inoviridae	97	0	0	0	0	0	0	0	0	0	0	0	0	0	46	0	0	0	0	0	143
Vertebrates_invertebrates	Peribunyaviridae	0	0	0	69	0	0	0	0	0	0	0	0	0	0	0	30	0	0	0	0	99
Vertebrates_invertebrates	Nodaviridae	0	0	0	0	0	0	0	0	0	0	0	0	0	0	0	0	0	0	5232	0	5232
	Total per sample	58566	33362	3851	8532	9169	6992	19727	292166	2834	22460	4221	69477	25298	1447537	89244	4452	26209	21008	25617	11093	2181815
