# Supplementary material for: Myotis fimbriatus Virome, a Window to Virus Diversity and Evolution in the Genus Myotis
Source: Viruses. 2022 Aug 27;14(9):1899. doi: 10.3390/v14091899 (PMC9505981; doi:10.3390/v14091899)
Supplement: Supplementary file 1 [file viruses-14-01899-s001.zip › Supplementary/TableS5.xls]

## Sheet: SupplementaryTable5
Table S5
Viral sequences with vertebrate hosts.
Information of the sequences analized in the section 3.2 and 3.5.
In bold the genomic sequences used in the phylogenetic analysis of myotacovirus genomes.
NCBI Accession	Organism	Isolate/Strain	Isolation source	Host	Country	Collection date	Taxonomy
EU847146.1	Bat astrovirus 1	WCF140	NA	Myotis chinensis	China: Hong Kong	2004	Viruses; Riboviria; Orthornavirae; Pisuviricota; Stelpaviricetes; Stellavirales; Astroviridae; Mamastrovirus.
HM368167.1	Bat adenovirus N78-28/Germany/2008	N78-28	fecal material	Myotis myotis	Germany	2008	Viruses; Varidnaviria; Bamfordvirae; Preplasmiviricota; Tectiliviricetes; Rowavirales; Adenoviridae
KF294382.1	Anlong Ms bat coronavirus	Neixiang-32	NA	Myotis davidii	China	2012	Viruses; Riboviria; Orthornavirae; Pisuviricota; Pisoniviricetes; Nidovirales; Cornidovirineae; Coronaviridae; Orthocoronavirinae; Alphacoronavirus; Pedacovirus
NC_028811.1	BtMr-AlphaCoV/SAX2011	BtMr-SAX2011	NA	Myotis ricketti	China	2011	Viruses; Riboviria; Orthornavirae; Pisuviricota; Pisoniviricetes; Nidovirales; Cornidovirineae; Coronaviridae; Orthocoronavirinae; Alphacoronavirus; Myotacovirus; Myotis ricketti alphacoronavirus Sax-2011.
KY770851.1	Bat coronavirus	Anlong-57	NA	Myotis davidii	China	2013	Viruses; Riboviria; Orthornavirae; Pisuviricota; Pisoniviricetes; Nidovirales; Cornidovirineae; Coronaviridae; Coronavirinae
NC_043071.1	Bat picornavirus	BtMr-PicoV/JX2010	NA	Myotis ricketti	China	"Oct-2010"	Viruses; Riboviria; Orthornavirae; Pisuviricota; Pisoniviricetes; Picornavirales; Picornaviridae; Paavivirinae; Shanbavirus
MN339351.1	Equine molluscum contagiosum-like virus	Tanzania/2016	skin biopsy	Equus caballus	Tanzania	2016	Viruses; Varidnaviria; Bamfordvirae; Nucleocytoviricota; Pokkesviricetes; Chitovirales; Poxviridae; Chordopoxvirinae; Molluscipoxvirus
MZ218053.1	Bat astrovirus	BtAstV/21164-6-A/M.dau/DK/2015	feces	Myotis daubentonii	Denmark: Moensted	"Nov-2015"	Viruses; Riboviria; Orthornavirae; Pisuviricota; Stelpaviricetes; Stellavirales; Astroviridae
MZ218054.1	Bat astrovirus	BtAstV/21164-6-B/M.dau/DK/2015	feces	Myotis daubentonii	Denmark: Moensted	"Nov-2015"	Viruses; Riboviria; Orthornavirae; Pisuviricota; Stelpaviricetes; Stellavirales; Astroviridae
MZ081397.1	Alphacoronavirus sp.	bat/Yunnan/MlYN20/2020	bat feces	Myotis laniger	China	2020-06-03	Viruses; Riboviria; Orthornavirae; Pisuviricota; Pisoniviricetes; Nidovirales; Cornidovirineae; Coronaviridae; Orthocoronavirinae; Alphacoronavirus
MZ328300.1	Jingmen Miniopterus schreibersii alphacoronavirus 2	JSB_Msch	NA	Miniopterus schreibersii	China	2016	Viruses; Riboviria; Orthornavirae; Pisuviricota; Pisoniviricetes; Nidovirales; Cornidovirineae; Coronaviridae; Orthocoronavirinae; Alphacoronavirus
AXE75632.1	Rousettus aegyptiacus adenovirus	3085	NA	Rousettus aegyptiacus	South Africa	"Dec-2013"	Viruses; Varidnaviria; Bamfordvirae; Preplasmiviricota; Tectiliviricetes; Rowavirales; Adenoviridae; Mastadenovirus
OP121130	Myotis fimbriatus astrovirus	Individual1	rectal swabs	Myotis fimbriatus	China	2020-09-30	Viruses; Riboviria; Orthornavirae; Pisuviricota; Stelpaviricetes; Stellavirales; Astroviridae; Unclassified
OP121131	Myotis fimbriatus astrovirus	Individual1	rectal swabs	Myotis fimbriatus	China	2020-09-30	Viruses; Riboviria; Orthornavirae; Pisuviricota; Stelpaviricetes; Stellavirales; Astroviridae; Unclassified
OP121132	Myotis fimbriatus astrovirus	Individual1	rectal swabs	Myotis fimbriatus	China	2020-09-30	Viruses; Riboviria; Orthornavirae; Pisuviricota; Stelpaviricetes; Stellavirales; Astroviridae; Unclassified
OP121133	Myotis fimbriatus astrovirus	Individual1	rectal swabs	Myotis fimbriatus	China	2020-09-30	Viruses; Riboviria; Orthornavirae; Pisuviricota; Stelpaviricetes; Stellavirales; Astroviridae; Unclassified
OP121134	Myotis fimbriatus mastadenovirus	Individual19	rectal swabs	Myotis fimbriatus	China	2020-09-30	Viruses; Varidnaviria; Bamfordvirae; Preplasmiviricota; Tectiliviricetes; Rowavirales; Adenoviridae; Unclassified
OP121135	Myotis fimbriatus mastadenovirus	Individual19	rectal swabs	Myotis fimbriatus	China	2020-09-30	Viruses; Varidnaviria; Bamfordvirae; Preplasmiviricota; Tectiliviricetes; Rowavirales; Adenoviridae; Unclassified
OP121136	Myotis fimbriatus alphacoronavirus	Individual19	rectal swabs	Myotis fimbriatus	China	2020-09-30	Viruses; Riboviria; Orthornavirae; Pisuviricota; Pisoniviricetes; Nidovirales; Coronaviridae; Alphacoronavirus
OP121137	Myotis fimbriatus alphacoronavirus	Individual19	rectal swabs	Myotis fimbriatus	China	2020-09-30	Viruses; Riboviria; Orthornavirae; Pisuviricota; Pisoniviricetes; Nidovirales; Coronaviridae; Alphacoronavirus
OP121138	Myotis fimbriatus alphacoronavirus	Individual19	rectal swabs	Myotis fimbriatus	China	2020-09-30	Viruses; Riboviria; Orthornavirae; Pisuviricota; Pisoniviricetes; Nidovirales; Coronaviridae; Alphacoronavirus
OP121139	Myotis fimbriatus alphacoronavirus	Individual19	rectal swabs	Myotis fimbriatus	China	2020-09-30	Viruses; Riboviria; Orthornavirae; Pisuviricota; Pisoniviricetes; Nidovirales; Coronaviridae; Alphacoronavirus
OP121140	Myotis fimbriatus alphacoronavirus	Individual19	rectal swabs	Myotis fimbriatus	China	2020-09-30	Viruses; Riboviria; Orthornavirae; Pisuviricota; Pisoniviricetes; Nidovirales; Coronaviridae; Alphacoronavirus
OP121141	Myotis fimbriatus alphacoronavirus	Individual19	rectal swabs	Myotis fimbriatus	China	2020-09-30	Viruses; Riboviria; Orthornavirae; Pisuviricota; Pisoniviricetes; Nidovirales; Coronaviridae; Alphacoronavirus
OP121142	Myotis fimbriatus alphacoronavirus	Individual19	rectal swabs	Myotis fimbriatus	China	2020-09-30	Viruses; Riboviria; Orthornavirae; Pisuviricota; Pisoniviricetes; Nidovirales; Coronaviridae; Alphacoronavirus
OP121143	Myotis fimbriatus picornavirus	Individual8	rectal swabs	Myotis fimbriatus	China	2020-09-30	Viruses; Riboviria; Orthornavirae; Pisuviricota; Pisoniviricetes; Picornavirales; Picornaviridae; Shanbavirus
OP121144	Myotis fimbriatus picornavirus	Individual8	rectal swabs	Myotis fimbriatus	China	2020-09-30	Viruses; Riboviria; Orthornavirae; Pisuviricota; Pisoniviricetes; Picornavirales; Picornaviridae; Shanbavirus
OP121145	Myotis fimbriatus picornavirus	Individual8	rectal swabs	Myotis fimbriatus	China	2020-09-30	Viruses; Riboviria; Orthornavirae; Pisuviricota; Pisoniviricetes; Picornavirales; Picornaviridae; Shanbavirus
OP121146	Myotis fimbriatus poxvirus	Individual19	rectal swabs	Myotis fimbriatus	China	2020-09-30	Viruses; Varidnaviria; Bamfordvirae; Nucleocytoviricota; Pokkesviricetes; Chitovirales; Poxviridae; Molluscipoxvirus
OP121147	Myotis fimbriatus poxvirus	Individual3	rectal swabs	Myotis fimbriatus	China	2020-09-30	Viruses; Varidnaviria; Bamfordvirae; Nucleocytoviricota; Pokkesviricetes; Chitovirales; Poxviridae; Molluscipoxvirus
OP121148	Myotis fimbriatus poxvirus	Individual19	rectal swabs	Myotis fimbriatus	China	2020-09-30	Viruses; Varidnaviria; Bamfordvirae; Nucleocytoviricota; Pokkesviricetes; Chitovirales; Poxviridae; Molluscipoxvirus
OP279992 (BtMf-Yunnan2020)	Myotis fimbriatus alphacoronavirus	Individual14	rectal swabs	Myotis fimbriatus	China	2020-09-30	Viruses; Riboviria; Orthornavirae; Pisuviricota; Pisoniviricetes; Nidovirales; Coronaviridae; Alphacoronavirus
